# Supplementary material for: Study on vibration characteristics of roadheader cutting pre-cracked hard rock
Source: Sci Rep. 2026 Jan 21;16:5933. doi: 10.1038/s41598-026-37089-7 (PMC12894704; doi:10.1038/s41598-026-37089-7)
Supplement: Supplementary file 1 — Supplementary Material 1 [file 41598_2026_37089_MOESM1_ESM.zip]

Archive with 18 entries (17 files):
- data/
- data/hzt-A-xyz-wyl.csv
- data/jgb-A-xyz-wyl.csv
- data/jgb-A-xyz-yl.csv
- data/jgb-A-xyz.csv
- data/jgb-V-xyz-wyl.csv
- data/jgt-wyl-x.csv
- data/jgt-wyl-xyz.csv
- data/jgt-wyl-y.csv
- data/jgt-wyl-z.csv
- data/jgt-wyl.csv
- data/jgt-xyz-wyl-A.csv
- data/jgt-xyz-yl-A.csv
- data/jgt-yl-x.csv
- data/jgt-yl-y.csv
- data/jgt-yl-z.csv
- data/jgt-yl.csv
- data/zhendong.xls
