# Supplementary material for: Study on vibration characteristics of roadheader cutting pre-cracked hard rock
Source: Sci Rep. 2026 Jan 21;16:5933. doi: 10.1038/s41598-026-37089-7 (PMC12894704; doi:10.1038/s41598-026-37089-7)
Supplement: Supplementary file 1 — Supplementary Material 1 [file 41598_2026_37089_MOESM1_ESM.zip › data/hzt-A-xyz-wyl.csv]

X:Acc_TX-huizhuantai-meirouqian(mm/s^2)	Y:Acc_TX-huizhuantai-meirouqian(mm/s^2)	Y:Acc_TY-huizhuantai-meirouqian(mm/s^2)	Y:Acc_TZ-huizhuantai-meirouqian(mm/s^2)
0.0000000	-4.9107440	-9413.1558	-0.00054692123
0.010000000	335.71382	-190.61983	-286.64279
0.020000000	44.453958	-111.15568	-14.735859
0.030000000	174.92942	508.90452	1314.3155
0.040000000	-548.71211	12.473097	-312.64106
0.050000000	-38.381109	-140.97688	-250.66008
0.060000000	456.87153	-357.36509	-324.72818
0.070000000	-76.332365	48.388189	-86.529485
0.080000000	548.88115	554.35095	1138.9902
0.090000000	-138.90765	-91.744548	-55.899123
0.10000000	-17.916170	-898.19587	-2026.8011
0.11000000	-72.383424	182.03575	690.36061
0.12000000	-344.21059	743.56794	801.55894
0.13000000	1481.4833	-285.36817	556.40798
0.14000000	-1000.1758	-333.17897	-1431.0217
0.15000000	808.04586	-795.85928	-322.83342
0.16000000	-876.18757	521.36955	318.02994
0.17000000	184.37830	244.84413	1153.9178
0.18000000	-93.030625	-241.09026	-1035.0468
0.19000000	93.238660	-40.579684	655.69742
0.20000000	-1278.7958	470.66769	462.84180
0.21000000	-900.46968	268.60381	965.93616
0.22000000	-125.80174	60.039427	-139.81255
0.23000000	394.55079	-378.92988	-506.84878
0.24000000	-1309.6379	962.38283	1526.3103
0.25000000	1148.0579	-107.59379	394.94669
0.26000000	-208.32739	557.99570	1075.1411
0.27000000	127.84309	-285.76326	-743.58722
0.28000000	-101.28043	-239.36398	-397.32830
0.29000000	-371.13227	467.01193	600.62174
0.30000000	563.84105	480.60373	452.58013
0.31000000	-46.618663	-61.284373	-258.47821
0.32000000	-1.8837475	-382.37481	-910.95572
0.33000000	4.2322778	-566.84569	-1408.2542
0.34000000	269.76056	557.46023	1242.7666
0.35000000	12.999580	709.17530	1331.8171
0.36000000	188.70685	-896.96135	-1734.9961
0.37000000	-3.4830277	-358.61219	-962.72438
0.38000000	-643.10686	479.09326	1162.1222
0.39000000	-243.65345	272.30610	454.86521
0.40000000	466.58874	-426.65780	-1297.8348
0.41000000	85.501757	-306.92545	-716.19373
0.42000000	-12.673105	500.63080	1122.9336
0.43000000	-49.175899	70.228765	-17.690509
0.44000000	490.06688	-421.10709	-557.70860
0.45000000	61.877407	-326.09895	-703.63302
0.46000000	95.440558	352.86983	901.80843
0.47000000	-328.72271	171.54900	437.53368
0.48000000	616.59297	-975.11640	-1979.9903
0.49000000	-582.91188	910.07106	1708.1926
0.50000000	107.65339	384.78566	1294.8657
0.51000000	107.08667	-797.21821	-1298.7876
0.52000000	506.99214	-54.611899	563.63966
0.53000000	-55.381839	660.05944	1211.7970
0.54000000	150.60952	-11.187353	231.55350
0.55000000	85.783360	-523.86707	-867.47990
0.56000000	79.664170	-175.64861	-198.26042
0.57000000	416.67521	458.15251	1158.2268
0.58000000	-904.68190	492.92966	686.20653
0.59000000	357.68512	-663.92806	-782.34846
0.60000000	156.21575	-292.29939	-351.17557
0.61000000	450.33189	514.62947	1373.8034
0.62000000	-304.58072	206.28942	560.47750
0.63000000	90.771256	-621.51703	-998.16750
0.64000000	6.1314392	30.505210	614.00803
0.65000000	-547.24999	-14.795150	-479.74581
0.66000000	689.58312	23.253825	603.38279
0.67000000	-906.21354	722.97745	1227.4350
0.68000000	199.90251	-740.10417	-1491.7896
0.69000000	-686.59021	-300.17382	-575.99251
0.70000000	-66.552445	529.54059	1098.8432
0.71000000	-57.848452	761.22624	1557.2000
0.72000000	-241.01005	-168.30194	-270.61473
0.73000000	24.874128	-748.24936	-766.70870
0.74000000	236.33770	349.76370	886.85870
0.75000000	119.62188	445.18365	961.46579
0.76000000	-223.99781	-378.08426	-931.62326
0.77000000	382.04739	-627.34371	-1131.2274
0.78000000	-286.10016	192.29770	89.053373
0.79000000	272.22760	514.87711	1294.2977
0.80000000	-412.40540	279.14233	557.94701
0.81000000	-213.84600	-244.31079	-780.05657
0.82000000	-247.19533	173.15821	317.68407
0.83000000	-278.58344	488.23518	1033.6715
0.84000000	-119.76620	-5.8207118	-452.84244
0.85000000	252.85483	-497.84535	-749.28923
0.86000000	-71.867278	338.34136	413.03389
0.87000000	550.20349	240.80853	789.44323
0.88000000	-41.970670	-306.77515	-1275.3875
0.89000000	1499.3523	-278.65129	-836.77046
0.90000000	-467.63187	144.75158	-365.24963
0.91000000	26.033807	121.13099	356.60680
0.92000000	208.36905	-583.25708	-1776.3857
0.93000000	-430.06094	453.47654	584.83068
0.94000000	352.14600	-186.63803	79.933282
0.95000000	212.59239	210.80187	868.65154
0.96000000	-196.90811	456.87774	698.24020
0.97000000	-327.10076	-252.20486	-753.09930
0.98000000	-93.018931	143.66937	626.55877
0.99000000	79.267820	557.00004	1024.0763
1.0000000	49.087479	190.17204	359.82644
1.0100000	499.45121	-359.67863	-723.18751
1.0200000	-359.75897	229.80942	-185.72868
1.0300000	99.938949	-599.61537	-1294.2531
1.0400000	-553.11411	434.31574	781.84384
1.0500000	209.67639	476.66110	1330.1029
1.0600000	26.414806	60.421663	-259.21692
1.0700000	366.43437	-212.58101	-89.032331
1.0800000	-574.00763	121.33401	-68.563618
1.0900000	549.81276	-239.00309	333.76228
1.1000000	-155.13481	997.52258	2085.7257
1.1100000	787.40105	-553.17199	-1421.7400
1.1200000	-119.05606	123.61256	236.58033
1.1300000	667.98477	-620.00966	-797.58965
1.1400000	-714.46053	139.96586	-35.288984
1.1500000	56.330735	513.81438	1319.3227
1.1600000	-324.55260	153.66558	635.73523
1.1700000	115.67779	-724.89870	-1509.4186
1.1800000	-41.229648	-15.988302	28.241690
1.1900000	-101.23700	377.03094	892.46244
1.2000000	-311.20489	406.13116	595.06104
1.2100000	406.48038	-902.10232	-1778.8108
1.2200000	-455.27428	-63.056078	-309.81998
1.2300000	155.67003	185.02920	905.89292
1.2400000	-403.24601	-109.64368	-430.76492
1.2500000	128.58726	-115.68672	-136.30424
1.2600000	-256.33635	522.87369	1087.7834
1.2700000	223.58159	26.208347	337.96985
1.2800000	419.66108	-630.53790	-1564.8782
1.2900000	-144.55389	348.94916	909.10620
1.3000000	-219.23238	395.82500	919.54011
1.3100000	215.88893	-697.25350	-1469.9966
1.3200000	-81.089923	-199.84264	145.10824
1.3300000	0.27252817	336.09483	990.44117
1.3400000	-1153.9127	345.94692	433.84778
1.3500000	617.52787	-262.97653	-338.33684
1.3600000	-467.53727	160.10541	-228.29361
1.3700000	344.01850	-636.06348	-1060.1652
1.3800000	-443.98673	733.11210	1602.9414
1.3900000	-508.51294	204.89315	40.814318
1.4000000	1039.6427	-444.34457	-798.54353
1.4100000	436.84629	194.67388	845.08465
1.4200000	-36.214966	100.94645	-99.990014
1.4300000	465.04129	-1067.5025	-2438.8109
1.4400000	408.46736	144.44308	841.71524
1.4500000	-588.52146	36.353559	-9.8502943
1.4600000	256.48630	-190.85506	-126.35706
1.4700000	297.92133	-31.814237	63.022665
1.4800000	-419.73328	341.24441	555.95241
1.4900000	-510.69625	-149.42044	-222.77994
1.5000000	545.64152	-397.74824	-882.82805
1.5100000	-65.652640	139.81732	-155.41579
1.5200000	125.03394	98.527279	154.48846
1.5300000	-69.484729	-40.951586	-117.21153
1.5400000	308.29700	-395.62358	-796.74192
1.5500000	-199.16714	165.21720	-45.177356
1.5600000	721.91852	-419.85804	-668.15099
1.5700000	-1550.7642	469.86136	308.48773
1.5800000	103.93202	-275.79476	21.816240
1.5900000	-295.25839	128.63244	140.96605
1.6000000	95.727120	257.75187	311.65499
1.6100000	-67.691128	567.34456	1172.6176
1.6200000	149.77635	-514.14008	-1002.7256
1.6300000	-633.41391	38.264609	-5.9629265
1.6400000	392.95315	58.746921	733.79626
1.6500000	-476.33956	172.33747	-62.809411
1.6600000	627.23822	-452.16699	-815.05334
1.6700000	299.93196	36.005611	353.52981
1.6800000	224.90545	-346.34748	-836.87688
1.6900000	-159.22288	333.24070	387.05101
1.7000000	-15.577477	-44.511873	-188.83522
1.7100000	141.29319	29.167137	140.10528
1.7200000	-62.628259	220.56163	278.38799
1.7300000	-164.92591	244.26878	574.38161
1.7400000	199.05189	-417.79496	-109.51826
1.7500000	729.78830	-523.25048	-1437.3809
1.7600000	-354.45155	12.116224	-186.68959
1.7700000	339.18323	68.256783	707.57411
1.7800000	-861.50003	-182.89963	-1307.9518
1.7900000	862.47574	-99.911784	537.09151
1.8000000	-823.22289	726.97226	491.05175
1.8100000	621.02592	-630.95882	-593.11665
1.8200000	-187.74312	-471.60768	-1622.2658
1.8300000	174.59932	241.63207	856.32859
1.8400000	-179.63905	274.63387	485.37461
1.8500000	392.57214	29.562146	551.90723
1.8600000	-294.46869	-47.358334	-488.06978
1.8700000	308.43827	-347.01970	-515.95217
1.8800000	53.210143	315.90098	693.65240
1.8900000	348.78910	-154.57836	-426.05720
1.9000000	-291.38874	-299.01331	-436.54810
1.9100000	-120.97018	343.69550	178.79033
1.9200000	-192.65989	554.03209	1322.8072
1.9300000	-899.50961	-266.40649	-715.48993
1.9400000	-89.540272	78.114547	177.64718
1.9500000	-800.87136	323.95121	758.84741
1.9600000	475.07897	-151.67018	-77.936592
1.9700000	-101.55772	-71.212586	-290.89051
1.9800000	297.06148	-48.625421	319.26634
1.9900000	84.630457	513.46643	1422.3240
2.0000000	328.28048	327.93064	247.40116
2.0100000	513.81368	-760.05226	-505.57635
2.0200000	-576.14812	-275.83452	-951.28323
2.0300000	464.29877	-194.43738	-126.14971
2.0400000	-473.28551	365.05925	495.89057
2.0500000	664.74541	-468.31844	-842.81127
2.0600000	-888.06984	734.14660	1412.0353
2.0700000	319.16645	-330.15142	237.20378
2.0800000	394.77558	-760.20413	-2026.0433
2.0900000	-9.4559154	884.74179	1848.5368
2.1000000	411.37344	98.189085	15.150722
2.1100000	5.5295208	-185.16811	-1017.3475
2.1200000	-355.58902	-179.21474	-450.82759
2.1300000	299.63247	396.00270	1170.8790
2.1400000	-1022.1147	719.11538	1065.6135
2.1500000	642.82827	-899.00528	-889.59199
2.1600000	-371.66171	-22.767089	-35.983644
2.1700000	250.06998	72.685791	608.21555
2.1800000	-594.94616	729.65978	1343.1131
2.1900000	758.82473	-567.88132	-631.42563
2.2000000	-115.40355	-638.57883	-1703.2564
2.2100000	204.44919	169.48050	403.18271
2.2200000	98.370337	299.97602	865.76729
2.2300000	773.65188	-90.836786	-270.75447
2.2400000	-214.03657	-343.85660	-742.27833
2.2500000	222.95158	129.11264	593.53800
2.2600000	-260.48934	367.32686	338.86138
2.2700000	742.45087	-725.33814	-1160.9251
2.2800000	-347.00346	431.32535	805.64851
2.2900000	-60.852100	386.62851	1062.6581
2.3000000	-58.592803	-704.53433	-1669.6205
2.3100000	883.56940	-275.24735	57.593493
2.3200000	-322.25803	385.09447	223.74389
2.3300000	105.88342	215.90576	630.51076
2.3400000	-775.93309	321.24795	416.69786
2.3500000	97.219814	-897.04401	-1690.2620
2.3600000	-552.43207	543.68007	646.56151
2.3700000	443.33690	351.65125	950.70467
2.3800000	-248.26568	-187.62076	-399.28201
2.3900000	92.045045	-549.78243	-901.49917
2.4000000	-446.13308	513.29891	840.59398
2.4100000	502.44586	65.857149	589.55570
2.4200000	772.68220	23.014788	1020.1005
2.4300000	30.433940	-671.52596	-1896.0528
2.4400000	225.36234	333.99362	1389.1775
2.4500000	-467.53512	391.62009	251.09021
2.4600000	546.84426	-558.97008	-608.39567
2.4700000	375.36533	-90.412332	-241.64347
2.4800000	-290.34393	123.36250	-79.942973
2.4900000	74.981243	-123.75632	-362.34970
2.5000000	-294.04393	-608.49531	-2000.5058
2.5100000	610.55672	-153.48445	186.82734
2.5200000	-494.56851	1264.7787	2054.0909
2.5300000	328.55918	-802.42813	-1367.2642
2.5400000	801.22954	-653.88960	-414.78394
2.5500000	-1492.9204	910.42087	482.64893
2.5600000	856.40765	-117.84116	260.85269
2.5700000	-398.15680	485.48758	800.87790
2.5800000	242.09922	-146.66566	16.583501
2.5900000	-687.43041	-154.27497	-1039.7816
2.6000000	826.78612	-170.77912	373.96836
2.6100000	-689.38662	755.90769	1636.6191
2.6200000	-504.53034	-74.316785	-111.77594
2.6300000	-131.67987	55.657770	861.86181
2.6400000	479.48929	12.591490	-136.45032
2.6500000	735.70244	-390.80190	-933.57055
2.6600000	-89.088043	243.02577	103.67756
2.6700000	473.13228	-248.92323	-247.49771
2.6800000	-660.31466	250.24604	12.659211
2.6900000	500.55624	-792.76049	-1204.6470
2.7000000	-451.67234	576.40349	1297.2360
2.7100000	-40.415335	307.77114	755.74894
2.7200000	-327.84416	179.73187	266.18639
2.7300000	-368.51058	-411.93951	-1243.0833
2.7400000	554.94189	11.170480	41.595491
2.7500000	-295.52483	1110.6572	2034.6096
2.7600000	2.9747842	-705.70991	-1875.3766
2.7700000	-770.75844	-157.91055	-1065.5361
2.7800000	589.35429	259.63737	946.12113
2.7900000	-691.06073	253.29245	-103.89669
2.8000000	216.66736	189.37895	1197.2833
2.8100000	-580.58618	-217.88258	-1335.8349
2.8200000	392.36576	-96.792032	403.02563
2.8300000	-58.562886	242.28755	765.07890
2.8400000	-186.35714	74.709199	-107.82628
2.8500000	45.739818	-156.26630	187.86746
2.8600000	-224.43686	307.61326	624.16427
2.8700000	-171.04706	230.83908	272.64767
2.8800000	75.156667	-424.01774	-1549.7524
2.8900000	805.39360	-32.383319	-67.252639
2.9000000	-529.99910	122.39664	-257.39296
2.9100000	324.25838	-360.29342	-194.21480
2.9200000	-139.55755	16.868424	-41.571837
2.9300000	229.62977	50.150640	152.47951
2.9400000	87.337680	52.087535	180.88547
2.9500000	253.52510	-667.26738	-1016.9473
2.9600000	786.57342	-40.568553	-346.99958
2.9700000	25.798665	209.91928	343.32624
2.9800000	191.37466	-413.64559	-576.06748
2.9900000	-26.224821	37.300253	-33.253640
3.0000000	-7.2702002	-393.08657	-685.61446
3.0100000	540.91167	-456.24051	-957.40041
3.0200000	-241.30089	581.16736	1129.8686
3.0300000	-238.73101	270.88438	1389.6914
3.0400000	-144.85423	-396.07463	-752.03665
3.0500000	-239.73811	13.305459	-243.64222
3.0600000	-214.08993	95.086166	155.42652
3.0700000	489.15231	287.69391	1263.6379
3.0800000	-249.06414	80.454886	-706.85436
3.0900000	455.45718	-342.37826	67.523043
3.1000000	-716.57360	548.76035	18.408179
3.1100000	367.01473	30.784207	342.57937
3.1200000	-283.32829	-379.58446	-800.34698
3.1300000	1152.2059	28.475185	950.42101
3.1400000	-704.98759	629.88596	732.39856
3.1500000	552.73524	-195.22145	-101.28316
3.1600000	-406.68060	-163.44691	-571.72486
3.1700000	1378.9466	-794.91579	-1246.1148
3.1800000	-750.44957	680.31861	546.68640
3.1900000	264.44001	190.54314	524.30816
3.2000000	-235.05912	-782.33114	-2208.9922
3.2100000	516.40180	-512.24570	-558.60578
3.2200000	125.33135	208.35771	697.29458
3.2300000	-539.39641	358.59719	393.83998
3.2400000	192.93594	-264.55352	-389.30728
3.2500000	-161.65260	-75.677752	-532.25883
3.2600000	435.39845	-441.59551	-895.51486
3.2700000	-282.20497	545.81019	973.74129
3.2800000	834.94669	-609.80748	-922.85287
3.2900000	265.51349	-635.30517	-1754.4744
3.3000000	-544.34947	393.20035	473.22172
3.3100000	311.49199	665.21629	1335.7855
3.3200000	-27.116763	-643.69939	-1420.0486
3.3300000	-184.36006	-463.57322	-937.61033
3.3400000	710.27595	-418.92079	370.55436
3.3500000	-408.72516	542.03225	1126.5605
3.3600000	1422.3390	-957.23430	-609.63474
3.3700000	-214.34332	66.780110	-816.27936
3.3800000	670.82402	-459.40801	-1087.4220
3.3900000	179.96953	345.11954	1297.7125
3.4000000	258.63230	-310.48285	-474.38221
3.4100000	-376.06046	-83.319278	-229.53874
3.4200000	321.68100	200.90525	849.71390
3.4300000	-488.92607	592.87884	1775.2410
3.4400000	144.54422	-246.83652	-275.34805
3.4500000	-6.7942366	-96.794687	-796.74878
3.4600000	1.9460170	-361.75709	-917.07607
3.4700000	-246.24379	684.69131	1505.5925
3.4800000	-19.543282	584.60040	1032.6079
3.4900000	-195.38701	-613.97561	-1205.5436
3.5000000	251.57017	-1078.5742	-2494.3178
3.5100000	205.29722	686.37427	2061.1638
3.5200000	-862.14130	590.14011	424.48091
3.5300000	198.50250	218.66252	263.16779
3.5400000	-358.21457	-502.88566	-2075.6006
3.5500000	114.38131	-431.73957	-498.27380
3.5600000	-780.84571	789.05871	1178.8321
3.5700000	-0.33542100	-193.34240	-324.90363
3.5800000	-227.65170	-96.800175	-545.34798
3.5900000	123.05036	-219.12956	-32.636154
3.6000000	262.67070	-365.92180	169.20160
3.6100000	-186.79309	-14.721418	-231.84632
3.6200000	221.37343	-94.980440	409.95719
3.6300000	-444.55715	76.228076	166.94017
3.6400000	172.21839	-86.812346	-134.90408
3.6500000	-450.29619	14.504146	-249.71268
3.6600000	123.97504	-100.75546	191.72609
3.6700000	-312.25640	37.658963	-208.20101
3.6800000	727.16309	-116.44820	-206.89878
3.6900000	-21.631829	657.82383	1755.8769
3.7000000	34.968046	-195.96638	-590.46198
3.7100000	-331.60322	-223.01184	-917.01854
3.7200000	365.42053	-31.554823	407.66061
3.7300000	-598.38156	-268.50862	-1325.1200
3.7400000	-214.44039	554.75358	841.24530
3.7500000	-245.07537	227.93340	263.71606
3.7600000	469.53986	-235.69499	1.6473646
3.7700000	154.37657	-115.78445	-582.01146
3.7800000	393.42908	172.11343	1025.3515
3.7900000	-275.98896	421.78410	306.48942
3.8000000	547.35913	-1188.7901	-1998.1217
3.8100000	340.89869	-432.82498	-1089.9405
3.8200000	-308.60790	1276.7269	2503.8986
3.8300000	630.29462	-68.896167	151.36797
3.8400000	778.45364	-1481.6129	-2567.8963
3.8500000	185.63601	-165.67057	-250.13356
3.8600000	-426.79049	1120.6556	1889.6999
3.8700000	238.89190	436.57216	994.66953
3.8800000	613.96715	-1009.9785	-2014.9528
3.8900000	-109.75598	-332.15398	-715.79778
3.9000000	420.53966	737.49887	1933.1904
3.9100000	-115.97067	208.14238	163.98454
3.9200000	-465.56888	-348.39858	-1114.0394
3.9300000	490.23030	-478.53627	-541.97318
3.9400000	-980.10030	255.26116	-102.79953
3.9500000	-833.71902	974.91308	1739.8845
3.9600000	-170.82618	-115.82573	-609.42984
3.9700000	-123.30801	-190.26890	-682.57089
3.9800000	39.603357	-370.88968	-313.73177
3.9900000	-420.32870	1174.1557	2920.9357
4.0000000	374.73333	342.98714	1121.2058
4.0100000	-277.57374	-497.79243	-1636.5131
4.0200000	1184.2816	-660.19080	-504.78065
4.0300000	-659.56181	573.16285	474.28510
4.0400000	-377.71975	526.60268	1472.2602
4.0500000	-231.74214	-453.74924	-1059.2885
4.0600000	-72.778983	592.02655	1345.4691
4.0700000	574.46760	-128.82221	977.94127
4.0800000	-105.81660	-27.760841	-282.70563
4.0900000	417.41238	-409.85956	-403.30845
4.1000000	-531.03600	137.19516	-297.17819
4.1100000	-62.909652	50.302997	-156.85867
4.1200000	342.00473	437.99716	1490.4006
4.1300000	-69.300721	-586.50733	-1624.8506
4.1400000	-539.20926	511.76612	1366.4038
4.1500000	131.88219	-34.468032	-202.66934
4.1600000	398.65985	-102.77123	-123.83016
4.1700000	-137.27225	666.72706	931.08893
4.1800000	58.521040	-676.65531	-1328.7470
4.1900000	58.955251	-213.58750	-465.73974
4.2000000	467.16439	384.34449	749.61727
4.2100000	-912.93115	246.07499	224.57330
4.2200000	-161.45154	-333.48794	-679.95100
4.2300000	-400.58047	224.75510	90.508881
4.2400000	115.49364	374.99764	1208.9131
4.2500000	33.207263	-222.44765	-785.56370
4.2600000	-498.11757	71.990674	-108.65376
4.2700000	-315.49652	571.35507	1063.1520
4.2800000	60.481887	56.013703	1167.7531
4.2900000	-1218.4798	-25.794094	58.103579
4.3000000	-71.093519	-555.60900	-981.40787
4.3100000	39.958457	171.54726	455.48038
4.3200000	325.93907	453.78969	1815.6202
4.3300000	-178.96780	-508.65892	-1097.8243
4.3400000	550.87211	-423.82613	-541.01526
4.3500000	-1100.1585	832.76018	1337.9118
4.3600000	831.46500	117.87136	764.25105
4.3700000	-992.53516	-97.405330	-1425.3449
4.3800000	-325.64908	-194.04887	-658.94602
4.3900000	-349.64410	137.61117	259.10450
4.4000000	148.37622	730.91308	1654.3797
4.4100000	19.080887	-277.36641	-568.94908
4.4200000	-111.83317	-360.76510	-641.88203
4.4300000	425.32692	-49.985705	2.1960341
4.4400000	-605.37028	6.6263344	-631.64390
4.4500000	-370.88231	470.71752	859.64687
4.4600000	72.201768	-682.09189	-1809.5577
4.4700000	1036.8784	198.68901	1213.3140
4.4800000	339.09137	-93.174871	-513.91228
4.4900000	-11.280571	-346.53381	-422.19975
4.5000000	1034.3763	-62.095513	224.09682
4.5100000	-913.12758	684.90394	548.26280
4.5200000	744.98898	-823.50779	-1045.4767
4.5300000	-587.49681	289.27027	221.46497
4.5400000	332.24396	248.90277	296.45204
4.5500000	-86.989242	902.69105	1274.6232
4.5600000	317.36519	-463.55588	-398.89830
4.5700000	-318.63186	-499.61615	-1720.0743
4.5800000	1288.9961	-498.65893	196.17946
4.5900000	-1256.8468	620.61283	-160.59667
4.6000000	628.92426	73.887823	995.25134
4.6100000	-347.26702	160.92679	-431.24565
4.6200000	37.319238	-267.80705	-882.92092
4.6300000	-564.09554	316.92954	402.95175
4.6400000	552.84663	-117.86092	221.00356
4.6500000	-153.11006	118.14272	-318.00061
4.6600000	278.98860	304.82434	604.41074
4.6700000	189.68460	-182.26814	-213.16021
4.6800000	-631.29829	-577.42208	-471.16315
4.6900000	1169.0759	-318.89071	395.58537
4.7000000	-748.21569	711.01053	923.49157
4.7100000	783.22137	-299.64149	-223.12259
4.7200000	365.72854	-1016.1330	-1392.0472
4.7300000	-1025.1736	805.53272	817.78156
4.7400000	20.583065	283.58630	811.43306
4.7500000	-62.146153	-158.23510	-130.35056
4.7600000	143.55027	121.82423	80.186978
4.7700000	242.13354	487.21047	1276.8537
4.7800000	370.84406	-465.47044	-906.59134
4.7900000	198.48956	-478.11431	-428.95635
4.8000000	231.44190	306.58874	1295.8327
4.8100000	-23.376619	111.29062	536.09007
4.8200000	-402.09334	119.53329	742.73404
4.8300000	163.75132	187.13386	367.93003
4.8400000	39.036944	-322.88723	-443.96701
4.8500000	294.55832	-488.85822	-1160.5339
4.8600000	500.05565	-300.53712	-954.87436
4.8700000	-347.22478	999.54191	1272.5763
4.8800000	513.54489	-733.82032	-1486.1177
4.8900000	-385.82217	-649.19690	-1877.6983
4.9000000	-285.25691	460.45338	763.38112
4.9100000	-208.50508	970.17336	2643.2821
4.9200000	-80.953940	-225.01677	-782.97954
4.9300000	801.01089	-1092.8230	-1635.5876
4.9400000	-536.59347	1024.6836	1863.1531
4.9500000	-6.3495444	-161.46891	-602.97619
4.9600000	408.77291	-583.42047	-903.62459
4.9700000	-300.81462	-300.54854	-619.67370
4.9800000	-643.78891	1037.3540	1968.0297
4.9900000	-437.09519	807.88155	1421.6633
5.0000000	73.170478	-154.88393	-526.93679
5.0100000	-485.32165	-319.72686	-962.88393
5.0200000	-381.56127	-22.009015	-144.85835
5.0300000	644.43941	-24.245921	432.43616
5.0400000	-874.28154	781.60424	788.47789
5.0500000	1757.4654	-1022.8430	-513.96254
5.0600000	-1365.2465	-237.58815	-1673.2243
5.0700000	-11.940671	176.25827	1288.0000
5.0800000	-352.60067	903.23555	1915.7117
5.0900000	-302.74502	23.667821	-1088.5723
5.1000000	246.86607	-562.57471	-1366.7414
5.1100000	248.60447	-206.54048	-587.91307
5.1200000	-79.610828	307.24605	1020.8105
5.1300000	-52.071611	-231.50383	-769.16524
5.1400000	-344.87099	-67.603682	-161.22299
5.1500000	32.041806	550.31022	755.08965
5.1600000	427.91393	-365.92762	8.9171429
5.1700000	-175.30156	51.461665	-1131.9031
5.1800000	-305.77256	4.3892558	149.77864
5.1900000	174.24497	62.388658	203.11451
5.2000000	262.31932	184.34137	221.80193
5.2100000	-43.887093	-684.61364	-1808.7961
5.2200000	175.82004	88.070220	490.62407
5.2300000	-282.21177	903.99437	1611.3838
5.2400000	-369.06154	67.283877	309.77539
5.2500000	443.43341	-540.80943	-1067.7500
5.2600000	14.311218	-124.00382	-177.73940
5.2700000	203.81063	234.19612	1383.7703
5.2800000	178.52660	-91.810139	-152.31929
5.2900000	80.562979	-105.63424	-519.25937
5.3000000	-473.96706	-349.32374	-1090.7350
5.3100000	249.72851	25.888538	74.181198
5.3200000	-399.24653	641.25917	1667.8553
5.3300000	673.84207	-403.97290	-1172.2731
5.3400000	691.38442	-403.76154	-261.54156
5.3500000	-1181.4022	455.92332	473.22725
5.3600000	1338.3889	-939.15756	-796.27873
5.3700000	-867.78691	839.22971	806.22629
5.3800000	-23.578378	-31.280237	236.59425
5.3900000	-137.93774	-165.26004	-607.09026
5.4000000	-535.21691	474.23676	1315.1810
5.4100000	266.74797	-258.77452	-240.74634
5.4200000	-959.89319	32.440813	-277.24143
5.4300000	-45.091909	181.05697	727.19629
5.4400000	81.581653	-298.52427	-576.28229
5.4500000	327.41945	-234.88357	-430.75600
5.4600000	-70.512729	414.19405	1080.3190
5.4700000	567.75523	-296.74283	-20.176689
5.4800000	-741.63553	218.02380	-43.942806
5.4900000	1158.9268	-465.07212	-91.441512
5.5000000	-1053.5580	726.16814	934.47322
5.5100000	866.25116	-839.15996	-1216.9879
5.5200000	-673.40616	215.73817	-81.228632
5.5300000	817.75548	679.34563	1133.8090
5.5400000	-77.146962	698.52181	647.86578
5.5500000	408.28103	-863.87902	-1568.3150
5.5600000	439.64242	-564.08895	-1270.2285
5.5700000	-159.19693	44.963881	-52.061792
5.5800000	274.77702	853.10499	2276.7463
5.5900000	-905.81605	137.81957	567.53026
5.6000000	479.03005	-819.73951	-1821.5043
5.6100000	-297.59313	188.55478	-213.71820
5.6200000	-207.37926	516.97712	793.81224
5.6300000	325.09950	-422.43014	-1086.2821
5.6400000	-44.801098	-403.21956	-761.00813
5.6500000	-680.39047	87.506152	-210.82342
5.6600000	-173.82739	201.91912	130.84579
5.6700000	-174.84181	99.707787	300.01676
5.6800000	184.37499	-140.53895	-579.52824
5.6900000	-226.88339	-247.82444	-699.58647
5.7000000	144.53662	-408.79429	-822.59959
5.7100000	42.957959	84.057238	534.72380
5.7200000	-321.68559	473.24497	978.39080
5.7300000	-153.52221	-31.763537	-700.91577
5.7400000	902.91554	-883.08078	-1353.4056
5.7500000	372.23219	649.69246	1609.3542
5.7600000	-448.52918	819.92054	1287.9658
5.7700000	665.94787	-542.83708	266.54747
5.7800000	-770.80429	-217.34302	-1047.3041
5.7900000	-189.21548	560.88729	1504.0986
5.8000000	198.97634	-389.09284	-588.64120
5.8100000	-426.30393	273.23592	331.01339
5.8200000	-214.22346	595.03843	882.79354
5.8300000	469.61496	55.678575	464.55045
5.8400000	159.96060	-1306.2996	-2717.7508
5.8500000	-377.50480	752.03768	1498.2007
5.8600000	773.36422	-227.92398	-120.34279
5.8700000	120.73997	-481.41353	-1018.3981
5.8800000	87.242852	-331.34666	-505.72185
5.8900000	237.11303	565.11541	1444.6207
5.9000000	-295.50286	198.55957	53.563178
5.9100000	-274.68937	-175.27628	-591.38185
5.9200000	251.08451	-505.86705	-809.51959
5.9300000	216.41177	790.19706	1698.3375
5.9400000	-321.50375	19.396826	57.878644
5.9500000	926.14222	-684.97174	-472.96203
5.9600000	-22.197800	-593.08077	-1115.7445
5.9700000	396.01983	-257.68863	-140.91668
5.9800000	908.51005	198.79138	1597.1373
5.9900000	-1028.8914	110.16386	210.78544
6.0000000	-1462.1721	154.60699	-1194.5125
6.0100000	956.47645	-363.27410	321.88864
6.0200000	-365.00931	372.59734	-131.70052
6.0300000	253.22740	145.49384	731.02927
6.0400000	847.87128	-796.02505	-1092.8717
6.0500000	-396.03800	-153.44254	-1027.2255
6.0600000	368.69382	654.22876	2382.4165
6.0700000	-834.99507	177.53979	-360.50007
6.0800000	107.44289	-32.091903	-766.44370
6.0900000	690.16064	88.221593	1031.1462
6.1000000	-1245.1627	702.92394	493.58775
6.1100000	237.22467	-908.19940	-1309.9006
6.1200000	456.62985	-544.34096	-1039.4940
6.1300000	-296.03644	855.11213	1766.3422
6.1400000	71.817186	-109.82933	-429.40709
6.1500000	-356.66730	-336.19638	-405.81250
6.1600000	-529.93711	300.71138	987.09561
6.1700000	-175.23076	261.22111	567.20776
6.1800000	239.63100	764.74519	1887.9053
6.1900000	180.32486	-237.78462	-55.165316
6.2000000	405.25507	-1041.2812	-2241.2047
6.2100000	-388.07491	691.15200	1075.8884
6.2200000	-192.47252	531.30951	1138.5868
6.2300000	478.83058	26.241767	741.74315
6.2400000	-217.28722	-1191.5017	-2888.0571
6.2500000	47.664619	201.87289	1002.5318
6.2600000	-897.66064	1441.4017	2334.7411
6.2700000	298.10637	-557.07848	-1710.2463
6.2800000	-108.66348	-200.94734	-686.24996
6.2900000	777.58797	-330.55563	-137.81615
6.3000000	-388.85784	-273.65825	-1017.7841
6.3100000	548.33989	-108.86820	241.76109
6.3200000	-792.70208	953.52582	1438.8384
6.3300000	-41.849611	-563.71366	-434.69697
6.3400000	-286.00103	-113.78935	-881.91077
6.3500000	116.95293	532.84101	1186.8007
6.3600000	-546.54624	860.86671	1420.9906
6.3700000	134.97492	-1223.8061	-2801.6380
6.3800000	195.23937	278.16777	983.81037
6.3900000	-732.45754	1063.8343	2087.9819
6.4000000	274.25188	413.25758	1396.0649
6.4100000	-481.55871	-793.96529	-1852.5894
6.4200000	196.24167	-522.90325	-727.00566
6.4300000	-306.74548	143.52894	-140.16653
6.4400000	894.76083	-342.13380	97.418859
6.4500000	-510.95318	405.40192	1122.3199
6.4600000	-158.03699	-103.82758	-71.683314
6.4700000	93.563593	-609.87523	-1357.4267
6.4800000	1053.2118	163.89240	758.55356
6.4900000	-1785.7482	1267.6229	607.27129
6.5000000	1955.6636	-922.81100	-563.33800
6.5100000	-1629.4799	165.66548	-1028.7182
6.5200000	679.87903	-296.02833	-170.56795
6.5300000	-703.81012	-22.738027	-510.81136
6.5400000	518.98606	-825.97800	-677.47212
6.5500000	-504.17709	431.02491	212.79065
6.5600000	287.41592	159.83334	831.35464
6.5700000	510.41444	-398.85156	-450.21784
6.5800000	-1250.6172	234.27001	26.112388
6.5900000	-92.738673	544.38202	1617.1624
6.6000000	-995.48766	569.55585	1060.7856
6.6100000	274.54155	-781.54005	-1868.4436
6.6200000	-416.36521	-106.80797	114.49769
6.6300000	-112.78920	1015.6886	1958.9722
6.6400000	-182.97585	-323.84558	-1130.9045
6.6500000	335.15953	-960.91732	-1351.1126
6.6600000	-69.850029	114.32515	433.98557
6.6700000	-453.48837	1125.9096	1981.8690
6.6800000	193.48991	42.717782	-43.636391
6.6900000	8.2348344	-877.49102	-1914.5347
6.7000000	322.23392	-173.98705	532.47973
6.7100000	-615.81966	490.69910	609.98971
6.7200000	120.61271	-142.99616	667.52735
6.7300000	258.40014	-777.81168	-705.61118
6.7400000	-285.93981	281.28755	417.64974
6.7500000	484.32502	818.00726	1788.1047
6.7600000	80.360826	-528.33810	-1760.4910
6.7700000	-874.20198	-214.52830	-539.35748
6.7800000	180.64320	180.90495	362.51869
6.7900000	283.88166	469.19968	1105.4737
6.8000000	-620.64155	-746.50936	-2136.0687
6.8100000	895.66145	-308.15022	-31.946764
6.8200000	-306.23333	1291.2547	2934.3304
6.8300000	-342.20011	334.60816	259.13720
6.8400000	-587.82665	-210.34310	-670.26614
6.8500000	366.17891	-250.25661	-96.115074
6.8600000	-252.54080	-276.56088	-790.85791
6.8700000	60.363496	425.91859	1081.3750
6.8800000	477.55321	300.32323	1064.1442
6.8900000	-387.74451	-99.183945	-866.38160
6.9000000	217.43867	-702.60178	-1225.5952
6.9100000	-224.06922	761.74805	1707.4999
6.9200000	241.80706	472.34225	1415.0279
6.9300000	-244.41432	-181.34470	-701.07321
6.9400000	-164.05811	-55.434362	463.83543
6.9500000	55.068570	-63.190969	-72.933065
6.9600000	64.795800	-22.364545	504.48577
6.9700000	-67.408091	326.49516	186.59890
6.9800000	-169.35470	-476.91167	-1333.6747
6.9900000	931.16646	-222.84562	511.43203
7.0000000	-764.93873	192.14385	-894.28275
7.0100000	-585.54497	-75.506152	-266.55443
7.0200000	-369.33609	465.30011	1186.7046
7.0300000	604.48923	-568.44174	198.92336
7.0400000	-580.14189	154.01082	-222.64989
7.0500000	619.47499	-415.66864	-428.88219
7.0600000	-131.14811	307.60780	1477.5726
7.0700000	-28.669597	-220.42560	-593.16636
7.0800000	510.98504	-358.62976	-261.20123
7.0900000	81.009452	666.37023	1212.6217
7.1000000	396.26296	-243.52623	-634.20355
7.1100000	-152.67910	-514.20708	-1284.1622
7.1200000	-300.07479	-343.44094	-1030.5662
7.1300000	-12.889132	1246.1376	2932.2040
7.1400000	-463.78231	-162.15213	-381.94238
7.1500000	299.87577	-1096.3201	-1840.0006
7.1600000	-840.72894	1220.6345	1890.9705
7.1700000	997.52463	-141.87195	1175.7110
7.1800000	-270.47456	-867.22179	-3128.7327
7.1900000	444.85281	-106.26046	1014.7447
7.2000000	342.15932	492.63978	1522.0202
7.2100000	-1657.0758	708.08271	406.07427
7.2200000	1526.3322	-1516.6051	-1214.1702
7.2300000	-1347.7152	469.68642	470.94242
7.2400000	95.929810	533.26766	843.30718
7.2500000	-867.91868	831.90881	1411.7764
7.2600000	362.75022	-465.87031	-406.56430
7.2700000	286.78612	-727.69119	-1130.1368
7.2800000	-625.81750	-357.45034	-1392.8213
7.2900000	243.58748	1133.5139	1852.1150
7.3000000	-523.79764	763.04560	1131.7733
7.3100000	417.49817	-1179.3156	-2656.5244
7.3200000	-700.11678	-106.98156	-408.73538
7.3300000	-444.08582	559.15883	1229.2330
7.3400000	-965.91119	757.05133	2308.2714
7.3500000	-637.81961	354.14443	737.31927
7.3600000	-57.472922	-271.15381	-148.31188
7.3700000	295.06286	31.728997	209.69625
7.3800000	-937.52588	935.28338	1304.4890
7.3900000	-49.346295	-29.809545	1329.6861
7.4000000	-517.14187	-586.85754	-1542.1046
7.4100000	911.94776	-47.964866	88.585085
7.4200000	-297.18737	1518.1416	2387.3861
7.4300000	-416.43735	-52.160142	-998.97882
7.4400000	-751.03857	-657.68899	-2076.7268
7.4500000	-41.050778	146.59974	832.35028
7.4600000	322.59705	730.35890	1849.5217
7.4700000	406.75930	-84.939811	-218.98525
7.4800000	113.43895	-406.52987	-1051.5006
7.4900000	170.02881	-286.57927	-776.89780
7.5000000	274.29060	307.22036	501.57757
7.5100000	286.78566	-295.69403	-378.07309
7.5200000	-38.757601	342.34935	499.14373
7.5300000	-171.02514	583.38154	1487.3366
7.5400000	144.48913	-217.98465	-578.86301
7.5500000	-649.61552	263.02365	417.23288
7.5600000	575.58725	-611.81054	-761.98779
7.5700000	-269.55328	775.77090	1380.4886
7.5800000	-812.44506	233.69085	78.492541
7.5900000	-628.44825	326.35703	261.95464
7.6000000	358.98737	-797.50725	-1547.9655
7.6100000	-35.639890	707.80633	1955.8452
7.6200000	-1045.4573	740.59497	708.52008
7.6300000	862.56245	-1309.2552	-1367.6613
7.6400000	-791.07172	591.06421	300.04178
7.6500000	272.13436	444.49634	903.05975
7.6600000	110.70393	27.087697	580.84822
7.6700000	201.47586	-803.92206	-3244.6452
7.6800000	637.08304	-164.32749	-619.95007
7.6900000	-833.99546	558.88876	1091.3370
7.7000000	637.16534	-407.45607	-390.95908
7.7100000	-241.99205	-25.111078	-760.29379
7.7200000	-591.50403	1065.0976	2255.6755
7.7300000	23.418433	159.22015	902.21501
7.7400000	421.44180	-696.86653	-1761.5802
7.7500000	540.14763	-330.29774	-204.51649
7.7600000	160.50692	464.66082	1369.9716
7.7700000	-266.12920	253.71680	368.41584
7.7800000	883.30143	74.761317	756.16883
7.7900000	-679.30462	-268.46390	-1735.8488
7.8000000	-249.74429	-977.80510	-2049.7471
7.8100000	57.711854	220.28138	597.43202
7.8200000	-239.65957	1175.8577	2380.2322
7.8300000	381.50414	-876.52867	-720.88734
7.8400000	-844.14972	214.56362	-687.69626
7.8500000	82.640967	540.13678	1361.0053
7.8600000	-10.462567	-256.87572	-377.10190
7.8700000	-324.60112	-174.72075	-674.74695
7.8800000	325.68144	170.38361	1488.7198
7.8900000	-531.15605	156.74699	-310.19735
7.9000000	-152.33439	136.05494	210.28495
7.9100000	84.337966	-256.76653	-1134.4232
7.9200000	594.50394	-277.61107	-398.83759
7.9300000	43.876765	-54.428452	-62.891201
7.9400000	-293.38293	-506.70695	-1238.2911
7.9500000	-20.089211	708.71886	1413.4050
7.9600000	-46.197009	1251.0458	2344.6963
7.9700000	-94.555213	-1193.8774	-2624.0239
7.9800000	391.77220	-181.05795	227.86647
7.9900000	-335.53379	106.12664	-416.74199
8.0000000	209.74548	390.37282	1022.3464
8.0100000	-677.23177	74.774559	-736.72996
8.0200000	771.61491	-452.89758	-418.92228
8.0300000	-53.460593	244.89513	41.949365
8.0400000	-458.99872	263.26517	297.34128
8.0500000	642.66475	-852.41973	-1319.1917
8.0600000	-210.48205	183.17010	186.16772
8.0700000	-100.53377	277.40050	955.62911
8.0800000	653.29327	-97.787083	-91.696567
8.0900000	943.30409	-1043.2918	-1487.3698
8.1000000	568.95228	-1129.6112	-2443.2530
8.1100000	-1795.9145	1557.1928	1932.2912
8.1200000	1172.6411	-242.99119	1118.2135
8.1300000	260.75420	-691.78812	-1531.0142
8.1400000	109.14584	-481.84836	-950.07014
8.1500000	-295.72756	947.41888	1733.5138
8.1600000	-314.25608	308.23954	1084.5012
8.1700000	590.50157	-848.43547	-1321.8802
8.1800000	-789.81795	-337.33088	-1694.7565
8.1900000	1089.8963	5.3310309	-279.46654
8.2000000	781.91824	-847.30251	-1480.4436
8.2100000	946.26837	-22.362178	193.56187
8.2200000	1104.5348	-1172.3802	-1147.8525
8.2300000	-693.74483	2.3704166	-823.00189
8.2400000	394.40355	22.079921	631.35966
8.2500000	294.18384	525.40133	614.73786
8.2600000	-361.09228	112.87477	195.08380
8.2700000	178.26132	-567.31836	-1075.7370
8.2800000	-229.93783	-445.85368	-473.03035
8.2900000	551.40749	-232.26225	1072.0102
8.3000000	-668.98736	174.78193	-232.85590
8.3100000	-458.67583	103.13901	-509.87201
8.3200000	53.455481	11.520852	459.59139
8.3300000	566.43092	8.4818064	521.63221
8.3400000	-997.32209	946.51085	1436.8195
8.3500000	899.07604	-572.12137	-310.63689
8.3600000	-497.84909	240.23189	77.746102
8.3700000	-384.74472	419.76267	894.58523
8.3800000	-275.83782	446.41014	769.78504
8.3900000	290.92787	-417.57242	-1221.3467
8.4000000	650.97416	-71.186381	700.40871
8.4100000	-426.94112	866.76723	1700.2778
8.4200000	-449.87526	-25.679688	-230.18557
8.4300000	335.81550	204.51416	155.90184
8.4400000	-280.69496	470.74998	276.58945
8.4500000	247.18981	-698.99215	-1705.6489
8.4600000	-300.14013	138.91087	-333.36438
8.4700000	157.42870	68.526435	678.45340
8.4800000	492.89741	-630.32190	-670.45005
8.4900000	-60.458885	955.75439	2615.4227
8.5000000	-763.26612	455.09679	610.50977
8.5100000	344.63390	-903.44153	-1626.9222
8.5200000	409.84432	554.54870	1707.4421
8.5300000	480.70506	191.41645	1328.3459
8.5400000	-104.96071	-440.96583	-1313.6521
8.5500000	697.57452	-266.45902	-198.15021
8.5600000	117.41490	206.36433	509.14845
8.5700000	7.6697706	-67.985819	-140.55732
8.5800000	844.54943	-312.37793	-656.54456
8.5900000	-942.21186	477.27037	837.54501
8.6000000	1086.7762	-444.63699	-608.28742
8.6100000	-354.57177	47.210580	-1172.6951
8.6200000	-45.192505	453.93772	949.49520
8.6300000	610.78383	-601.53543	-490.18438
8.6400000	-334.45658	-741.99409	-1740.8986
8.6500000	777.59183	376.95800	1708.2667
8.6600000	-167.32957	789.45420	1580.1409
8.6700000	-722.91899	-59.891454	-570.47744
8.6800000	373.77974	-643.27386	-847.08628
8.6900000	-848.74208	1165.4446	2224.3684
8.7000000	218.01495	114.17446	376.63592
8.7100000	43.648154	-937.44341	-2361.4962
8.7200000	201.90491	350.88707	1325.0253
8.7300000	166.56401	966.26892	1541.5507
8.7400000	73.283952	-646.35970	-1932.4610
8.7500000	901.04098	-1051.1919	-1384.9609
8.7600000	-269.55134	728.96201	1664.4547
8.7700000	-80.328447	62.739065	398.61824
8.7800000	1078.9676	-1556.8751	-2026.1880
8.7900000	-615.49986	889.62202	1446.6324
8.8000000	1881.3605	-591.79174	-985.16771
8.8100000	25.863192	-423.67631	-1111.1454
8.8200000	-518.98048	-195.57923	126.88263
8.8300000	-506.04720	455.00476	518.03545
8.8400000	1465.4033	377.89902	1023.3231
8.8500000	315.54305	-628.48113	-1174.9220
8.8600000	1319.7160	-1542.5690	-3059.3768
8.8700000	-701.43155	1095.1026	1910.0514
8.8800000	788.09471	-886.22945	-1660.2433
8.8900000	-136.06998	-189.33308	-786.01217
8.9000000	-437.58120	328.01552	281.67305
8.9100000	566.36665	-1232.9551	-2407.5023
8.9200000	443.64604	94.077949	334.48038
8.9300000	300.37727	1044.2184	2362.2949
8.9400000	-174.61881	-306.57953	235.24708
8.9500000	-279.99163	-646.39814	-1431.8858
8.9600000	-87.458415	426.44691	905.46756
8.9700000	414.70040	556.77852	1279.2761
8.9800000	-110.29795	37.046699	132.46520
8.9900000	265.54197	-253.69014	-3.9119759
9.0000000	-141.62885	31.656252	396.30177
9.0100000	494.15128	-395.61477	-726.54780
9.0200000	-112.25887	823.75070	970.36010
9.0300000	798.55218	-600.52240	-289.66599
9.0400000	-615.05727	104.79944	425.14794
9.0500000	554.67865	-249.12098	-673.66458
9.0600000	685.82694	-568.67400	-547.22033
9.0700000	287.67040	-184.02279	-569.49324
9.0800000	-372.81504	366.61986	903.01298
9.0900000	108.64233	-149.61474	151.00436
9.1000000	-304.48038	-234.20538	-1233.0010
9.1100000	401.43046	345.24098	1366.3880
9.1200000	-837.37135	803.82620	961.43595
9.1300000	104.71085	-468.77223	-844.27903
9.1400000	223.65385	277.20977	1016.7732
9.1500000	-91.230691	-248.18939	-430.64938
9.1600000	-1596.2525	358.95003	-202.39808
9.1700000	1155.3743	-8.6654548	168.50795
9.1800000	-529.46592	1140.0764	2361.8310
9.1900000	-756.96917	-728.31282	-2300.8464
9.2000000	526.29992	-1637.4330	-2970.1674
9.2100000	-815.45313	1664.0670	3298.0098
9.2200000	263.45451	355.74839	1054.6092
9.2300000	71.192444	-1024.3827	-2561.4281
9.2400000	69.809016	333.90445	980.49244
9.2500000	266.71349	-342.55729	-805.58170
9.2600000	-133.24642	932.40127	1399.4736
9.2700000	-476.89493	408.89068	296.17087
9.2800000	762.52427	-1067.1744	-2804.4471
9.2900000	830.60884	-65.652662	-108.63009
9.3000000	570.55317	81.771897	902.07518
9.3100000	221.48667	-428.68442	-2020.3392
9.3200000	715.76572	-948.67120	-1368.6097
9.3300000	-178.24862	321.29714	676.89179
9.3400000	907.52804	-538.74633	-1063.6109
9.3500000	-389.08368	197.27057	426.36290
9.3600000	349.81408	251.44366	543.38926
9.3700000	128.72003	-905.60508	-1365.1753
9.3800000	48.295809	-179.93596	-273.63560
9.3900000	469.57856	721.92237	1496.4047
9.4000000	-505.69881	406.67274	363.07897
9.4100000	1160.7212	-1222.0137	-1554.6131
9.4200000	-865.00483	970.05451	1462.6502
9.4300000	-18.732938	692.16697	993.41315
9.4400000	171.52789	-219.41082	158.68006
9.4500000	-551.36292	-639.83210	-2102.1988
9.4600000	745.26792	-57.362157	48.624860
9.4700000	-21.967496	266.25654	634.94723
9.4800000	221.07606	-158.54625	394.88115
9.4900000	-497.79925	-376.21135	-1443.9557
9.5000000	620.97917	-423.33376	-531.77094
9.5100000	-187.04180	515.57635	1484.2061
9.5200000	-324.76400	421.31104	-264.60692
9.5300000	653.29674	96.300656	861.46616
9.5400000	441.26495	-372.78858	-491.91485
9.5500000	-344.20446	-398.43925	-395.12572
9.5600000	-135.77536	-263.68779	-5.2615622
9.5700000	209.56033	467.26524	1832.3213
9.5800000	-957.70433	395.57918	-296.74617
9.5900000	223.79799	-546.16943	-127.70588
9.6000000	-857.29969	510.21441	1028.4344
9.6100000	-12.248102	361.52643	1106.7304
9.6200000	-499.84875	213.92876	-117.29160
9.6300000	-165.54876	186.83173	489.17018
9.6400000	-345.40323	-162.14808	-466.77745
9.6500000	434.22709	472.19353	693.36904
9.6600000	125.65765	-93.571602	-44.802551
9.6700000	-178.36592	-460.69574	-892.29234
9.6800000	-278.60016	-4.2959476	-112.09736
9.6900000	398.40402	303.44870	2002.6610
9.7000000	-901.89215	607.08454	397.31055
9.7100000	470.96963	-744.80819	-1104.8747
9.7200000	-106.82166	-246.63677	-446.71110
9.7300000	-274.77837	768.81453	1970.5518
9.7400000	126.93716	-28.074095	777.18248
9.7500000	-777.53182	-188.04228	-974.96170
9.7600000	520.73922	-227.35656	-176.52069
9.7700000	-1326.7085	842.95085	720.11011
9.7800000	-671.64355	-4.3166772	-38.012025
9.7900000	176.72970	-348.26393	-574.42378
9.8000000	48.833118	-532.88794	-1208.7961
9.8100000	298.43058	412.17928	1107.4711
9.8200000	-519.31255	468.75210	680.72443
9.8300000	2736.7071	-1245.7498	-1437.3054
9.8400000	-1601.5203	778.33710	229.40286
9.8500000	435.09154	-89.115923	-197.14516
9.8600000	-1478.4847	1144.1272	1212.7847
9.8700000	1100.5923	-181.14943	-620.43091
9.8800000	-289.25389	136.17181	-305.29793
9.8900000	433.82508	-532.95574	-663.71784
9.9000000	-265.70890	-450.96462	-1082.2366
9.9100000	-160.22349	871.99518	1968.1097
9.9200000	209.32797	-48.315290	885.19810
9.9300000	955.90387	-1079.3587	-1266.8680
9.9400000	-157.13112	-23.682095	-1377.4469
9.9500000	589.31049	-316.22507	166.49891
9.9600000	-253.74204	37.238628	67.417739
9.9700000	854.01379	-239.80635	240.83201
9.9800000	-1149.0286	385.31001	-126.77228
9.9900000	1057.3608	-315.75276	-350.29431
10.000000	-144.53392	608.51235	1524.7457
