# Supplementary material for: Study on vibration characteristics of roadheader cutting pre-cracked hard rock
Source: Sci Rep. 2026 Jan 21;16:5933. doi: 10.1038/s41598-026-37089-7 (PMC12894704; doi:10.1038/s41598-026-37089-7)
Supplement: Supplementary file 1 — Supplementary Material 1 [file 41598_2026_37089_MOESM1_ESM.zip › data/jgb-A-xyz-wyl.csv]

X:Acc_TX-jiegebu.Node77029-meirouqian(mm/s^2)	Y:Acc_TX-jiegebu.Node77029-meirouqian(mm/s^2)	Y:Acc_TY-jiegebu.Node77029-meirouqian(mm/s^2)	Y:Acc_TZ-jiegebu.Node77029-meirouqian(mm/s^2)
0.0000000	6.6798424e-07	-9806.6500	2.9090542e-07
0.010000000	78.894946	334.07146	-1790.8177
0.020000000	462.82099	132.07256	769.91487
0.030000000	691.28293	-177.71331	3624.8211
0.040000000	-512.87535	-310.66365	299.98799
0.050000000	55.854374	160.46900	-408.13052
0.060000000	1119.5449	708.09864	65.476219
0.070000000	-139.28794	-52.079552	-266.02733
0.080000000	-70.689026	-110.70063	-122.42245
0.090000000	210.28138	-24.190480	887.17915
0.10000000	-88.006053	680.56008	-4242.4147
0.11000000	571.82161	-121.77936	3143.6078
0.12000000	-1022.8886	-664.08883	316.28436
0.13000000	2747.8429	1494.4457	1474.5883
0.14000000	-1774.7069	-641.02744	-3059.6094
0.15000000	2777.5215	1235.0119	2426.5107
0.16000000	-2006.1173	-1285.8185	-410.05877
0.17000000	1142.9429	21.800605	4147.6247
0.18000000	-1411.4432	-85.761736	-5073.5677
0.19000000	1540.1900	229.10317	4652.5183
0.20000000	-1668.6402	-1466.0413	2317.7544
0.21000000	436.40973	-818.93988	6995.6886
0.22000000	-576.57970	-231.50313	-1068.7454
0.23000000	626.01505	538.84721	-918.14746
0.24000000	-1521.8743	-1660.0483	4960.9426
0.25000000	1536.2905	1104.9636	-381.52681
0.26000000	-347.52047	-563.55820	2154.2275
0.27000000	-251.41115	263.66752	-2512.3333
0.28000000	236.65255	178.59011	347.34960
0.29000000	-545.96671	-497.04307	1286.5293
0.30000000	-326.80569	258.90096	-2153.5086
0.31000000	614.89198	400.00729	944.45515
0.32000000	42.236942	339.37742	-1804.6945
0.33000000	-136.51745	487.32384	-3119.0625
0.34000000	-94.842239	-351.21958	1455.3451
0.35000000	-356.85680	-556.48669	1700.5133
0.36000000	548.03183	843.90277	-2965.7038
0.37000000	-266.92557	287.23945	-2660.9208
0.38000000	19.836898	-889.16953	5177.8778
0.39000000	-592.49169	-541.82964	570.86589
0.40000000	21.295132	885.90492	-4723.3718
0.41000000	367.10897	443.53473	-932.81828
0.42000000	204.12117	-373.71416	2870.7254
0.43000000	-595.93797	-247.43758	-1170.3682
0.44000000	753.17298	725.88248	-1453.7756
0.45000000	119.22582	347.47924	-1470.7703
0.46000000	273.38595	-183.85875	2078.2841
0.47000000	117.42739	-383.53972	2527.8604
0.48000000	292.58418	1093.7071	-5857.0369
0.49000000	-947.71292	-1267.2941	3804.6592
0.50000000	445.12507	-378.05774	3170.6254
0.51000000	966.47062	815.43421	-1137.1210
0.52000000	1200.1566	436.54798	1799.2649
0.53000000	-672.29759	-697.55194	1315.9683
0.54000000	479.68550	136.46865	836.19540
0.55000000	670.09906	576.85388	-573.56938
0.56000000	837.14038	428.72235	1098.8659
0.57000000	524.91206	-28.766280	2022.3029
0.58000000	-1102.2031	-1181.1626	2547.8011
0.59000000	1367.9096	918.30049	75.212508
0.60000000	804.39937	481.00275	222.92008
0.61000000	437.20174	-150.79465	2032.5180
0.62000000	-80.083164	-529.42731	2160.3295
0.63000000	683.82925	442.93440	-864.39412
0.64000000	817.51036	-31.987536	3216.2233
0.65000000	-1221.2522	-594.50059	-1620.4364
0.66000000	1256.7850	579.17814	1394.0264
0.67000000	-1005.8140	-1301.1888	3828.0883
0.68000000	247.58522	770.00802	-3393.5819
0.69000000	-532.88417	-478.85295	514.89963
0.70000000	-310.11418	-537.58289	1795.2618
0.71000000	-710.70086	-899.25810	1835.6405
0.72000000	-158.83580	-181.45191	361.15091
0.73000000	1455.9755	648.58726	1488.0443
0.74000000	-74.816361	-326.04839	1139.0857
0.75000000	437.85049	-141.95901	2436.5100
0.76000000	-211.25378	130.65838	-1500.5505
0.77000000	385.91567	787.44140	-3042.2002
0.78000000	-718.00204	-407.28618	-353.48885
0.79000000	299.52408	-177.83797	2241.6218
0.80000000	-386.00024	-528.04994	1875.2315
0.81000000	-518.12431	108.68392	-2070.5098
0.82000000	-345.13597	-352.80913	921.08400
0.83000000	-293.02306	-673.75809	2637.8544
0.84000000	-477.65944	85.478234	-1622.0383
0.85000000	758.80171	640.64709	-822.31674
0.86000000	107.96049	28.097725	1080.6924
0.87000000	1061.9345	423.53024	1806.4697
0.88000000	-392.26119	412.98896	-3256.4613
0.89000000	991.33552	1717.8912	-5959.6166
0.90000000	-907.63575	-383.00719	-867.27176
0.91000000	178.52428	0.60205763	1111.9782
0.92000000	-356.44642	839.30927	-5314.4694
0.93000000	-1110.2157	-766.32304	364.15531
0.94000000	989.84989	473.18139	832.81536
0.95000000	724.28170	17.960111	2587.7877
0.96000000	-781.26456	-526.34789	605.89037
0.97000000	-608.24726	-98.163121	-1755.4095
0.98000000	491.54338	-120.80181	2674.7244
0.99000000	-592.23559	-464.84557	355.83979
1.0000000	98.859802	1.3649171	578.82359
1.0100000	471.63711	772.43599	-2291.2588
1.0200000	-1173.1957	-387.86070	-1731.0266
1.0300000	358.93443	646.85147	-2282.5018
1.0400000	-729.55196	-804.52639	2141.7427
1.0500000	159.61095	-300.71661	2309.7917
1.0600000	-1068.7749	-186.61348	-3059.1201
1.0700000	910.54796	586.38523	375.65313
1.0800000	-837.11055	-513.30377	316.09484
1.0900000	2155.7036	865.29925	2911.5185
1.1000000	-131.68117	-646.34239	4089.0916
1.1100000	-282.61135	924.53833	-6882.7828
1.1200000	-122.03438	-169.77390	624.96784
1.1300000	1010.9760	903.53907	-1851.9923
1.1400000	-976.61326	-798.32445	656.99531
1.1500000	292.28650	-375.43099	3148.4233
1.1600000	-28.945965	-548.37017	2623.6253
1.1700000	-68.640511	532.59752	-3566.2456
1.1800000	38.389279	-51.247880	338.59432
1.1900000	239.02112	-337.97565	2852.2872
1.2000000	-751.69932	-689.83317	786.03208
1.2100000	1132.4062	1383.6579	-2620.5170
1.2200000	-684.55490	-545.82110	-205.61549
1.2300000	890.09057	-45.952655	3428.7699
1.2400000	-803.57542	-387.16955	-1051.6173
1.2500000	261.91457	235.17559	-313.20459
1.2600000	-454.20465	-697.90737	2192.8410
1.2700000	494.52728	149.89813	878.22163
1.2800000	203.83465	946.80228	-4505.3314
1.2900000	283.07594	-386.31045	3077.9188
1.3000000	-38.419241	-552.96080	2800.9819
1.3100000	212.32162	651.00739	-3542.9379
1.3200000	746.38409	67.758813	2194.5365
1.3300000	216.38910	-418.31730	2763.0800
1.3400000	-1051.1295	-1255.0391	3164.1953
1.3500000	55.078187	445.24504	-2868.6252
1.3600000	-1134.1378	-475.83645	-1167.6308
1.3700000	751.75212	818.98477	-2043.6525
1.3800000	-340.76737	-999.90299	4255.2995
1.3900000	-1043.5777	-598.62501	-120.70502
1.4000000	706.93103	1197.7803	-4252.0938
1.4100000	582.54903	-70.666603	1601.7148
1.4200000	-611.04971	-196.01822	-1448.6751
1.4300000	280.54178	1256.5805	-6267.4569
1.4400000	1003.2963	135.85739	2428.2847
1.4500000	-843.36892	-832.51141	617.79467
1.4600000	520.38165	347.15194	-171.43577
1.4700000	568.55606	368.50535	133.28928
1.4800000	-522.76560	-600.45598	1507.3700
1.4900000	414.48901	-110.63237	2504.4493
1.5000000	251.80125	770.42769	-3550.2749
1.5100000	-861.59316	-286.94215	-2017.3219
1.5200000	136.59730	83.683256	128.65983
1.5300000	35.357369	72.371316	-48.341810
1.5400000	322.47773	536.05165	-1985.3822
1.5500000	-671.68315	-290.36284	-797.63339
1.5600000	1023.2535	962.08713	-1754.4223
1.5700000	-2098.6343	-1825.4594	2404.7234
1.5800000	1072.7459	296.83796	2175.4080
1.5900000	-854.68690	-448.02997	-595.68004
1.6000000	-151.00644	-66.215927	-85.709246
1.6100000	-259.23768	-598.81308	2220.8028
1.6200000	385.73156	601.60616	-1797.4347
1.6300000	-627.02780	-692.66996	1225.6621
1.6400000	1246.2320	293.92796	2919.2096
1.6500000	-887.58676	-581.45938	-286.46133
1.6600000	723.50274	820.81931	-2682.0139
1.6700000	675.65342	305.01579	931.68474
1.6800000	306.38453	643.51704	-2180.2708
1.6900000	-802.96031	-444.17505	-257.16044
1.7000000	17.434683	121.45561	-280.15520
1.7100000	215.17961	118.47431	162.01973
1.7200000	-479.23128	-132.19018	-307.94136
1.7300000	24.759205	-288.46992	1818.4072
1.7400000	1942.3726	638.29968	3490.7092
1.7500000	19.826114	931.34786	-5988.4871
1.7600000	-1011.1089	-644.48291	-1018.2894
1.7700000	1134.4448	271.93831	2613.3182
1.7800000	-1699.5461	-454.30048	-3101.6225
1.7900000	1587.9469	798.88215	1523.5461
1.8000000	-2045.7249	-1242.3215	-380.27023
1.8100000	1605.7600	1017.7659	110.29687
1.8200000	-1197.4560	68.091869	-5294.8643
1.8300000	566.30378	-75.635993	2352.7472
1.8400000	-527.17737	-434.51839	434.87013
1.8500000	794.11536	230.44989	1518.1346
1.8600000	-718.84324	-183.08582	-1498.0799
1.8700000	547.80061	521.97891	-1109.0767
1.8800000	-0.50410125	-245.39683	1237.1110
1.8900000	302.64435	536.62248	-1709.2447
1.9000000	764.60761	249.46854	2130.2057
1.9100000	-880.87636	-193.80514	-1248.4936
1.9200000	353.79610	-516.98054	4211.5621
1.9300000	-171.38379	-327.48696	1689.8119
1.9400000	-358.71238	-297.82039	291.60088
1.9500000	-339.20792	-911.34671	3954.1562
1.9600000	580.99032	506.01055	-1010.7184
1.9700000	-223.47113	31.473774	-811.82851
1.9800000	1043.4723	363.81818	1859.3349
1.9900000	589.02351	-248.44448	3759.5565
2.0000000	-747.97247	-5.8551169	-2671.5273
2.0100000	3044.6112	1272.7654	3830.0916
2.0200000	-696.92456	-268.19248	-1268.6698
2.0300000	1035.9245	645.45608	207.23273
2.0400000	-876.30361	-751.42886	1010.2453
2.0500000	859.00572	1038.5727	-2568.0472
2.0600000	-956.93375	-1458.5343	4087.2193
2.0700000	2043.4999	671.09221	3676.4808
2.0800000	-585.81357	853.54708	-7229.2778
2.0900000	-183.99875	-606.97793	3298.9161
2.1000000	-320.75537	203.81089	-2368.0141
2.1100000	-591.44321	470.07113	-3754.4982
2.1200000	-200.45720	-129.13804	-5.5153916
2.1300000	322.11292	-268.03036	2393.2099
2.1400000	-1388.0491	-1472.7004	3253.4318
2.1500000	2122.5730	1281.3584	346.36600
2.1600000	-324.13975	-428.18794	720.52438
2.1700000	702.47469	51.005339	1917.8968
2.1800000	-648.23944	-1017.7712	3810.5898
2.1900000	1130.7650	921.87343	-1846.9902
2.2000000	-458.72897	479.79914	-4135.2463
2.2100000	-115.46654	-141.77820	-178.11220
2.2200000	362.87040	-192.22391	2146.3474
2.2300000	-270.77469	535.34708	-3921.9982
2.2400000	296.93831	192.72247	-27.275393
2.2500000	539.56159	95.146654	1622.3626
2.2600000	-826.68532	-409.24511	-250.38266
2.2700000	731.39694	970.78480	-3610.1130
2.2800000	-631.44166	-721.73089	1647.8953
2.2900000	399.26609	-312.10285	3314.8306
2.3000000	-279.34113	463.56333	-3894.7760
2.3100000	1826.6000	1088.7400	783.78023
2.3200000	-1512.7972	-829.28067	-1780.2225
2.3300000	606.02954	98.140595	2389.9605
2.3400000	-1070.4043	-1004.3990	1801.4748
2.3500000	394.51904	712.52539	-2681.5435
2.3600000	-875.86120	-728.26647	1489.3262
2.3700000	517.93058	126.98918	1404.4701
2.3800000	-214.44678	-145.77827	-247.70718
2.3900000	832.61337	713.83749	-491.69513
2.4000000	-833.12932	-855.43721	1542.1297
2.4100000	1149.4481	446.37315	1685.6622
2.4200000	1983.8431	635.95905	3490.2562
2.4300000	-679.67959	535.82939	-5762.3320
2.4400000	793.00365	-261.03618	4025.2785
2.4500000	-876.46460	-597.04497	354.29573
2.4600000	1549.8998	1008.3005	-92.892964
2.4700000	173.17310	386.50999	-1503.9820
2.4800000	-270.16149	-186.58186	323.94477
2.4900000	255.54209	270.19857	-368.91604
2.5000000	-991.01397	323.94762	-5293.0660
2.5100000	1333.9195	664.81205	1048.6653
2.5200000	-1072.8524	-1208.0254	3983.2967
2.5300000	1271.1943	1126.9193	-1647.8803
2.5400000	1973.7446	1164.2493	502.03339
2.5500000	-3445.6896	-2017.7976	-870.22367
2.5600000	1827.3389	1203.6059	1190.1359
2.5700000	-351.71810	-551.10588	2288.7818
2.5800000	845.55657	441.95846	783.47084
2.5900000	-1523.5964	-409.36680	-2802.9435
2.6000000	1803.8070	971.65944	1411.8834
2.6100000	-567.97471	-1229.4802	4901.9194
2.6200000	276.39580	-148.31943	2415.0594
2.6300000	849.03893	-413.96346	4296.0652
2.6400000	664.43687	798.90048	-867.27237
2.6500000	489.26422	954.45401	-3618.8524
2.6600000	-654.64465	-258.63419	-901.38019
2.6700000	870.58256	635.43995	-313.32463
2.6800000	-1334.7555	-836.33459	-313.68453
2.6900000	1138.3714	1027.7153	-1964.4021
2.7000000	-220.53047	-725.16740	3877.8202
2.7100000	-453.79578	-595.21632	800.49874
2.7200000	-361.89389	-369.97672	1017.7347
2.7300000	-556.16200	137.71058	-2428.4388
2.7400000	387.68970	599.89610	-1168.3537
2.7500000	-980.35057	-1098.0804	3233.2170
2.7600000	-439.60833	541.20549	-4948.4403
2.7700000	-1489.5824	-445.83548	-2243.2237
2.7800000	1354.2554	514.44994	2679.3606
2.7900000	-1232.0536	-678.93319	-358.73631
2.8000000	1724.0692	192.22382	5825.4197
2.8100000	-1808.3112	-414.62052	-4527.0484
2.8200000	1155.2913	445.40774	1835.8771
2.8300000	164.60982	-318.37176	2490.0765
2.8400000	-527.09748	-194.28809	-690.42881
2.8500000	866.39582	295.71261	2271.0968
2.8600000	-517.79110	-575.21985	984.21006
2.8700000	-401.86647	-250.72928	279.27775
2.8800000	-1157.1009	278.49981	-5838.5296
2.8900000	846.03807	941.41524	-1445.6243
2.9000000	-1115.7753	-539.15589	-1131.6810
2.9100000	1204.8512	565.64235	1133.6505
2.9200000	-266.50103	-271.36725	-238.80609
2.9300000	455.09083	194.75237	478.73132
2.9400000	33.672223	-48.552882	-132.86284
2.9500000	1280.5555	899.80840	-149.51179
2.9600000	264.09906	769.36581	-3392.4815
2.9700000	-126.04414	-189.81078	343.34357
2.9800000	947.72786	602.40389	265.47536
2.9900000	-239.53758	-103.47485	-445.16389
3.0000000	246.04595	277.64459	-826.02617
3.0100000	629.29543	938.83474	-2725.9869
3.0200000	-320.84875	-702.75268	2670.6365
3.0300000	1162.9243	-421.94072	6425.5614
3.0400000	138.52336	213.75447	-818.24494
3.0500000	-753.02475	-292.80591	-1224.5966
3.0600000	-485.50579	-321.67359	31.728233
3.0700000	803.97269	-70.250753	2401.5444
3.0800000	-1844.6359	-278.89355	-4762.0949
3.0900000	1826.9338	759.48092	2245.7089
3.1000000	-2652.1168	-1160.4988	-3010.9544
3.1100000	274.90540	190.73698	255.43798
3.1200000	-244.68583	4.6796899	-1204.4491
3.1300000	2201.2307	1083.6707	1892.8611
3.1400000	-1514.0525	-1087.9500	933.78136
3.1500000	985.16329	660.53208	-194.80899
3.1600000	-508.71760	-224.38034	-709.66380
3.1700000	1832.7479	1887.0901	-4125.1450
3.1800000	-1966.7308	-1247.0566	-300.43527
3.1900000	433.19909	94.202665	952.08738
3.2000000	-849.42250	404.65401	-5497.2424
3.2100000	1109.2631	792.70371	-387.11099
3.2200000	482.70345	-101.34699	1933.9951
3.2300000	-723.53769	-651.35412	1446.0724
3.2400000	720.85134	476.02999	172.51565
3.2500000	-807.43725	-201.58681	-2137.0636
3.2600000	429.46377	697.63383	-2693.1877
3.2700000	-610.35991	-736.20560	1818.7067
3.2800000	989.04576	1054.0116	-2853.1440
3.2900000	-497.82452	627.09332	-5949.2773
3.3000000	-823.71689	-757.23935	1389.9399
3.3100000	-431.60940	-431.44261	690.40973
3.3200000	-44.402044	414.18661	-3163.8352
3.3300000	341.44137	377.75314	-582.23667
3.3400000	1911.2868	580.72768	2573.3132
3.3500000	-710.75935	-1067.8716	2348.0798
3.3600000	2894.0575	1722.0875	-499.25490
3.3700000	-1472.8882	-75.833367	-4131.9030
3.3800000	251.56215	853.82272	-4147.1038
3.3900000	1072.9083	-184.92250	4453.6457
3.4000000	770.10914	567.53382	-317.65035
3.4100000	90.138179	-100.09866	1174.5655
3.4200000	953.34078	170.27230	2560.8116
3.4300000	760.65706	-786.22199	7293.1443
3.4400000	474.98762	367.34106	95.946104
3.4500000	-435.91416	378.73866	-2773.0248
3.4600000	66.758948	384.15888	-1813.3446
3.4700000	-156.15706	-772.39021	4042.1459
3.4800000	20.398671	-188.63921	2352.3279
3.4900000	-157.62157	124.06733	-1867.3053
3.5000000	-107.46581	1027.7249	-6498.1667
3.5100000	992.13503	-340.18812	5855.0047
3.5200000	-1340.3601	-957.29580	1438.1534
3.5300000	190.71037	250.08862	312.04249
3.5400000	-775.23929	544.09836	-5027.8022
3.5500000	785.46658	313.12346	502.22683
3.5600000	-1134.1208	-1279.9073	3389.4424
3.5700000	554.23666	295.24218	583.11609
3.5800000	-571.19603	-2.5304996	-1584.3108
3.5900000	1128.1268	351.09266	1941.7399
3.6000000	1634.7201	286.44696	3139.3921
3.6100000	-21.996952	-45.761125	29.689770
3.6200000	1070.8150	165.37556	2448.2929
3.6300000	-72.336116	-385.54178	1927.3379
3.6400000	70.926981	171.74124	-586.65261
3.6500000	-594.33088	-367.27031	-40.951410
3.6600000	774.11254	210.03538	1688.9483
3.6700000	-624.93810	-269.76337	-500.51390
3.6800000	401.83081	697.37585	-2634.3754
3.6900000	320.56859	-548.99497	4351.6030
3.7000000	40.262682	374.67948	-1325.6912
3.7100000	-1235.4375	-303.52436	-3337.3886
3.7200000	1223.7595	445.59929	2319.0899
3.7300000	-1411.2431	-274.12119	-3636.4072
3.7400000	-59.483500	-131.82739	2456.2140
3.7500000	-481.63778	-258.96130	374.98806
3.7600000	1464.6583	758.79797	1490.7103
3.7700000	-528.49352	131.71385	-3227.9788
3.7800000	1486.1251	237.68732	4020.1289
3.7900000	-1329.9550	-679.26917	-1344.0301
3.8000000	1429.2557	1420.6422	-3206.6555
3.8100000	75.703922	697.21630	-3421.8756
3.8200000	-1094.0287	-1450.1651	3864.7974
3.8300000	612.81553	469.89870	-925.29186
3.8400000	1194.3769	1642.8361	-5901.8147
3.8500000	374.76560	351.75114	-665.79755
3.8600000	-1431.6300	-1428.6158	2630.0063
3.8700000	-134.35935	-333.80335	723.18485
3.8800000	574.86921	1428.5624	-5302.0453
3.8900000	-219.92311	87.819110	-1444.5536
3.9000000	389.68897	-399.84646	3292.7104
3.9100000	-601.15652	-252.08532	-504.77907
3.9200000	-1119.4850	-330.45398	-2705.7058
3.9300000	1167.4136	784.49108	-395.93548
3.9400000	-1662.6022	-1052.6039	-74.386718
3.9500000	-1057.0624	-1407.5582	4904.9955
3.9600000	-993.65824	-201.98275	-2738.0458
3.9700000	-811.74684	81.085951	-2613.5072
3.9800000	1036.7823	426.79953	1157.9292
3.9900000	136.50103	-1229.7710	8251.3032
4.0000000	350.41959	-203.47089	1397.0904
4.0100000	-1283.3559	109.07737	-5325.8343
4.0200000	1909.4722	1454.0528	-1564.6165
4.0300000	-1742.5086	-1044.7615	-372.40352
4.0400000	-275.85337	-911.69269	4092.9122
4.0500000	-80.078480	276.64333	-1306.4743
4.0600000	-1168.8807	-957.61343	297.84351
4.0700000	2345.9199	539.55987	4872.2813
4.0800000	-756.08414	-201.44108	-1991.5104
4.0900000	1377.0977	894.82075	611.07581
4.1000000	-1396.4989	-606.50096	-1489.2061
4.1100000	-904.33020	-400.42945	-2045.9409
4.1200000	978.48240	1.0212170	4042.8603
4.1300000	-861.45047	410.38471	-5136.6604
4.1400000	-118.22675	-849.38294	4934.0242
4.1500000	-340.09057	9.3438950	-1614.7057
4.1600000	723.77589	484.22278	-366.88556
4.1700000	-1153.0855	-669.84701	-310.33049
4.1800000	126.54767	631.71863	-2596.0291
4.1900000	297.96406	363.41024	-379.81420
4.2000000	-226.86932	-3.0319047	-883.57486
4.2100000	-678.11594	-771.02823	2527.1616
4.2200000	75.056939	220.85622	-683.56156
4.2300000	-1193.2506	-658.26038	-854.99130
4.2400000	533.69458	-242.05163	3287.7642
4.2500000	-475.56622	270.40206	-2840.7950
4.2600000	-904.47643	-562.43880	-145.32789
4.2700000	-575.52305	-745.56260	2202.7740
4.2800000	1697.8739	-160.54136	6273.0540
4.2900000	64.259583	-914.82442	5128.5149
4.3000000	365.78357	447.00148	-1052.3067
4.3100000	386.40529	-89.432644	1541.4699
4.3200000	1514.6930	-178.46117	5820.4188
4.3300000	-73.868409	275.56385	-2053.4640
4.3400000	947.30669	874.47277	-1171.6481
4.3500000	-1524.0202	-1654.1615	3677.3058
4.3600000	1151.4463	616.97324	802.91939
4.3700000	-2163.6763	-536.63173	-3761.3673
4.3800000	-787.01266	-272.71442	-1866.4596
4.3900000	-362.67374	-423.39122	1003.2484
4.4000000	131.72594	-456.05845	3120.3059
4.4100000	208.09331	242.22188	-762.03004
4.4200000	197.79665	129.52905	-397.36491
4.4300000	322.44513	389.05677	-609.97345
4.4400000	-1234.0115	-527.39069	-1495.9667
4.4500000	-612.96408	-667.26028	2016.3141
4.4600000	-625.06362	478.90484	-5220.7875
4.4700000	2296.2319	975.29585	3338.6944
4.4800000	-441.74093	272.15370	-3531.3059
4.4900000	531.95992	228.62615	288.68334
4.5000000	1319.7405	1176.7965	-785.04768
4.5100000	-2270.8987	-1342.7108	-417.34924
4.5200000	1563.5336	1274.8457	-1687.2526
4.5300000	-1134.7161	-809.71898	382.77516
4.5400000	547.67468	581.07752	327.35615
4.5500000	-1351.2839	-756.94895	-103.16792
4.5600000	1414.9839	645.19965	1102.9861
4.5700000	-1463.7000	72.160119	-5821.4036
4.5800000	2702.7411	1408.6476	1751.3132
4.5900000	-3050.8555	-1520.1566	-2253.5242
4.6000000	1752.5010	465.62570	3511.5011
4.6100000	-1577.8186	-360.76906	-2958.2069
4.6200000	-618.35284	255.67422	-3224.0178
4.6300000	-1046.3433	-802.11463	734.36990
4.6400000	968.29556	457.32875	498.01496
4.6500000	-793.37149	-168.52611	-1989.4901
4.6600000	88.962510	64.886135	372.23827
4.6700000	-222.86838	45.097643	-1645.9234
4.6800000	2147.4508	394.52763	6296.4748
4.6900000	2696.5341	1356.9989	2463.4293
4.7000000	-1988.5340	-1572.0281	430.01845
4.7100000	711.28985	756.88688	-2162.4088
4.7200000	1616.9484	1113.0561	-838.09832
4.7300000	-1950.5121	-1397.0742	1231.9451
4.7400000	144.28578	-256.72311	1859.9265
4.7500000	458.99912	261.85018	820.01404
4.7600000	-385.05775	35.613482	-1635.8228
4.7700000	428.47463	-134.55127	2789.6643
4.7800000	616.55558	806.15248	-2305.8850
4.7900000	693.52589	338.44870	-180.77162
4.8000000	1172.0407	38.066089	4237.9002
4.8100000	285.47550	-173.69799	1899.4342
4.8200000	1152.0201	-228.99451	5767.4115
4.8300000	70.062342	21.126081	18.536297
4.8400000	616.44515	354.36688	285.92451
4.8500000	344.94100	814.51440	-2875.2128
4.8600000	-304.74260	557.91239	-4501.2752
4.8700000	-1904.2330	-1253.5055	97.306852
4.8800000	852.15826	1137.9114	-3132.8972
4.8900000	-603.37200	303.92751	-3781.2479
4.9000000	-670.47802	-614.45217	1222.7224
4.9100000	654.01767	-901.07421	7908.3752
4.9200000	-472.21266	186.85843	-2657.6691
4.9300000	1636.1948	1508.7521	-2822.2273
4.9400000	-1139.1337	-1274.7467	3518.3571
4.9500000	-350.48971	57.537820	-1907.7127
4.9600000	584.91398	700.99370	-2242.2249
4.9700000	-360.99583	-163.67166	-667.76691
4.9800000	-535.51081	-1102.5456	5527.6147
4.9900000	-355.02180	-722.50037	3987.0956
5.0000000	-233.82906	315.70991	-1879.8053
5.0100000	-410.74842	-16.224504	-967.80624
5.0200000	-468.21395	-339.09044	120.65728
5.0300000	1208.4917	504.66494	1052.5149
5.0400000	-1801.0131	-1302.4126	999.19673
5.0500000	4167.5387	2474.6547	815.49729
5.0600000	-2636.4391	-969.91777	-4085.9132
5.0700000	844.61420	-418.98337	4936.4254
5.0800000	-454.59587	-1047.1430	4626.2789
5.0900000	-1750.5265	-147.90054	-4956.2183
5.1000000	211.25497	833.95237	-3536.8785
5.1100000	-166.83184	269.45527	-2568.0467
5.1200000	716.28114	-260.10680	3956.0116
5.1300000	-459.58677	197.13010	-2477.3790
5.1400000	-118.84086	-195.44591	702.91023
5.1500000	-605.64962	-345.78245	-66.553124
5.1600000	2233.5990	896.57929	3516.0662
5.1700000	-1961.4682	-38.833809	-6068.1745
5.1800000	133.70618	-194.13212	1898.5701
5.1900000	120.62903	-4.2459802	233.38701
5.2000000	-28.322038	146.06919	-635.01826
5.2100000	-376.87283	621.93050	-4407.0187
5.2200000	624.67633	151.74568	1737.5860
5.2300000	-839.99083	-969.41446	2774.2517
5.2400000	360.74695	-177.74367	2768.9417
5.2500000	68.068424	597.42747	-3762.8143
5.2600000	131.84255	89.837334	-98.366482
5.2700000	1688.8529	-84.350618	5714.6353
5.2800000	265.64353	246.64515	-509.86733
5.2900000	-542.26814	136.51926	-2779.2573
5.3000000	-822.54787	-123.58938	-2159.7958
5.3100000	303.88087	367.55642	-195.62929
5.3200000	33.307475	-958.53272	5285.0320
5.3300000	485.92008	1047.9294	-4318.0064
5.3400000	1255.7471	767.09960	-461.65616
5.3500000	-1566.5359	-1429.7171	2232.6082
5.3600000	2489.7582	1731.9643	-1324.1032
5.3700000	-1442.3888	-934.53767	1784.7669
5.3800000	366.22772	-58.725732	1519.7906
5.3900000	307.65767	407.58704	-151.87951
5.4000000	23.414716	-1035.9374	5106.3850
5.4100000	902.88209	512.24733	529.55992
5.4200000	-779.49206	-684.62932	1360.6119
5.4300000	445.30418	-120.85454	2869.0390
5.4400000	361.92215	302.63377	-803.46473
5.4500000	689.74770	570.05508	-786.41266
5.4600000	-38.696780	-538.70659	2493.3679
5.4700000	853.89164	442.90565	-487.83819
5.4800000	-1123.3074	-700.44904	155.96707
5.4900000	1920.9613	1128.4168	-439.88662
5.5000000	-1433.1845	-1404.9616	2818.8169
5.5100000	1144.4153	1184.4060	-3452.1775
5.5200000	-1317.8382	-728.13507	-466.73477
5.5300000	164.80645	379.25586	-532.62383
5.5400000	-977.67704	-356.13982	-712.37219
5.5500000	928.15629	1056.8629	-2976.4042
5.5600000	-147.66186	714.95589	-4639.5756
5.5700000	119.40875	31.544430	830.06038
5.5800000	386.01315	-626.17845	4426.4685
5.5900000	311.83676	-649.56984	5445.8282
5.6000000	526.15455	1264.0277	-4468.2730
5.6100000	-1203.7996	-432.69596	-2003.9614
5.6200000	-1186.9714	-856.59215	-197.71942
5.6300000	169.55041	719.25528	-3212.5974
5.6400000	-5.9096747	197.18158	-1119.6106
5.6500000	-872.21444	-535.13684	353.14466
5.6600000	-520.91283	-318.66993	-181.14235
5.6700000	471.67850	-49.561152	2535.2605
5.6800000	16.652088	420.89752	-1883.8734
5.6900000	-525.51160	-117.27419	-1859.1097
5.7000000	572.71475	673.26229	-1068.6900
5.7100000	494.34617	-197.35313	2060.8187
5.7200000	-697.06022	-885.81564	1922.7406
5.7300000	-987.64133	117.50793	-3413.8207
5.7400000	1429.3063	1610.6353	-3437.1894
5.7500000	193.17175	-313.65738	2247.8866
5.7600000	-814.02195	-918.89894	2494.7413
5.7700000	2791.9427	1093.1712	4117.5540
5.7800000	-1031.6465	-294.18807	-1774.3609
5.7900000	-155.29437	-825.11769	3820.6557
5.8000000	747.39477	542.46738	-482.85297
5.8100000	-477.80178	-412.05927	1236.1976
5.8200000	-1125.8963	-742.57067	333.58884
5.8300000	1108.3965	480.85784	1394.4622
5.8400000	799.59060	1242.3132	-4714.2388
5.8500000	-580.38591	-1055.4277	3383.0342
5.8600000	819.94336	827.67905	-1698.3991
5.8700000	396.60113	631.05309	-2173.8234
5.8800000	407.53511	345.68023	-751.15290
5.8900000	-108.77760	-537.07064	2191.6529
5.9000000	-949.65510	-526.22035	-832.49383
5.9100000	-608.54360	-21.244891	-1374.4947
5.9200000	697.15519	634.06601	-1081.5145
5.9300000	-175.82284	-558.27837	2301.1256
5.9400000	318.76416	-244.50281	2039.7515
5.9500000	2475.0487	1516.9122	781.13900
5.9600000	125.55102	423.21500	-2003.0507
5.9700000	797.88235	440.99993	-292.79789
5.9800000	2020.0879	333.15157	4420.7122
5.9900000	145.38171	-788.36373	5195.5878
6.0000000	-3037.6124	-1254.0581	-3480.3549
6.0100000	2576.1463	1186.5951	2519.2428
6.0200000	-1781.8600	-618.20417	-2755.0669
6.0300000	764.24317	-20.974689	2229.2007
6.0400000	1344.5945	1229.8360	-2829.4373
6.0500000	-1365.8865	-190.12995	-3658.1486
6.0600000	1516.2751	-329.44021	6871.2263
6.0700000	-1700.8007	-853.92155	-999.22638
6.0800000	37.407566	792.23836	-2453.0939
6.0900000	1923.2268	598.48475	3887.3638
6.1000000	-2315.0079	-1583.9883	926.20705
6.1100000	1386.9642	920.68124	-625.76725
6.1200000	415.16183	674.02288	-3148.1251
6.1300000	-219.40415	-858.40301	4304.8680
6.1400000	-14.472204	280.43687	-944.00232
6.1500000	516.58203	5.2783988	1924.4509
6.1600000	339.22697	-518.82946	4990.9918
6.1700000	-5.8811009	-223.16851	1822.2776
6.1800000	358.30214	-514.57230	3694.8133
6.1900000	800.44548	417.39219	806.16482
6.2000000	546.23121	1310.3208	-4857.6047
6.2100000	-775.58980	-816.07502	1939.7047
6.2200000	-426.07105	-715.02314	2455.1080
6.2300000	1216.0407	430.07843	2619.2555
6.2400000	-256.36983	804.21808	-5902.2237
6.2500000	829.50243	-234.08147	3998.5797
6.2600000	-1959.6411	-1877.6867	4322.7056
6.2700000	20.355009	998.00919	-4683.5477
6.2800000	-927.60311	-269.71727	-2908.6751
6.2900000	1776.3009	1203.7601	632.10827
6.3000000	-1103.7766	-377.27538	-3076.7552
6.3100000	1211.3673	631.97989	951.17177
6.3200000	-1126.3189	-1204.1113	3605.4270
6.3300000	757.55713	199.88801	895.80435
6.3400000	-1135.8368	22.917088	-3543.6398
6.3500000	-195.54785	-369.12818	1724.3247
6.3600000	-1267.9306	-1182.9998	2391.9956
6.3700000	-535.92383	830.58015	-7600.3343
6.3800000	694.70874	48.838938	2784.6811
6.3900000	-967.31917	-1370.5137	5032.8661
6.4000000	1096.1858	-262.49359	4523.4608
6.4100000	-257.47280	142.87646	-2511.7347
6.4200000	923.39881	649.61724	-105.09025
6.4300000	-1032.4472	-460.46932	-1403.3427
6.4400000	1891.3218	924.28516	653.63176
6.4500000	409.67847	-696.58282	5409.7443
6.4600000	171.69800	-86.195049	699.38317
6.4700000	4.5691798	647.38306	-3350.2138
6.4800000	986.45816	674.61675	39.526286
6.4900000	-3538.4145	-1950.3501	-94.203377
6.5000000	2780.8500	1988.4771	-2724.5251
6.5100000	-2945.8129	-1422.3573	-1861.5416
6.5200000	1337.7238	826.91560	-57.145958
6.5300000	-1176.7744	-694.42822	-961.04455
6.5400000	2881.0622	1400.4707	2842.0732
6.5500000	-1363.2108	-828.12924	-1011.8700
6.5600000	1121.0664	246.80518	2804.4771
6.5700000	457.98720	616.63273	-1787.2392
6.5800000	-1465.8162	-1185.9628	2051.0299
6.5900000	316.52295	-564.08654	4645.0788
6.6000000	-906.82465	-1305.3289	4268.8981
6.6100000	-149.86411	868.99062	-5481.4557
6.6200000	351.22718	-306.27863	2825.0538
6.6300000	-939.92871	-1000.3471	2558.1582
6.6400000	-565.45118	108.28257	-2900.3369
6.6500000	1254.4193	938.05345	-1583.3601
6.6600000	-273.01151	-396.25247	409.62976
6.6700000	-1332.5702	-1412.8920	3107.4024
6.6800000	-295.64049	181.06397	-1627.5912
6.6900000	28.614589	765.11352	-4079.4687
6.7000000	1515.8879	229.43716	3255.7215
6.7100000	-916.91582	-769.31289	1448.1958
6.7200000	1606.3310	162.33005	4568.7313
6.7300000	1679.5113	732.42760	957.31560
6.7400000	-1044.5822	-758.76953	-305.32480
6.7500000	-132.51787	-244.87636	1488.2382
6.7600000	-606.04291	675.09452	-5626.5815
6.7700000	-288.68717	-460.40380	1842.4139
6.7800000	-379.11452	-236.06985	-913.08771
6.7900000	381.60956	-43.278810	1912.9847
6.8000000	-1360.0112	3.0387768	-5171.4251
6.8100000	862.13050	735.17958	-1843.7645
6.8200000	-147.38438	-1213.2233	7070.7074
6.8300000	-808.27987	-368.55113	277.50853
6.8400000	133.89361	132.84916	1369.1915
6.8500000	723.16539	389.43461	-173.75230
6.8600000	-263.32065	157.03149	-1350.3360
6.8700000	-561.53210	-608.87555	568.87354
6.8800000	1155.6520	265.86865	2654.0737
6.8900000	-1935.3339	-557.61036	-4426.6032
6.9000000	585.83563	806.45650	-2118.6890
6.9100000	32.491553	-670.51560	4229.8645
6.9200000	622.15244	-294.58869	3516.0772
6.9300000	-296.88070	68.076777	-1417.8333
6.9400000	1166.7426	120.08920	3772.8146
6.9500000	146.20303	146.55196	-267.19872
6.9600000	674.51282	-7.6912572	2404.4906
6.9700000	-1051.2926	-231.43100	-1908.4087
6.9800000	-564.89389	245.37527	-3585.8904
6.9900000	1972.6553	843.17380	1783.6698
7.0000000	-2313.5543	-628.92294	-3948.8085
7.0100000	-9.3089012	-190.76881	2036.5421
7.0200000	482.14572	-420.06595	4864.4829
7.0300000	2813.1844	910.94712	3996.6656
7.0400000	-1656.2141	-801.89452	-1679.4870
7.0500000	1296.9348	818.34888	-504.63107
7.0600000	1291.4940	-503.58345	6616.7756
7.0700000	-192.83931	205.54026	-1916.1144
7.0800000	712.14143	540.71171	-1000.0957
7.0900000	-768.93698	-614.39294	823.66022
7.1000000	187.11872	563.37825	-2492.0572
7.1100000	-309.15141	314.19939	-2799.5688
7.1200000	-788.22337	33.115351	-2506.1963
7.1300000	515.06159	-787.35559	7173.0966
7.1400000	-791.35986	-484.17866	-502.85386
7.1500000	1214.9311	1139.0677	-2133.0736
7.1600000	-2054.9941	-1826.8392	2939.7608
7.1700000	2977.2000	946.72787	5063.9685
7.1800000	-1622.7038	780.37931	-9508.4367
7.1900000	2262.6447	376.02872	5637.8137
7.2000000	41.308022	-570.48872	2058.2028
7.2100000	-3029.4405	-2183.2376	1039.4844
7.2200000	4081.2899	2325.0203	357.14803
7.2300000	-1079.0803	-1133.4296	3855.0516
7.2400000	-225.17772	-182.73649	899.96166
7.2500000	-1312.2501	-1492.0414	3328.7275
7.2600000	1377.9158	778.75692	826.52689
7.2700000	969.01616	800.96994	-1291.8103
7.2800000	-1353.0414	-256.50512	-2976.6413
7.2900000	-755.68794	-474.92685	1274.7610
7.3000000	-1154.9350	-1029.9150	2004.8955
7.3100000	374.77501	1442.8771	-6855.0477
7.3200000	-716.70731	-571.92314	536.44708
7.3300000	-265.79750	-828.21872	3830.7938
7.3400000	498.77732	-1421.4671	10083.803
7.3500000	-346.69365	-620.65673	3086.5231
7.3600000	762.20968	317.49993	1268.9607
7.3700000	590.57632	273.80432	555.47265
7.3800000	-1317.6544	-1355.3187	3567.2701
7.3900000	2258.7108	-28.564404	8218.5133
7.4000000	-736.15207	50.938753	-3033.5269
7.4100000	1198.1573	1022.9164	-1109.0819
7.4200000	-1043.5825	-1063.9559	3758.1995
7.4300000	-1595.8078	-237.61032	-3971.4790
7.4400000	-1116.1670	78.042573	-3726.1625
7.4500000	516.57675	-335.05521	3219.3685
7.4600000	401.89995	-319.02488	3413.0542
7.4700000	104.06665	385.91346	-2030.5081
7.4800000	150.96027	641.81225	-2062.4575
7.4900000	-64.340292	344.37626	-2690.9238
7.5000000	-331.78003	-40.317751	-752.05039
7.5100000	211.99077	393.71435	-1101.0737
7.5200000	-255.50693	-177.30186	313.31782
7.5300000	402.83958	-482.47737	4568.3731
7.5400000	114.03563	519.20399	-1526.3064
7.5500000	-1202.8336	-982.78279	1110.5028
7.5600000	533.20299	612.78165	-2683.2775
7.5700000	-720.00404	-859.73715	2351.1726
7.5800000	-1278.6703	-877.60583	835.73142
7.5900000	-1171.9339	-748.31222	151.40352
7.6000000	762.01202	1013.6723	-3159.1210
7.6100000	491.82841	-622.33169	5533.7037
7.6200000	-2184.0861	-1482.4801	873.90995
7.6300000	2638.7048	1658.4536	-96.245635
7.6400000	-2179.4905	-1078.1261	-1119.7042
7.6500000	-471.81451	-539.70780	-246.13887
7.6600000	720.91673	-86.657482	2711.8477
7.6700000	-1680.4039	1181.0223	-11743.175
7.6800000	207.59500	755.64844	-3378.9939
7.6900000	-645.00369	-1240.1487	4207.2630
7.7000000	946.01263	829.32707	-1326.2928
7.7100000	-1282.9060	-70.580718	-3678.6442
7.7200000	155.80173	-1004.3396	7767.2106
7.7300000	935.41796	-82.833417	3719.6329
7.7400000	-331.31972	859.18151	-6132.5639
7.7500000	1006.8967	570.23467	-267.46256
7.7600000	932.77977	-79.013180	4483.3306
7.7700000	541.51207	-17.798797	2882.8994
7.7800000	2198.6806	900.63436	2882.1045
7.7900000	-2092.4617	-270.46849	-5736.6882
7.8000000	-271.37637	445.63429	-3635.6610
7.8100000	-62.367306	-355.51706	1027.7257
7.8200000	-360.14840	-1116.8201	4916.7821
7.8300000	2328.6008	1269.0320	2037.9593
7.8400000	-1966.2114	-557.27082	-2554.8113
7.8500000	375.81603	-315.00508	3498.8472
7.8600000	-233.54391	-110.65248	-900.65467
7.8700000	-865.21692	-214.50141	-1904.4319
7.8800000	2231.2336	241.82953	6708.1498
7.8900000	-1144.9663	-356.30589	-913.47080
7.9000000	7.8265410	-151.80582	1214.3004
7.9100000	-799.91795	300.68863	-4579.3030
7.9200000	573.89085	592.31962	-1988.3683
7.9300000	46.672295	17.176126	-255.66810
7.9400000	-550.89688	99.605288	-2821.2909
7.9500000	-63.990756	-255.13628	2859.9822
7.9600000	-946.18411	-1119.4716	2977.9098
7.9700000	24.693938	813.70250	-5034.4183
7.9800000	857.79991	384.47173	870.60161
7.9900000	-1526.2276	-391.83707	-2971.4956
8.0000000	363.19575	-127.38358	2187.3619
8.0100000	-1516.0218	-400.81158	-2121.0921
8.0200000	1473.8827	953.04520	-625.18229
8.0300000	-593.55231	-162.73728	-1052.4660
8.0400000	-790.56480	-670.06714	502.52302
8.0500000	973.29572	1011.6140	-3261.2148
8.0600000	-730.64847	-407.81464	-370.81426
8.0700000	674.26062	-326.13876	4023.8242
8.0800000	182.24311	371.72639	-2615.3323
8.0900000	1615.2932	1329.3330	-3320.3826
8.1000000	786.27952	1535.4849	-5867.8759
8.1100000	-3360.2981	-2689.7771	4239.5495
8.1200000	3543.0392	1168.3272	5474.5282
8.1300000	46.739243	790.28223	-4888.6335
8.1400000	1170.9030	1019.1268	19.789380
8.1500000	-900.65698	-1092.6190	2767.3492
8.1600000	56.333159	-819.10468	3893.4138
8.1700000	1045.5927	996.24187	-2566.8779
8.1800000	-1796.9626	-436.01263	-4346.0483
8.1900000	431.09320	948.55253	-4104.5345
8.2000000	1613.9842	1425.2901	-2869.1330
8.2100000	-175.21666	57.323814	-4145.0225
8.2200000	2466.0562	1539.4334	-1488.8970
8.2300000	-2424.5203	-785.87987	-4189.4893
8.2400000	1168.5874	293.70855	2578.6892
8.2500000	-329.99480	-29.313853	-1045.0753
8.2600000	237.62379	-207.34064	2477.6621
8.2700000	178.73002	416.14445	-2341.7340
8.2800000	680.62682	-57.708091	1314.6322
8.2900000	2553.3380	404.99042	5667.9121
8.3000000	-1167.6438	-603.44437	-432.15204
8.3100000	-1002.6890	-215.98977	-1633.3021
8.3200000	1345.0069	373.02499	3668.9171
8.3300000	954.08039	349.07918	1175.5600
8.3400000	-1630.2251	-1508.2018	3398.2088
8.3500000	1836.2413	1225.0811	-533.31373
8.3600000	-476.36836	-219.33468	765.40951
8.3700000	-98.842843	-616.58080	3464.0848
8.3800000	-762.26110	-592.27230	852.31851
8.3900000	-861.92435	390.05499	-5605.7509
8.4000000	1783.6818	587.27026	2522.8521
8.4100000	-1271.9614	-1123.1574	2602.6657
8.4200000	-543.21072	-266.53307	95.120088
8.4300000	-381.55743	59.063903	-1837.0653
8.4400000	-1423.4851	-592.87021	-1407.2994
8.4500000	18.556766	848.24744	-4431.4076
8.4600000	-1850.9137	-599.61780	-3632.0075
8.4700000	479.52396	-147.80620	1874.1393
8.4800000	1634.6718	1040.8509	-87.537202
8.4900000	373.07960	-937.88014	6595.5936
8.5000000	-1069.7931	-940.70863	1835.5604
8.5100000	199.56637	798.57940	-4559.3676
8.5200000	330.26806	-359.67600	2614.4609
8.5300000	1262.8534	-31.669160	3856.4247
8.5400000	-859.20096	114.42581	-4440.3038
8.5500000	1270.0684	914.80446	-595.54791
8.5600000	474.68572	-55.069101	1733.0653
8.5700000	-117.03262	-23.615166	-550.33410
8.5800000	-268.39693	813.87907	-4991.9223
8.5900000	-1141.7617	-1385.1546	3418.4811
8.6000000	909.74082	1120.4201	-3653.5322
8.6100000	-1680.0009	-60.953312	-5012.0041
8.6200000	-220.63663	-562.12242	1823.5279
8.6300000	1921.8629	1022.1510	718.71681
8.6400000	-592.51876	135.30664	-3589.6781
8.6500000	1071.5577	54.623091	3068.0816
8.6600000	-49.079884	-695.71093	4128.9987
8.6700000	-954.08681	-399.55054	-723.03576
8.6800000	1649.3645	1156.1755	74.886253
8.6900000	-1269.8208	-1650.8338	5246.5422
8.7000000	-126.67174	-58.377986	-268.54866
8.7100000	-483.81719	784.78588	-6280.9910
8.7200000	833.94881	-182.84093	3747.3602
8.7300000	-1176.5218	-745.26991	-292.75990
8.7400000	-433.66751	706.63787	-5474.0539
8.7500000	2181.4963	1629.7775	-1875.5076
8.7600000	-310.60199	-975.64228	4083.8531
8.7700000	427.23165	-95.525337	2200.3403
8.7800000	2291.6257	1770.4600	-3416.6677
8.7900000	-1410.1082	-1347.0761	2352.0408
8.8000000	668.19930	1658.8225	-8014.9010
8.8100000	-492.06068	272.57536	-3357.3547
8.8200000	462.36085	-346.05781	3687.6429
8.8300000	-1516.1604	-899.68774	-202.61829
8.8400000	425.94491	749.52266	-2804.5313
8.8500000	426.47684	633.76677	-3140.1347
8.8600000	1801.4870	2518.4180	-8199.5259
8.8700000	-1800.4171	-1798.6560	3410.0719
8.8800000	1069.9228	1300.0293	-4312.4880
8.8900000	-955.64071	-116.87259	-2843.4013
8.9000000	-1080.1243	-753.40270	12.621497
8.9100000	1106.7815	1514.3760	-5160.5767
8.9200000	527.65614	287.49830	-49.056163
8.9300000	267.80939	-658.50954	4347.3045
8.9400000	661.63838	-255.86833	3254.9334
8.9500000	-627.23372	17.539646	-3154.5744
8.9600000	-253.74785	-451.79687	1651.2479
8.9700000	114.84113	-115.93479	785.37733
8.9800000	1037.2780	340.51223	2513.9413
8.9900000	854.02143	222.46294	1086.8235
9.0000000	213.55704	-232.64827	1972.3542
9.0100000	498.21652	760.94011	-2446.3121
9.0200000	-913.37476	-409.65586	370.19714
9.0300000	2054.5438	973.95695	678.12781
9.0400000	333.14707	-380.32960	4161.7806
9.0500000	125.08543	707.70014	-3435.8686
9.0600000	1399.7085	872.89164	-1075.9463
9.0700000	-784.53282	4.8654127	-3873.4605
9.0800000	192.52617	-548.44124	3922.5003
9.0900000	582.38004	104.13126	1135.3208
9.1000000	-719.95486	306.49522	-3267.0713
9.1100000	1025.6479	66.279083	3448.8125
9.1200000	-1688.1765	-1223.5168	1990.8842
9.1300000	408.97724	509.09446	-1465.5608
9.1400000	945.36596	53.833168	3390.6496
9.1500000	349.65956	229.15018	371.46322
9.1600000	-2375.6384	-1424.4849	916.05095
9.1700000	964.29174	948.15864	-2407.4202
9.1800000	-762.54377	-1399.2298	5451.3123
9.1900000	-2035.5822	-249.21822	-6150.7251
9.2000000	1843.4380	1880.8392	-4295.8122
9.2100000	-1101.6700	-2013.3838	7852.0224
9.2200000	207.04010	-150.86537	2000.0983
9.2300000	-235.49679	950.40056	-6389.3508
9.2400000	182.93293	-259.17818	2297.5588
9.2500000	-58.528697	405.87415	-2926.6346
9.2600000	-1416.0764	-837.40113	716.86932
9.2700000	-1201.4048	-655.14856	38.617529
9.2800000	182.88466	1900.1616	-8343.4243
9.2900000	496.47199	636.06194	-2723.8376
9.3000000	629.49093	-184.10070	1669.8609
9.3100000	-2075.1002	246.16234	-9638.1886
9.3200000	2127.3184	1517.2718	-1010.4219
9.3300000	101.96156	-278.26336	2332.8213
9.3400000	863.47565	1212.5991	-4083.5010
9.3500000	-234.72273	-671.54652	2124.3038
9.3600000	66.920262	52.452514	-282.05546
9.3700000	1447.8561	925.80003	-328.39506
9.3800000	-32.031254	125.15092	-887.62031
9.3900000	-140.32385	-239.95515	1048.8300
9.4000000	-1034.7186	-656.80473	446.78595
9.4100000	1916.1002	1832.1921	-3719.1541
9.4200000	-1685.6462	-1494.9670	2713.4565
9.4300000	-715.04501	-546.89242	-2.3350945
9.4400000	1436.8675	332.18077	3231.0279
9.4500000	-1385.6476	176.34990	-5493.4233
9.4600000	449.64575	694.98801	-1608.5839
9.4700000	502.10416	-67.217809	2352.6206
9.4800000	1791.4545	420.22557	4017.7615
9.4900000	-1388.2318	-151.22323	-4460.4651
9.5000000	1144.5595	881.12268	-1228.3067
9.5100000	415.00671	-620.59446	5018.0769
9.5200000	-1921.5461	-429.41150	-3471.9740
9.5300000	1061.2303	247.16997	1471.7431
9.5400000	901.50984	713.66306	-972.40328
9.5500000	589.56950	-67.823837	1853.9316
9.5600000	1018.2874	10.634034	2529.0869
9.5700000	1585.0112	-115.46616	6526.8556
9.5800000	-2242.3138	-1011.3681	-1638.9665
9.5900000	1665.0232	461.32854	2816.3727
9.6000000	-602.94599	-1084.3114	4188.2059
9.6100000	-518.11568	-731.37229	1653.2235
9.6200000	-969.90829	-287.56840	-628.98006
9.6300000	149.99813	-181.30273	2016.7652
9.6400000	-1257.9633	-800.26737	-1788.0218
9.6500000	-136.65112	269.58575	-607.23558
9.6600000	377.25980	252.97278	273.32450
9.6700000	-137.95022	118.98758	-1522.4751
9.6800000	54.646092	-110.96785	692.09665
9.6900000	2747.9995	121.13783	8557.7602
9.7000000	-1967.8536	-1185.1869	279.55517
9.7100000	851.62479	850.53584	-2272.0129
9.7200000	73.134458	154.68454	-693.41141
9.7300000	251.41938	-853.14577	5847.0290
9.7400000	1616.1727	186.12961	4658.0060
9.7500000	-1153.4278	-426.43334	-1259.4903
9.7600000	974.27840	576.41092	3.7590275
9.7700000	-2499.7864	-1755.2325	1333.9665
9.7800000	-327.05616	-459.61267	2228.5904
9.7900000	124.09134	344.66735	-1739.0643
9.8000000	-90.578273	444.58668	-3153.9234
9.8100000	628.31638	-32.935508	2535.7723
9.8200000	-154.06830	-480.87032	2886.6078
9.8300000	3040.2869	3006.6888	-7209.3248
9.8400000	-3377.2506	-1731.1479	-572.70505
9.8500000	-356.92384	346.83880	-2713.6037
9.8600000	-2877.9061	-2080.6250	2430.7996
9.8700000	420.89247	1152.0380	-5032.7147
9.8800000	-1174.0301	-358.54297	-2024.3861
9.8900000	1685.0234	1023.8155	380.09502
9.9000000	-449.88255	88.930448	-2067.1420
9.9100000	-309.47569	-909.55587	4161.8555
9.9200000	1901.8193	155.84870	5193.4381
9.9300000	3402.1357	1977.2029	592.92582
9.9400000	-2355.3256	-158.44825	-7810.6768
9.9500000	1677.5090	627.79019	1889.5062
9.9600000	-287.58921	-429.51692	504.23179
9.9700000	1282.0694	672.11276	-57.314361
9.9800000	-2129.1881	-1186.5989	-150.87150
9.9900000	836.66883	987.78960	-3366.8230
10.000000	206.68462	-624.46796	4292.4964
