# Supplementary material for: Study on vibration characteristics of roadheader cutting pre-cracked hard rock
Source: Sci Rep. 2026 Jan 21;16:5933. doi: 10.1038/s41598-026-37089-7 (PMC12894704; doi:10.1038/s41598-026-37089-7)
Supplement: Supplementary file 1 — Supplementary Material 1 [file 41598_2026_37089_MOESM1_ESM.zip › data/jgb-A-xyz-yl.csv]

X:Acc_TX-jiegebu.Node77029-meirouqian(mm/s^2)	Y:Acc_TX-jiegebu.Node77029-meirouqian(mm/s^2)	Y:Acc_TY-jiegebu.Node77029-meirouqian(mm/s^2)	Y:Acc_TZ-jiegebu.Node77029-meirouqian(mm/s^2)
0.0000000	6.6798424e-07	-9806.6500	2.9090542e-07
0.010000000	28.560521	305.62785	-2011.7864
0.020000000	446.27109	142.48015	861.79775
0.030000000	644.78397	-151.88248	3268.0574
0.040000000	-445.42957	-143.78917	-172.73004
0.050000000	139.25393	112.43359	241.62660
0.060000000	1091.1707	594.80448	691.84709
0.070000000	-250.14155	208.79094	-1632.4007
0.080000000	8.6144994	176.68356	-586.49303
0.090000000	64.796552	-23.799803	356.98642
0.10000000	237.15968	936.74486	-4336.1293
0.11000000	426.58432	-294.47298	3592.1555
0.12000000	-1133.9907	-683.14328	777.24381
0.13000000	2938.2174	1695.2108	692.16974
0.14000000	-2162.3582	-906.86447	-2545.3314
0.15000000	2031.7805	1268.3061	620.19849
0.16000000	-1636.7142	-933.98702	-429.44156
0.17000000	1019.0652	145.96115	2928.4169
0.18000000	-795.06805	213.96827	-4495.5881
0.19000000	777.34172	382.26433	-32.395852
0.20000000	-1360.6160	-642.98792	-894.43779
0.21000000	223.33120	-533.74013	4553.8399
0.22000000	-71.859022	-334.51695	1861.2192
0.23000000	1516.3974	1178.6566	-1625.4639
0.24000000	-1822.9251	-1485.7988	2822.8097
0.25000000	1719.2123	1272.2239	-1591.9342
0.26000000	115.33374	-555.16640	3707.4213
0.27000000	-272.36152	71.344237	-1339.5616
0.28000000	21.848306	308.75725	-1317.3465
0.29000000	-510.77511	-209.18326	-60.068064
0.30000000	-1277.9920	-796.44558	430.86963
0.31000000	-285.83332	264.91446	-2320.6956
0.32000000	160.94609	458.91734	-1831.1000
0.33000000	21.351852	779.18105	-5057.6756
0.34000000	311.23269	-234.94702	2548.9511
0.35000000	193.85122	-370.31332	2432.8290
0.36000000	-140.28658	-338.11333	1505.1121
0.37000000	-226.38824	124.36398	-1637.4242
0.38000000	122.32965	376.24170	-1314.9150
0.39000000	-931.23249	-1225.8736	3877.8424
0.40000000	-697.01998	-453.93126	360.92750
0.41000000	545.43790	570.63326	-1046.5379
0.42000000	241.57550	-86.374925	1558.1975
0.43000000	-467.10559	-383.74893	508.78473
0.44000000	250.93965	786.13538	-2969.2179
0.45000000	-12.831778	133.13355	-713.33585
0.46000000	345.26372	-190.99424	2282.2238
0.47000000	275.61798	-228.17658	2280.7924
0.48000000	387.30247	1228.6411	-6264.9636
0.49000000	-1287.4960	-1298.5310	3168.5370
0.50000000	118.22022	-510.14483	2973.1950
0.51000000	1890.0459	783.77382	2334.9689
0.52000000	784.55530	13.775318	3001.1176
0.53000000	-414.09100	-715.43856	2630.3657
0.54000000	-21.487762	-173.98377	827.16594
0.55000000	-1.5985350	685.98705	-3537.4997
0.56000000	832.37145	442.72272	452.93131
0.57000000	153.43886	68.965582	356.50720
0.58000000	149.93580	-411.55884	2512.6866
0.59000000	370.62254	170.04368	503.40117
0.60000000	110.14609	605.45806	-3837.5155
0.61000000	1067.5982	-390.83337	6745.7744
0.62000000	-656.07253	-708.05786	1038.4359
0.63000000	636.34342	407.41218	-192.16264
0.64000000	284.51784	121.86267	126.40416
0.65000000	811.43926	95.134198	2497.7590
0.66000000	-954.61758	34.520894	-3543.1186
0.67000000	326.23535	-100.68182	2026.8880
0.68000000	-435.02290	-34.712845	-1270.5448
0.69000000	-105.83186	-286.54999	1235.3869
0.70000000	-102.63912	-40.058316	113.14952
0.71000000	-89.534724	-824.39583	5003.5328
0.72000000	-1632.1524	-953.71338	-296.12665
0.73000000	2862.2561	1415.2426	1115.1577
0.74000000	-707.43378	-858.50543	2418.5193
0.75000000	350.29662	-101.98168	2581.8549
0.76000000	97.518910	276.19611	-1104.4062
0.77000000	175.73953	640.11409	-3070.7358
0.78000000	-575.20875	-589.74521	917.46117
0.79000000	202.61789	-238.77736	2224.5543
0.80000000	-902.84147	-469.86406	-670.42137
0.81000000	413.12709	800.03001	-3205.3847
0.82000000	-212.70143	-464.35688	1665.6147
0.83000000	-453.49648	-177.95464	-1133.4169
0.84000000	85.580986	101.52573	-163.29410
0.85000000	236.46810	222.74894	-775.82790
0.86000000	334.67334	-298.72261	2803.2622
0.87000000	1129.7959	641.09198	171.91957
0.88000000	-578.26941	-242.57586	-828.85088
0.89000000	1524.1532	1155.2255	-2648.3861
0.90000000	-738.55799	-318.53001	-1244.1099
0.91000000	442.65174	-214.48784	3160.1288
0.92000000	-197.89545	633.54423	-3954.9901
0.93000000	-67.772017	-167.28476	752.36869
0.94000000	-124.28445	-175.70397	354.12492
0.95000000	1027.4343	-183.00989	5219.8928
0.96000000	-794.55612	-1322.0843	4343.0927
0.97000000	688.24315	808.27822	-2315.5506
0.98000000	34.435906	-58.576390	49.708247
0.99000000	-920.01356	-965.59258	2022.3283
1.0000000	-568.79401	-228.29934	-1809.1437
1.0100000	337.28663	647.50225	-2112.0773
1.0200000	-1438.3550	-683.31619	-1101.9537
1.0300000	480.30507	390.00067	-683.67176
1.0400000	301.73899	-456.64494	3295.3146
1.0500000	-38.690319	290.46002	-1853.2167
1.0600000	-538.63475	-399.75553	131.19480
1.0700000	543.80848	918.84313	-3247.9209
1.0800000	146.86014	383.54110	-1551.7194
1.0900000	1127.6581	20.619202	3962.8286
1.1000000	999.70221	-372.94843	5215.3608
1.1100000	278.14532	1019.1418	-5596.0165
1.1200000	552.60011	649.31225	-1858.6047
1.1300000	-27.016275	472.70062	-2895.7069
1.1400000	-1493.9286	-1210.9482	1018.9786
1.1500000	755.52418	365.34341	650.34809
1.1600000	-975.49704	-297.37545	-1949.8650
1.1700000	-19.763740	527.33193	-2996.9584
1.1800000	-488.61343	-767.69894	2800.4115
1.1900000	-1054.6184	-411.79525	-1496.1222
1.2000000	-293.42967	338.74714	-2883.3426
1.2100000	750.35004	689.69229	-1687.6703
1.2200000	-722.94961	-566.86703	660.09263
1.2300000	354.19016	484.62555	-1432.6197
1.2400000	504.31665	343.39430	179.86896
1.2500000	-1448.6608	-1778.3385	5287.7173
1.2600000	127.40437	-65.941357	1364.5001
1.2700000	-1465.7392	-453.10707	-2642.9255
1.2800000	1065.7772	1012.9884	-1765.7450
1.2900000	-529.44662	-688.04299	1983.3359
1.3000000	163.63468	378.92152	-1306.1634
1.3100000	-645.32250	-253.36306	-941.80270
1.3200000	-16.222246	92.074478	-84.758561
1.3300000	179.69414	-69.966519	252.79461
1.3400000	-1259.3353	-767.36407	-622.08206
1.3500000	313.13464	870.77120	-3764.3146
1.3600000	-690.06642	-551.46045	953.23302
1.3700000	566.36417	470.66851	-1006.0765
1.3800000	362.67750	-532.17465	3855.4657
1.3900000	-993.26066	-341.49554	-1942.6499
1.4000000	-196.01002	485.27750	-3085.4521
1.4100000	510.04233	514.16358	-1115.7831
1.4200000	-1022.1655	-534.24281	-727.81137
1.4300000	695.55546	1203.6117	-3841.6100
1.4400000	414.20510	631.04456	-1350.9043
1.4500000	149.38761	404.53800	-1710.7914
1.4600000	-452.27554	-387.75177	-431.18957
1.4700000	474.94103	104.31588	1273.7885
1.4800000	-426.35596	-169.15834	-475.16267
1.4900000	376.32205	439.09204	-1103.3932
1.5000000	-890.38965	16.623927	-2912.1326
1.5100000	328.66302	-947.49920	5656.8779
1.5200000	-476.25214	-513.26776	751.16843
1.5300000	205.28570	964.28187	-4775.3485
1.5400000	-1250.5803	-152.59933	-3757.1422
1.5500000	196.90098	-482.59215	3686.9693
1.5600000	-457.62543	-423.98045	828.91817
1.5700000	-416.17565	794.59252	-5984.2471
1.5800000	-515.32273	-692.01186	1439.8941
1.5900000	-309.86226	-571.80023	1930.5237
1.6000000	-62.114553	346.32412	-1836.1554
1.6100000	-42.168065	-100.88641	624.27610
1.6200000	330.13566	431.98621	-1217.7134
1.6300000	-782.88226	-600.51428	400.02178
1.6400000	-68.373781	-423.64857	2215.3987
1.6500000	-462.40810	-713.20702	1077.1512
1.6600000	2185.2439	866.30902	2904.6546
1.6700000	-390.59336	185.98693	-1828.0114
1.6800000	-2.6075507	-38.120025	281.31512
1.6900000	-549.67237	215.51458	-3434.3698
1.7000000	843.43901	337.39786	-263.41641
1.7100000	497.49939	-592.29523	4841.4624
1.7200000	-597.09865	-353.13755	-874.68646
1.7300000	2082.2912	1697.9384	-1917.6225
1.7400000	-120.82342	53.748512	-922.85072
1.7500000	107.26639	-811.90076	4654.0027
1.7600000	-453.81266	-992.80533	3485.3971
1.7700000	167.04571	837.11553	-3838.4551
1.7800000	-123.21783	412.06391	-3190.4334
1.7900000	695.13375	-736.29695	6449.7490
1.8000000	56.675777	-685.86954	4021.8695
1.8100000	1283.5780	726.15176	739.06983
1.8200000	296.54659	539.18644	-1827.6536
1.8300000	408.15579	-230.50112	2758.5980
1.8400000	-913.04213	-1190.1062	3464.7676
1.8500000	-120.74189	65.169648	-1034.2454
1.8600000	1007.0836	706.85106	504.02041
1.8700000	-51.079270	-185.87628	374.66540
1.8800000	25.753982	-443.55934	2277.2181
1.8900000	-104.94309	403.78434	-2566.8479
1.9000000	884.90001	68.626996	3004.9381
1.9100000	-991.50946	-290.98340	-1591.6319
1.9200000	-398.51241	-993.00194	4515.8164
1.9300000	1622.0407	198.27762	4725.4000
1.9400000	-489.35751	-506.76668	906.68992
1.9500000	381.85857	364.83093	-654.43191
1.9600000	-558.76526	129.74690	-3004.7934
1.9700000	426.67053	320.49676	-251.98490
1.9800000	327.63571	430.26283	-656.64563
1.9900000	-51.501515	-751.43066	4001.6027
2.0000000	827.16164	1767.8412	-8264.1267
2.0100000	913.24878	335.32451	356.56134
2.0200000	-360.72942	-47.984968	-965.81496
2.0300000	395.82040	-647.63278	4714.1928
2.0400000	-858.67082	-499.59921	-57.567720
2.0500000	814.20134	1643.4208	-8029.5692
2.0600000	-1913.5452	-1334.8454	5.7011223
2.0700000	1183.7573	484.76030	1701.7630
2.0800000	-715.66403	378.62748	-4553.5646
2.0900000	-132.55240	-902.00413	4598.2894
2.1000000	1241.5907	890.12314	-229.50487
2.1100000	-1321.7880	107.96348	-5456.1330
2.1200000	-1003.3793	-265.21715	-1902.5663
2.1300000	1501.7917	232.39095	4947.9036
2.1400000	-1224.5996	-883.67167	414.49074
2.1500000	656.09950	735.93383	-1281.9594
2.1600000	1061.9435	352.24902	1780.0977
2.1700000	-40.783589	-399.69182	2275.1529
2.1800000	-1051.5499	-616.09487	-705.72938
2.1900000	1525.2007	1529.7052	-4483.2014
2.2000000	-431.15852	281.11774	-3581.1360
2.2100000	270.08194	-510.30444	3208.5475
2.2200000	-498.69109	222.37068	-2582.6729
2.2300000	-133.41002	799.04768	-5143.5460
2.2400000	-496.92867	-836.76500	2898.7822
2.2500000	855.66599	33.587036	3318.0058
2.2600000	-2064.3744	-441.01731	-5002.7089
2.2700000	1130.1172	529.76723	1449.4077
2.2800000	-1431.4393	-917.19003	45.319501
2.2900000	-271.63570	-520.72791	2340.6730
2.3000000	119.09490	366.29332	-1395.9126
2.3100000	-521.96381	-22.835480	-2020.6382
2.3200000	447.65465	410.89544	-796.84583
2.3300000	-1032.4937	-574.52818	-430.19065
2.3400000	657.35170	-847.52126	7986.7098
2.3500000	-834.72851	-258.45251	-1769.4631
2.3600000	547.32281	728.72850	-965.22968
2.3700000	78.844390	-264.40268	2159.1938
2.3800000	-190.83930	-238.71174	898.34202
2.3900000	234.16152	99.201889	418.87978
2.4000000	1700.4395	986.61473	22.766961
2.4100000	1108.1301	-109.44233	3950.3659
2.4200000	-384.19831	187.56094	-2565.3963
2.4300000	-821.95504	408.40518	-5212.1067
2.4400000	12.079081	-289.69325	1877.7403
2.4500000	-497.89542	-107.61114	-650.82491
2.4600000	-1649.4084	-968.95883	-561.28759
2.4700000	1749.2079	1365.9957	-754.08490
2.4800000	-2201.6623	-1081.7576	-1478.2482
2.4900000	1651.3544	874.21504	-10.179447
2.5000000	-753.78824	-490.24237	-185.73608
2.5100000	-1036.0658	192.99489	-4490.9894
2.5200000	1444.7497	793.98560	839.12085
2.5300000	628.52631	49.003468	2629.8026
2.5400000	953.57801	-317.33517	4918.8226
2.5500000	0.75888376	316.43468	-2194.1131
2.5600000	1179.1882	18.527001	3810.6056
2.5700000	-183.30346	-114.20900	-657.27701
2.5800000	-863.49934	-123.78557	-2597.7817
2.5900000	-393.02895	-219.35564	273.36180
2.6000000	367.97932	108.32673	1044.2784
2.6100000	-400.11207	97.199811	-2244.9984
2.6200000	493.52898	-6.7175366	1667.0064
2.6300000	4.8436043	142.58930	-1453.7602
2.6400000	-187.37333	339.49869	-1802.7896
2.6500000	1283.5810	898.35048	-1355.3446
2.6600000	449.31116	-463.55085	4418.3895
2.6700000	520.88554	762.43389	-3089.9360
2.6800000	-16.948711	664.79512	-3247.1725
2.6900000	-561.56404	-410.44630	529.49284
2.7000000	-130.79578	-928.41971	5271.2132
2.7100000	391.94966	454.53614	-1066.1027
2.7200000	998.28416	387.37585	1493.3317
2.7300000	-951.71873	-480.09468	-1114.4476
2.7400000	1018.6114	1067.7158	-1504.2110
2.7500000	-775.38102	-950.22397	4020.6624
2.7600000	-835.67988	-360.76350	-691.83527
2.7700000	973.26975	962.78899	-2026.8621
2.7800000	237.16791	-373.02100	3127.6621
2.7900000	318.19783	177.45930	612.23444
2.8000000	13.551048	-407.74934	2672.1680
2.8100000	-498.89086	448.73532	-4724.8130
2.8200000	-450.46489	258.05629	-2862.8422
2.8300000	302.76619	-154.51038	1959.2585
2.8400000	-645.27441	-398.79207	-482.82745
2.8500000	550.52406	568.90073	-1348.1113
2.8600000	-408.21595	267.99170	-2987.4801
2.8700000	433.41349	207.82649	196.39690
2.8800000	-804.43275	-530.45113	-465.37540
2.8900000	1755.4201	45.066960	5506.7627
2.9000000	-560.50194	-263.11196	-1345.1000
2.9100000	1200.2521	1149.7583	-1843.3336
2.9200000	-1604.8184	-1241.1421	2006.1976
2.9300000	518.04924	-306.48612	3387.0113
2.9400000	-1119.5275	-291.10235	-2201.9950
2.9500000	2988.8612	1530.9966	1637.9774
2.9600000	-1112.9912	-556.34981	-1134.2087
2.9700000	995.81336	492.35428	1112.6538
2.9800000	543.28494	1418.2280	-6752.4318
2.9900000	-307.44768	-988.05847	4648.2531
3.0000000	-767.35747	-780.71877	1819.0408
3.0100000	446.54341	599.27030	-1727.9781
3.0200000	141.95753	286.36577	-984.01674
3.0300000	-683.14324	-1102.1225	3336.7376
3.0400000	656.16584	774.16812	-1532.6212
3.0500000	-1499.9322	305.69552	-5640.5725
3.0600000	306.92928	468.38027	-1560.9006
3.0700000	455.10706	-194.09848	2476.1389
3.0800000	-577.52859	207.78771	-3353.0082
3.0900000	1052.0373	903.07283	-614.55143
3.1000000	-287.10536	95.248697	-1278.8193
3.1100000	1066.8132	-64.414488	4052.1678
3.1200000	213.34560	-51.084858	1156.2054
3.1300000	220.36074	-437.42697	3260.5082
3.1400000	165.05006	321.71956	-1141.2519
3.1500000	169.83340	501.79229	-2758.0250
3.1600000	-1263.2125	-1131.4472	1697.4053
3.1700000	1935.7460	2277.5093	-6798.3773
3.1800000	-1224.7975	8.2429931	-4912.0208
3.1900000	1331.2473	601.15922	1522.7642
3.2000000	-1191.1995	-307.68207	-2497.9433
3.2100000	579.01672	405.99716	282.68752
3.2200000	-458.55209	-509.54438	1445.6895
3.2300000	1.7526363	-1141.2505	6291.6929
3.2400000	854.22379	906.15872	-2366.8868
3.2500000	337.54481	118.16675	145.90907
3.2600000	-572.94736	-735.57150	1975.6097
3.2700000	778.98016	513.51941	-106.76995
3.2800000	-725.14151	-0.067272387	-2767.4385
3.2900000	-92.895787	26.811943	-416.32223
3.3000000	-740.01607	-480.19981	449.99028
3.3100000	527.22939	232.22641	31.568751
3.3200000	-992.88283	-322.20713	-1924.4829
3.3300000	343.03659	432.54319	-688.80131
3.3400000	807.44399	397.85851	603.82811
3.3500000	-191.24455	-1302.5695	6091.7341
3.3600000	1873.1030	984.12813	1091.6566
3.3700000	-233.15421	606.75472	-4936.2186
3.3800000	684.10673	-400.27729	4299.1335
3.3900000	1362.0604	209.61351	2714.0659
3.4000000	1118.1557	942.41867	-1495.6758
3.4100000	1298.3690	1689.6467	-5415.8152
3.4200000	-476.52618	8.8907420	-2147.5214
3.4300000	-290.85080	-929.22721	3817.1512
3.4400000	1074.8913	480.96555	2174.6671
3.4500000	168.48462	587.59312	-2314.0809
3.4600000	-651.87696	-465.87920	170.83195
3.4700000	50.736545	-371.61125	2275.6004
3.4800000	926.40665	1271.0794	-3496.0784
3.4900000	821.48283	-86.008026	4647.1449
3.5000000	-177.36877	-623.03911	2211.7818
3.5100000	587.03590	817.73941	-2216.8442
3.5200000	453.59789	301.40565	386.61184
3.5300000	-1344.9424	-1316.7053	2340.2197
3.5400000	24.321724	856.89118	-4053.9534
3.5500000	1005.1067	666.38024	396.18289
3.5600000	-929.76571	-484.81796	-345.21645
3.5700000	674.27611	-204.36990	3594.4973
3.5800000	-905.05785	-257.02080	-1229.1243
3.5900000	2047.6559	1240.3191	290.10914
3.6000000	598.46013	-392.42356	3285.1375
3.6100000	731.96419	94.631444	1644.7518
3.6200000	1375.2566	289.03076	2884.4837
3.6300000	599.54266	157.90329	646.67099
3.6400000	569.01392	822.19234	-1789.4552
3.6500000	-2175.3147	-1112.0748	-1618.3470
3.6600000	603.34101	539.31844	-912.83519
3.6700000	-719.44771	-742.01908	1861.1909
3.6800000	-352.19628	229.83033	-2330.5555
3.6900000	955.84492	-530.08114	6632.9820
3.7000000	-792.22385	-454.73359	-578.23859
3.7100000	-1071.4676	198.40287	-4438.0587
3.7200000	1514.7657	593.90688	2059.6158
3.7300000	-1614.7713	-866.04597	-491.05210
3.7400000	2360.3017	1113.3603	1844.8896
3.7500000	-1203.1232	-487.87358	-1409.0823
3.7600000	1131.5098	907.64276	-699.90883
3.7700000	-1837.8613	-1198.3759	-270.12349
3.7800000	1391.5212	692.39108	985.64003
3.7900000	107.76280	227.48362	-612.45242
3.8000000	1296.3749	1421.3712	-3500.8464
3.8100000	-424.57292	-149.22794	-1015.0660
3.8200000	-694.18585	-754.63921	2694.1417
3.8300000	-106.25862	309.23359	-2000.2377
3.8400000	1143.8160	1228.3905	-3610.6579
3.8500000	170.77933	-563.77648	3366.3961
3.8600000	626.42033	-245.29165	4020.1983
3.8700000	-427.30522	958.40289	-6641.4991
3.8800000	406.06691	1090.0011	-4675.8866
3.8900000	-1137.2636	-820.47827	529.79522
3.9000000	647.98100	-699.37005	6368.4555
3.9100000	239.77277	770.52941	-4098.3618
3.9200000	-492.58615	-283.55662	-226.26287
3.9300000	-127.76807	131.29895	-599.67191
3.9400000	-889.24862	-924.58906	2704.5486
3.9500000	-396.71048	19.156698	-1449.2831
3.9600000	244.91492	449.14419	-1226.5019
3.9700000	-2585.2878	-1618.0628	-97.413858
3.9800000	2566.2784	525.37844	6439.7023
3.9900000	-1497.6769	-421.80730	-2978.3621
4.0000000	1119.2837	384.33144	2165.9851
4.0100000	-2498.2076	-2101.9125	2778.3578
4.0200000	2415.1983	463.06733	6581.8537
4.0300000	-1056.4040	650.39187	-7461.1768
4.0400000	-55.378358	-236.64059	1685.2434
4.0500000	-184.84368	-369.75040	1349.5415
4.0600000	-117.06798	-1041.6145	3971.6663
4.0700000	235.18193	35.958591	631.11953
4.0800000	323.43373	427.82215	-1337.6491
4.0900000	138.17318	54.746431	396.55348
4.1000000	-1608.6043	-888.94834	-849.26555
4.1100000	987.82616	978.79943	-2239.1231
4.1200000	634.97380	402.14661	-236.26487
4.1300000	-188.42793	737.20052	-4708.3506
4.1400000	278.39506	127.12734	895.79432
4.1500000	-386.41065	-1097.6608	4765.5681
4.1600000	1351.8005	899.93931	-404.57795
4.1700000	-1373.3602	232.30866	-6995.5072
4.1800000	1547.1159	306.76889	3674.3261
4.1900000	-1462.2014	-850.15214	-49.155164
4.2000000	1029.3992	108.55229	3551.5447
4.2100000	-982.03852	-587.13925	-211.89024
4.2200000	-75.544073	268.64777	-1523.0949
4.2300000	-643.30123	-142.31494	-1358.7209
4.2400000	-1001.6009	-412.10219	-945.38108
4.2500000	-62.196840	917.74229	-4748.8108
4.2600000	-2210.7546	-1190.3610	-1198.0867
4.2700000	309.68006	-411.44367	3558.0196
4.2800000	-220.12347	547.37708	-4689.3221
4.2900000	-857.69145	-620.08672	220.47286
4.3000000	-118.24927	-225.07952	-685.65337
4.3100000	830.92963	794.37291	-1509.1264
4.3200000	150.04826	-301.95575	2319.8260
4.3300000	-312.41778	-250.24391	168.31249
4.3400000	787.15605	1106.9001	-3687.7874
4.3500000	154.24035	-328.62447	2558.9143
4.3600000	471.58501	87.247371	491.79171
4.3700000	-1412.8046	421.74814	-7709.3520
4.3800000	-93.046698	-600.28112	2548.9027
4.3900000	-164.85200	91.762961	-1589.0878
4.4000000	640.29627	437.22847	-564.24107
4.4100000	1062.2529	225.88599	3129.9677
4.4200000	-426.40488	-544.16436	1252.5089
4.4300000	605.41220	528.29183	-541.63655
4.4400000	-780.63550	-128.94094	-1864.7126
4.4500000	170.29360	196.71828	-213.93061
4.4600000	302.75771	217.93373	-34.078554
4.4700000	2036.8527	-123.88327	8746.6570
4.4800000	-499.47900	-11.780770	-1541.7963
4.4900000	148.51798	957.16681	-5247.3221
4.5000000	960.61465	343.66736	1994.4566
4.5100000	-728.65009	-845.77962	2194.3920
4.5200000	-532.22655	-296.28083	-253.91998
4.5300000	251.35681	500.41674	-1420.2034
4.5400000	-549.40407	-27.822812	-1402.4800
4.5500000	-2185.9588	-1437.2696	2528.1220
4.5600000	270.91614	482.62318	-1983.4244
4.5700000	-1770.5185	150.78297	-7091.7036
4.5800000	1496.9802	1065.0243	-948.02885
4.5900000	-725.72466	-869.29719	2041.9223
4.6000000	665.61871	-424.65722	4608.0915
4.6100000	-796.05408	-290.84054	-670.15878
4.6200000	-1035.2379	551.72757	-6384.6687
4.6300000	308.76319	-355.52878	2660.5395
4.6400000	-1517.9903	-832.45481	-206.78090
4.6500000	426.59488	558.28883	-2379.4643
4.6600000	8.5957831	-25.394853	123.12441
4.6700000	1434.5122	31.005581	4372.1685
4.6800000	183.28512	183.10307	-169.07086
4.6900000	-152.31061	-493.26459	2114.2746
4.7000000	96.867440	903.73161	-5422.1140
4.7100000	228.66426	383.66709	-918.58728
4.7200000	-144.22470	-343.46387	1695.8782
4.7300000	90.943748	-454.18450	2815.0111
4.7400000	924.20678	-273.82731	4959.2717
4.7500000	-1083.9533	-621.68593	-204.10310
4.7600000	458.59841	120.55674	1575.0869
4.7700000	-1404.3432	-1617.2424	4558.8205
4.7800000	1454.6129	227.19617	4092.9405
4.7900000	-519.92802	465.37897	-4531.0775
4.8000000	511.14548	157.48241	612.31662
4.8100000	-1278.5676	-276.34471	-2647.7242
4.8200000	1736.3125	632.28085	1973.8182
4.8300000	278.90280	113.84721	-56.067927
4.8400000	1388.3457	871.54422	21.307638
4.8500000	-656.98766	-572.14187	1343.1923
4.8600000	1187.7297	807.36575	652.96445
4.8700000	-991.08509	-307.43242	-2303.2372
4.8800000	97.716858	326.85406	-971.78896
4.8900000	354.45957	147.74604	197.81609
4.9000000	-672.64516	-32.385748	-2475.8840
4.9100000	-817.51048	-515.86196	-48.920048
4.9200000	287.87107	435.16939	-1720.2610
4.9300000	-911.70710	-540.94798	-765.73890
4.9400000	1000.3729	-1143.2398	11862.361
4.9500000	-1606.0319	280.08732	-6556.0516
4.9600000	1539.1515	2011.6164	-6927.5511
4.9700000	-1966.7652	-1919.2448	3635.0948
4.9800000	-150.10093	-713.74311	3542.4134
4.9900000	-49.802352	-42.120749	1127.4948
5.0000000	696.58058	296.34360	1307.6290
5.0100000	70.814311	95.250300	-54.076583
5.0200000	-452.06687	-242.16634	-161.02501
5.0300000	512.07592	-171.32657	2817.6689
5.0400000	-472.25300	315.72511	-3107.5770
5.0500000	1442.7405	309.55262	3873.3772
5.0600000	-488.47231	-256.51505	-490.65855
5.0700000	-542.04014	-821.95877	3033.7127
5.0800000	1631.7872	994.57843	217.26858
5.0900000	-1408.5562	-1025.9770	1828.8917
5.1000000	588.23872	422.97988	-415.97682
5.1100000	400.80992	594.67560	-1192.6033
5.1200000	-999.48456	-352.98535	-782.19256
5.1300000	1010.7541	-414.03303	5635.5535
5.1400000	-866.40092	162.68971	-3822.1398
5.1500000	932.48134	-554.81342	6735.4849
5.1600000	-655.95286	-392.19947	214.64881
5.1700000	114.09874	1491.3436	-8963.9979
5.1800000	-226.77369	-752.12807	3941.7712
5.1900000	295.72504	-371.62482	2872.2994
5.2000000	-814.85999	35.522012	-2827.0272
5.2100000	1364.6631	1500.5697	-3355.6846
5.2200000	-758.21154	-345.63187	-1011.3115
5.2300000	187.43908	305.70814	-872.69952
5.2400000	-766.29016	-61.853134	-1950.5608
5.2500000	-755.58270	87.519625	-2715.4144
5.2600000	-2025.0931	-1180.8456	168.57375
5.2700000	-735.48905	-92.689197	-1862.4931
5.2800000	849.64745	333.46576	1181.4827
5.2900000	-606.47882	167.80003	-3595.6390
5.3000000	-587.78113	-425.85007	949.68970
5.3100000	-1188.2377	-513.55189	-1190.4703
5.3200000	-152.17656	-877.58851	4652.0411
5.3300000	-333.78106	-63.914529	-985.82186
5.3400000	-123.75614	-88.554080	196.39130
5.3500000	-1503.6973	-657.36418	-1379.8241
5.3600000	1897.7321	1887.9288	-3701.0043
5.3700000	-3496.6383	-1485.4706	-3801.1861
5.3800000	3175.9666	750.89541	7273.6952
5.3900000	-1082.2836	-903.39658	1321.9497
5.4000000	1163.5640	346.47699	1186.8988
5.4100000	-304.81239	-2.4853970	-1216.5877
5.4200000	-239.63002	-1094.2159	5819.4455
5.4300000	81.249011	-285.02850	2125.2588
5.4400000	192.10911	726.59051	-3591.5583
5.4500000	491.98559	194.01409	638.62405
5.4600000	-673.81693	-868.68919	1266.5107
5.4700000	1616.8634	1086.1346	-815.45036
5.4800000	-1253.7867	-554.80402	-1694.5132
5.4900000	1036.1704	443.09580	964.29760
5.5000000	-1078.4683	-1144.3159	2945.3305
5.5100000	212.03234	761.19016	-3357.5229
5.5200000	-946.20389	-382.19485	-919.53273
5.5300000	-276.40669	160.68504	-2298.5569
5.5400000	-2589.4558	-1077.3321	-3085.7290
5.5500000	1054.6459	1057.0444	-2270.8177
5.5600000	46.471822	1010.9850	-5066.0785
5.5700000	-593.20229	76.355546	-2131.0580
5.5800000	429.89111	-858.85071	7632.1165
5.5900000	-77.827313	-98.628521	564.37949
5.6000000	1601.3092	1716.6298	-4010.2339
5.6100000	-1271.3857	-856.27318	123.00638
5.6200000	-1917.9699	-1537.6949	2837.5930
5.6300000	666.38211	663.56984	-1909.9183
5.6400000	-908.93213	-453.24493	-153.43545
5.6500000	2557.4830	1706.3945	-1899.7035
5.6600000	-980.81166	-806.97312	1004.0611
5.6700000	1403.1210	927.40210	-22.269421
5.6800000	-1276.1661	-484.51701	-802.02976
5.6900000	-49.948955	366.34406	-2321.0729
5.7000000	-93.172228	212.20133	-1296.5576
5.7100000	-839.70240	-186.03556	-1297.1100
5.7200000	-788.95748	-305.47538	-1566.6193
5.7300000	351.23267	526.45539	-1606.7821
5.7400000	-863.79097	-557.42946	263.98261
5.7500000	565.93031	190.53521	1693.0017
5.7600000	-984.20437	-753.73753	48.541148
5.7700000	346.32843	62.315989	998.67016
5.7800000	-2041.3783	-331.95628	-5007.1732
5.7900000	3399.5462	1101.2842	5390.1551
5.8000000	-1061.9052	-837.56340	1094.9855
5.8100000	642.31792	-297.34268	2524.9743
5.8200000	29.887242	370.42616	-2530.7889
5.8300000	1017.6985	412.01752	1217.7666
5.8400000	-1104.1526	-244.36545	-2915.7338
5.8500000	-120.67308	-54.796979	169.50324
5.8600000	49.872995	195.05242	-320.02769
5.8700000	466.44007	456.34165	-1075.9417
5.8800000	-2096.0046	-1163.1146	-1428.2743
5.8900000	1709.9365	1395.5009	-2229.4094
5.9000000	-2810.6843	-837.42523	-4252.6260
5.9100000	440.04202	-266.25288	3186.6445
5.9200000	-27.331089	-11.786275	-638.16763
5.9300000	685.54421	542.96744	-769.20671
5.9400000	-405.80176	-935.53314	4238.7092
5.9500000	-1011.0396	-629.58394	315.84451
5.9600000	-94.185933	854.56788	-5412.2845
5.9700000	-620.82891	-712.01586	1700.2655
5.9800000	3395.0945	1640.6299	3244.7740
5.9900000	1002.8373	155.49408	2808.8844
6.0000000	-2029.0924	-274.52996	-5531.2843
6.0100000	444.95095	479.83067	-1552.9733
6.0200000	-11.712604	-486.01562	1051.5977
6.0300000	-311.14759	-546.00391	2262.8443
6.0400000	2733.3200	2485.4218	-4353.8209
6.0500000	-1947.2907	-912.69849	-1309.5840
6.0600000	1219.8362	294.58670	1628.4730
6.0700000	224.53063	-275.47232	1913.5611
6.0800000	619.62211	1653.3607	-6575.0295
6.0900000	-1222.1701	-893.01137	1392.2873
6.1000000	2521.0979	693.74756	6256.8162
6.1100000	-1211.6055	-573.00269	-1157.1093
6.1200000	-209.80075	305.94858	-3165.3288
6.1300000	-251.75357	-132.69134	810.59311
6.1400000	501.84479	-199.72668	2883.2105
6.1500000	668.99464	-250.83483	3620.4851
6.1600000	-1333.3962	-884.14574	263.00160
6.1700000	760.24712	1041.0865	-3282.5857
6.1800000	-2347.0990	-1387.6792	199.66032
6.1900000	131.05149	347.13025	-1417.0015
6.2000000	-130.99486	273.15218	-2142.7559
6.2100000	-988.75811	-855.34719	1580.3151
6.2200000	-400.54201	-491.41110	1603.9661
6.2300000	154.90361	343.00777	-608.49540
6.2400000	-739.17131	284.93335	-4387.0593
6.2500000	-270.75769	-961.51249	3847.7075
6.2600000	308.32956	827.29484	-3753.7804
6.2700000	-276.59711	1119.0418	-7349.9600
6.2800000	527.47510	200.39098	688.45390
6.2900000	463.17574	684.23203	-2705.2086
6.3000000	-120.81653	487.56400	-1073.6660
6.3100000	188.59059	794.38931	-3797.8846
6.3200000	-5.7310698	-351.70813	1737.8652
6.3300000	-1405.1152	-610.26523	-611.25811
6.3400000	1556.6872	654.04472	1970.1378
6.3500000	360.21534	0.84672460	366.74601
6.3600000	497.60171	-127.41279	2241.5568
6.3700000	-341.99635	-192.07403	212.14017
6.3800000	-100.27522	-27.126897	-42.829410
6.3900000	282.56975	1016.2276	-3861.3011
6.4000000	1340.4125	-367.52012	5606.3473
6.4100000	784.43686	145.39666	2285.1765
6.4200000	373.82404	787.78937	-3082.1643
6.4300000	-588.54910	-253.21262	-512.34895
6.4400000	1083.1728	1078.6154	-2620.1260
6.4500000	-510.81621	-1143.0547	5021.8679
6.4600000	-943.13546	60.480143	-3225.8814
6.4700000	1456.1953	1384.5721	-2858.5221
6.4800000	-920.57980	-1437.8163	4126.2519
6.4900000	-922.05847	-1228.9887	3223.5061
6.5000000	919.06538	1480.5119	-5147.3518
6.5100000	-166.37853	268.11582	-2402.6821
6.5200000	1667.0552	1044.7383	1154.7782
6.5300000	-1694.6444	-1581.5410	3315.4151
6.5400000	-51.079198	872.52156	-5033.7315
6.5500000	326.50010	752.64412	-3432.8881
6.5600000	-992.69012	-741.68017	241.78934
6.5700000	-1331.7835	-909.39766	1751.7568
6.5800000	681.96532	669.15553	-540.85749
6.5900000	646.31495	572.27798	-1550.1090
6.6000000	-1288.4279	-1030.9928	1526.1997
6.6100000	297.94360	-169.95335	1754.8033
6.6200000	38.482840	458.28540	-2294.6094
6.6300000	145.80643	730.56044	-3721.9172
6.6400000	-894.00485	-944.89357	2200.4476
6.6500000	1422.7726	158.27482	3370.3519
6.6600000	-1376.7848	-737.19877	708.34651
6.6700000	-770.91908	-1055.9409	3229.5478
6.6800000	-756.04737	156.27789	-4018.3075
6.6900000	1151.3818	-112.17400	4853.6579
6.7000000	2589.8619	674.05509	5560.0513
6.7100000	-2065.2275	-1052.9191	-939.02156
6.7200000	1450.8129	816.30349	-173.23186
6.7300000	-90.303768	-378.60606	1176.4674
6.7400000	1907.5283	1017.1792	1080.0928
6.7500000	-885.65525	-1099.1389	3310.1524
6.7600000	273.55867	1173.6909	-5545.3257
6.7700000	-1394.0215	-569.05636	-617.27451
6.7800000	879.25611	266.49297	1851.9102
6.7900000	-1623.0561	-1268.2584	1556.0613
6.8000000	-202.80804	822.64287	-5649.9000
6.8100000	1181.3788	548.37146	1935.0473
6.8200000	596.39029	-878.94088	8312.9616
6.8300000	-1337.6207	-675.26180	-1058.3660
6.8400000	913.29423	984.12272	-2989.5745
6.8500000	-1661.0097	-904.71946	-390.72345
6.8600000	1465.3529	-245.49356	7143.6443
6.8700000	483.43581	-1360.7007	9585.2036
6.8800000	2697.5668	1694.5097	657.55162
6.8900000	-1326.8898	-1014.8973	671.18204
6.9000000	349.53752	-576.91309	4984.6451
6.9100000	29.412390	985.44626	-5899.8983
6.9200000	232.74721	-490.69204	4048.6694
6.9300000	537.07316	-570.36496	5396.8464
6.9400000	-1422.5858	455.76083	-7119.8350
6.9500000	2047.3719	1631.6277	-1929.0947
6.9600000	-747.43678	-662.69312	761.91959
6.9700000	-2241.0946	-1147.9496	-1577.8803
6.9800000	-24.221824	617.09435	-3310.7278
6.9900000	-649.08558	174.61999	-2709.7061
7.0000000	-155.09050	-442.48277	1619.8353
7.0100000	-983.77102	246.69814	-4561.5286
7.0200000	1288.1769	900.76616	-1513.9009
7.0300000	-1356.8993	-296.19716	-3594.8709
7.0400000	68.406458	-422.18877	3254.3439
7.0500000	1041.7923	671.96800	1167.7458
7.0600000	-431.56961	-586.41129	2602.9161
7.0700000	-523.24657	-300.81319	127.26977
7.0800000	456.95642	541.49877	-1690.6041
7.0900000	1762.3948	430.19327	3932.0968
7.1000000	-1052.1652	-357.60112	-2065.2440
7.1100000	1413.7362	1145.6133	-1112.7791
7.1200000	-766.52252	-141.03339	-1462.7066
7.1300000	-216.59545	-589.58017	2694.7012
7.1400000	465.24349	-102.83143	1527.7215
7.1500000	15.604004	155.74782	-1528.4742
7.1600000	-1487.0095	-1286.4776	2227.3797
7.1700000	400.60352	800.91821	-3669.1392
7.1800000	-1464.6633	-656.28022	-1531.2071
7.1900000	1287.8284	1271.6497	-2200.7379
7.2000000	393.57187	-414.26293	3434.5384
7.2100000	-2679.5415	-1302.3676	-1954.1876
7.2200000	2878.3465	1618.4766	1031.0819
7.2300000	-751.07485	-707.13840	2333.1060
7.2400000	-1453.5917	-572.94224	-2036.4100
7.2500000	10.678538	-87.675509	113.92772
7.2600000	-724.66968	-151.86856	-1598.1528
7.2700000	146.86433	476.05284	-1126.8188
7.2800000	-2112.0375	-1855.2180	2959.0615
7.2900000	1487.1255	667.92787	2454.8417
7.3000000	-1407.4950	-107.68782	-3858.9215
7.3100000	1334.1443	198.71088	3517.3125
7.3200000	-361.72524	455.10026	-4602.3241
7.3300000	1395.6643	785.56262	-294.85747
7.3400000	377.52890	-586.69644	5463.1370
7.3500000	-274.20690	14.662950	-1205.4036
7.3600000	1213.2529	-54.540429	3998.7170
7.3700000	-366.87235	493.90330	-3337.9883
7.3800000	-2574.6791	-606.91141	-6029.5697
7.3900000	927.79326	-115.66347	3380.9958
7.4000000	-1246.7707	542.80311	-7863.6537
7.4100000	653.98077	1206.3577	-5255.1550
7.4200000	-718.82977	-820.34279	2518.9554
7.4300000	-682.48858	-1023.6737	3960.8929
7.4400000	380.09517	509.42958	-1088.8186
7.4500000	-758.59028	-263.84108	-1756.3971
7.4600000	-581.74854	-38.362417	-1603.8923
7.4700000	383.24944	229.88308	-719.62056
7.4800000	313.97029	152.31422	333.35428
7.4900000	-1113.8395	112.44045	-4780.1479
7.5000000	1711.6295	495.37229	3547.0967
7.5100000	-1668.8623	-1303.9471	2012.5166
7.5200000	1855.8228	829.73986	937.83509
7.5300000	453.71469	323.03321	-902.94134
7.5400000	1263.5947	533.83606	1937.0289
7.5500000	-1529.1000	-1671.5049	3879.4001
7.5600000	-843.07689	93.267929	-3934.1588
7.5700000	-1039.3651	151.44365	-4455.3331
7.5800000	1645.1225	563.57030	2568.1048
7.5900000	-1174.0616	-1158.9310	2400.0988
7.6000000	1724.1696	1718.3501	-3459.0810
7.6100000	455.76745	1285.2345	-5316.7673
7.6200000	-839.91774	-906.06170	997.24553
7.6300000	1065.0554	380.91518	1559.4126
7.6400000	-1125.2642	344.19247	-5801.5796
7.6500000	-768.46953	-733.53943	1738.3269
7.6600000	1877.6720	989.69086	886.17973
7.6700000	-1041.7615	368.28228	-4770.1763
7.6800000	-888.49421	-746.01878	1037.0510
7.6900000	-54.403857	-459.85271	1981.5264
7.7000000	-609.03329	91.181017	-2166.3249
7.7100000	851.10603	106.51925	2719.6190
7.7200000	308.27258	260.68421	745.32449
7.7300000	-160.06921	-355.36987	1180.1675
7.7400000	-413.03044	272.55861	-4050.5971
7.7500000	3590.9221	1316.3220	4932.6795
7.7600000	962.43001	-299.43529	4247.6900
7.7700000	-377.02553	91.308261	-1228.6725
7.7800000	924.90822	278.92867	2008.2324
7.7900000	-923.10007	-5.7868656	-3473.9992
7.8000000	-56.070549	-283.66777	1359.9811
7.8100000	-381.64746	-407.49256	-327.10981
7.8200000	64.881592	-1007.3108	6545.2954
7.8300000	1848.3533	1116.7139	922.44239
7.8400000	-1451.7870	-786.83530	-96.022269
7.8500000	1368.3163	286.05803	2895.6129
7.8600000	-297.43893	-728.64261	2110.8415
7.8700000	-762.28969	-788.14185	1841.3733
7.8800000	274.45153	-553.84772	4830.8279
7.8900000	-1403.5288	-133.95796	-3697.8864
7.9000000	2429.3869	1602.2565	-1003.7349
7.9100000	-1102.5434	-133.55732	-3470.5973
7.9200000	1875.9341	540.85321	1453.5859
7.9300000	-2899.0750	-2607.4744	4196.6800
7.9400000	2885.8300	2440.9677	-3930.3676
7.9500000	315.67538	143.49355	398.26986
7.9600000	209.70734	-876.95967	6043.4207
7.9700000	-1005.0661	504.62499	-6950.4512
7.9800000	1098.5833	155.69514	2961.9283
7.9900000	-1775.4220	-375.71931	-4693.0309
8.0000000	637.61700	-212.14449	3767.2664
8.0100000	-537.28139	-918.89111	4751.4282
8.0200000	2752.7075	1855.9586	-723.90997
8.0300000	-573.39572	-64.995052	-1654.7457
8.0400000	183.16137	-916.07674	5674.0687
8.0500000	-667.87248	-87.605519	-2700.7643
8.0600000	-116.03098	360.15529	-2727.5355
8.0700000	-16.702476	51.259893	26.706764
8.0800000	-908.37749	135.91496	-3312.1489
8.0900000	1750.5253	1322.8460	-1919.9194
8.1000000	-1225.2222	-460.15710	-2486.2384
8.1100000	-1366.3396	-1779.0271	4664.5880
8.1200000	492.29698	23.399741	1285.8502
8.1300000	-297.27557	1011.2115	-5857.5951
8.1400000	362.18964	-43.596464	1739.5983
8.1500000	-51.413488	-851.18419	4612.5932
8.1600000	-668.08546	80.303329	-3384.6952
8.1700000	2622.7725	1350.9198	531.01340
8.1800000	-624.39538	-401.83748	-547.71126
8.1900000	580.10807	990.34299	-3279.0351
8.2000000	741.96895	286.70517	1303.6458
8.2100000	-2209.2456	-2252.6938	6320.9535
8.2200000	1210.1101	1364.5258	-4149.2087
8.2300000	-2843.8823	-451.56040	-7442.5414
8.2400000	1632.0562	131.27836	4996.3249
8.2500000	-293.48616	284.16613	-2585.7917
8.2600000	-811.70773	354.84602	-4432.4879
8.2700000	172.17825	-242.19757	1887.3439
8.2800000	1185.4528	886.16059	-1366.4099
8.2900000	-774.71214	-358.34650	-1086.1400
8.3000000	285.04910	124.28079	423.36293
8.3100000	117.36528	973.32190	-5212.7416
8.3200000	-1080.6154	-1193.0153	4096.7088
8.3300000	986.98847	813.99197	-798.30333
8.3400000	-82.050089	-394.81625	912.59359
8.3500000	1186.0975	76.804910	3004.6065
8.3600000	-263.79446	-1304.6206	7076.5475
8.3700000	-685.53975	540.05703	-5019.0705
8.3800000	28.002710	731.61409	-3607.9755
8.3900000	855.01112	254.60407	836.12960
8.4000000	-959.86619	-752.01524	-101.90509
8.4100000	667.93458	515.80305	-804.53537
8.4200000	1005.0512	311.20077	2663.8247
8.4300000	-1571.7727	-684.88292	-1745.1905
8.4400000	-1464.0558	-1270.8511	1979.6886
8.4500000	1021.4295	1115.8460	-2339.9156
8.4600000	-2338.5909	-533.12213	-6506.1182
8.4700000	1629.1961	-235.38757	6175.8378
8.4800000	-261.30636	-67.035122	-746.15487
8.4900000	1040.9879	296.64472	2395.9510
8.5000000	-1585.6378	-1064.4466	1225.7194
8.5100000	557.84443	737.85265	-1613.0103
8.5200000	1195.6116	-271.12581	5329.4673
8.5300000	61.940366	93.337391	-1256.2782
8.5400000	40.068536	359.97035	-1876.3599
8.5500000	-681.16115	-528.38287	1086.3535
8.5600000	367.44770	493.10068	-1577.3255
8.5700000	-267.08654	-96.825159	-854.63305
8.5800000	967.12260	1101.0361	-4323.7987
8.5900000	-1160.9005	51.985330	-3912.0809
8.6000000	710.90154	532.84323	-503.94755
8.6100000	-1659.3714	-217.56987	-3649.3532
8.6200000	1326.3812	598.99621	1339.6243
8.6300000	528.36497	305.24208	-360.11021
8.6400000	1399.7774	672.27178	197.75406
8.6500000	282.99901	-3.0247001	1878.3387
8.6600000	-831.42994	-211.80181	-1925.4017
8.6700000	1085.6361	241.73053	2239.7191
8.6800000	-1858.9123	-1078.7070	46.683463
8.6900000	1632.4690	504.09208	3663.1926
8.7000000	-2533.2956	-1331.4212	-1549.0542
8.7100000	2491.0491	2107.0035	-1840.0853
8.7200000	-1246.6192	-480.28330	-1549.8277
8.7300000	1100.8013	377.21799	1835.6892
8.7400000	-1098.7515	241.95887	-5413.1792
8.7500000	1758.5882	1058.4059	-360.21221
8.7600000	-223.47896	-111.12586	-161.75873
8.7700000	-1165.6185	-602.42422	-1096.6274
8.7800000	-0.86947893	-128.20955	1758.0924
8.7900000	463.42592	-0.31308502	884.93478
8.8000000	8.3553265	769.19005	-3777.7497
8.8100000	146.44023	276.04206	-678.03149
8.8200000	182.29679	-602.69486	3460.6454
8.8300000	-477.01375	-277.00135	-1170.2999
8.8400000	1128.0591	1559.7279	-6472.1688
8.8500000	-1591.4815	-518.46456	-2569.3069
8.8600000	1351.8554	261.93984	4678.6389
8.8700000	-34.869586	-690.70427	3917.8752
8.8800000	-847.78442	589.84172	-6663.9801
8.8900000	35.199120	159.23739	-1209.9157
8.9000000	-913.65914	-1038.7617	2376.3785
8.9100000	371.62135	650.56158	-2319.1757
8.9200000	254.82664	155.24956	425.86652
8.9300000	1636.0995	74.910973	6572.8911
8.9400000	-1403.5321	-500.33898	-1727.0489
8.9500000	-406.81370	-297.25120	374.22331
8.9600000	1984.0951	836.52618	1642.0836
8.9700000	-827.12335	-464.07636	598.21838
8.9800000	1950.3765	1122.7030	880.57341
8.9900000	-21.699170	-19.190408	180.14023
9.0000000	-687.80357	-74.702113	-2580.5379
9.0100000	1695.0514	591.77109	2497.1311
9.0200000	-2274.7766	-987.27867	-2242.8711
9.0300000	1168.6936	662.66659	259.27052
9.0400000	-1678.2475	-159.84793	-4181.6642
9.0500000	-207.49964	-760.67061	3012.8348
9.0600000	367.15881	-841.81143	5400.1836
9.0700000	-249.70820	-75.584272	-1330.0807
9.0800000	2075.0992	1218.4652	-746.97390
9.0900000	-537.53336	-766.03030	3225.0041
9.1000000	2591.5006	1742.0189	-1188.3396
9.1100000	-1332.2086	-369.22482	-2012.6183
9.1200000	-410.81396	-636.18508	2396.4917
9.1300000	407.25104	-746.36196	5913.4362
9.1400000	-1533.3402	-186.39458	-3961.6530
9.1500000	3062.2609	1155.0072	4255.8062
9.1600000	-2452.6923	-463.15613	-5222.1872
9.1700000	2127.4717	519.85703	4072.8244
9.1800000	98.649838	28.565228	-844.81161
9.1900000	-964.68275	-853.53290	1531.7799
9.2000000	619.70297	-474.81730	5255.3603
9.2100000	-1246.5099	108.99907	-4616.2065
9.2200000	-866.01882	-1587.2585	6136.2876
9.2300000	-161.51166	479.85818	-2893.5190
9.2400000	615.03163	56.230787	1132.1128
9.2500000	-438.89588	-175.02407	-876.64508
9.2600000	-243.30544	-868.64854	3319.2109
9.2700000	-2207.9089	-610.21147	-3097.4536
9.2800000	1686.5258	2014.3942	-5242.3080
9.2900000	-658.83868	23.097876	-2100.7130
9.3000000	-851.51787	-1325.7451	3921.6056
9.3100000	171.31649	293.19017	-2490.4069
9.3200000	-1530.7114	-678.14186	-1216.2563
9.3300000	622.45424	-590.20719	6100.4667
9.3400000	-316.19096	312.63271	-3194.7283
9.3500000	1343.0894	702.00705	358.29084
9.3600000	-112.47877	-318.25955	1446.2216
9.3700000	953.74309	-109.83472	3872.4024
9.3800000	-1460.3074	227.79147	-6945.3661
9.3900000	542.04419	88.833982	1700.8257
9.4000000	2542.2146	630.35079	4822.0406
9.4100000	-318.47904	-612.22661	2363.5048
9.4200000	-1584.4476	-627.26966	-2304.9952
9.4300000	61.976256	7.8022805	550.49325
9.4400000	485.99485	-1692.3534	11020.840
9.4500000	-1166.0078	852.40218	-7311.4429
9.4600000	155.25776	964.91134	-4068.8661
9.4700000	-1463.8029	-1377.3316	3248.6802
9.4800000	-255.59264	-464.85615	358.41817
9.4900000	-2161.6829	-179.78689	-6209.8067
9.5000000	1503.9200	1384.1545	-2896.9434
9.5100000	691.82771	242.95987	931.50687
9.5200000	-2965.0771	-1285.5562	-2301.5160
9.5300000	2496.3404	768.34065	4848.2964
9.5400000	1606.9316	1130.6370	-2176.0394
9.5500000	1061.4306	553.39579	27.349370
9.5600000	-232.98237	-242.00365	75.246520
9.5700000	2582.3342	1220.6485	2045.3110
9.5800000	-2312.9012	-368.63610	-4648.7687
9.5900000	473.65779	416.16937	-617.02135
9.6000000	-906.70282	-479.81626	-1004.8254
9.6100000	1165.1882	104.80919	2851.4489
9.6200000	-1126.6656	-438.65748	-747.75350
9.6300000	-486.38452	-1017.1731	5587.9084
9.6400000	-494.49256	-32.774473	-491.68754
9.6500000	-674.83773	73.482391	-2947.5125
9.6600000	-98.618769	188.49794	-2864.1308
9.6700000	131.34539	-162.08824	753.53090
9.6800000	406.34357	264.57953	-664.82900
9.6900000	344.10192	377.75392	90.427230
9.7000000	-303.73841	268.93022	-1663.9564
9.7100000	-1266.6498	158.26105	-5053.7217
9.7200000	399.02575	-362.35486	2808.8591
9.7300000	66.195422	-1038.0537	4659.5979
9.7400000	1882.6573	1688.2041	-3579.1599
9.7500000	-1578.8762	161.84083	-5271.0972
9.7600000	1592.6637	57.355410	5456.7840
9.7700000	-2799.2784	-1517.1339	-413.02887
9.7800000	2498.8757	1197.2043	1957.5590
9.7900000	-2734.7588	-242.82294	-8172.4242
9.8000000	3106.6847	-480.07855	13142.428
9.8100000	-878.36631	-133.83324	-1875.0419
9.8200000	-88.127504	892.18762	-5453.3136
9.8300000	1026.8456	982.70698	998.90148
9.8400000	-2454.7909	-2570.2472	6734.5510
9.8500000	397.35270	581.14563	-2497.0130
9.8600000	2297.4799	1371.8266	-166.55260
9.8700000	-1570.6683	-374.69985	-2845.7006
9.8800000	204.14662	-140.24593	1325.5652
9.8900000	288.65761	481.12056	-814.55446
9.9000000	-1300.3604	-427.80723	-1361.1608
9.9100000	739.99428	145.38363	2007.0052
9.9200000	-851.85652	-604.68819	1351.2428
9.9300000	2853.2135	1393.2478	1821.0035
9.9400000	-3673.8669	-1850.5676	-2358.1635
9.9500000	1422.9965	614.87729	1282.4563
9.9600000	610.13170	1212.5293	-6918.2124
9.9700000	753.07161	742.59223	-751.76718
9.9800000	-565.65822	-728.34437	2137.2646
9.9900000	-543.38915	451.02129	-4223.6390
10.000000	1554.2170	1274.1356	-1265.8299
