# Supplementary material for: Study on vibration characteristics of roadheader cutting pre-cracked hard rock
Source: Sci Rep. 2026 Jan 21;16:5933. doi: 10.1038/s41598-026-37089-7 (PMC12894704; doi:10.1038/s41598-026-37089-7)
Supplement: Supplementary file 1 — Supplementary Material 1 [file 41598_2026_37089_MOESM1_ESM.zip › data/jgb-A-xyz.csv]

X:Acc_TX-jiegebu.Node77025-meirouqian(mm/s^2)	Y:Acc_TX-jiegebu.Node77025-meirouqian(mm/s^2)	Y:Acc_TY-jiegebu.Node77025-meirouqian(mm/s^2)	Y:Acc_TZ-jiegebu.Node77025-meirouqian(mm/s^2)
0.0000000	5.5922868e-07	-9806.6501	0.00015172794
0.010000000	1418.2131	126.42583	-9222.9567
0.020000000	2147.7648	113.19004	2751.7901
0.030000000	6079.7513	736.51307	28008.172
0.040000000	-5538.6566	-347.61834	-5192.8556
0.050000000	-479.35858	293.80411	-8241.7949
0.060000000	7898.6976	1698.6627	-1109.9100
0.070000000	-1217.2240	-212.41620	-891.15001
0.080000000	3157.1836	-648.76503	13490.349
0.090000000	-35.293508	-113.45253	2423.3149
0.10000000	-2069.3784	611.22920	-35978.989
0.11000000	4158.8602	1024.8217	15213.732
0.12000000	-6933.7022	-1521.0354	9881.9563
0.13000000	22676.245	4190.8513	12185.778
0.14000000	-16402.599	-3190.1551	-25391.428
0.15000000	16697.145	2547.5389	9729.1349
0.16000000	-15244.744	-3790.3087	3469.3790
0.17000000	6898.1169	879.22531	26395.578
0.18000000	-9352.3219	-2055.3562	-29063.541
0.19000000	9614.7582	2020.5190	22951.231
0.20000000	-15510.124	-3391.0155	12547.732
0.21000000	-91.499780	533.78893	31380.369
0.22000000	-3767.7355	-977.27009	-3910.1276
0.23000000	6648.5974	1651.9724	-11322.559
0.24000000	-13097.505	-2121.9948	28388.581
0.25000000	14897.564	3078.8490	-410.47243
0.26000000	-1834.9974	-751.66928	15165.908
0.27000000	-907.48503	242.90661	-15717.028
0.28000000	1611.0923	1311.9174	-5359.9464
0.29000000	-4581.3535	-822.98027	10716.769
0.30000000	3704.1782	1391.6653	-5659.9429
0.31000000	3935.2016	2269.9705	-1117.2852
0.32000000	-470.35833	356.23841	-15410.380
0.33000000	-1131.4706	894.36038	-25575.730
0.34000000	2507.9714	-173.19115	19669.766
0.35000000	-1312.6013	-1296.1858	21333.076
0.36000000	2679.1628	1276.4383	-26893.524
0.37000000	-2168.5086	-53.270011	-20393.791
0.38000000	-2625.4942	-999.33368	33116.905
0.39000000	-4713.7320	-1714.1091	8948.4237
0.40000000	2126.1356	1423.0009	-31077.717
0.41000000	2661.0584	1386.8411	-10015.887
0.42000000	2284.7906	-20.486812	22892.460
0.43000000	-3778.2860	-1215.2887	-3265.8354
0.44000000	5855.4341	1309.7261	-11999.451
0.45000000	364.11185	522.97777	-13130.931
0.46000000	2523.1968	64.404113	17158.081
0.47000000	-779.29275	-562.50930	15332.496
0.48000000	2792.4370	652.43921	-38012.896
0.49000000	-6817.7874	-2157.4831	32329.587
0.50000000	2534.9961	-1221.5912	26111.982
0.51000000	3879.2235	1136.7356	-21049.141
0.52000000	8903.3410	1275.0025	9984.0668
0.53000000	-2534.6661	-1293.9302	19041.925
0.54000000	2818.8524	109.43311	4993.9392
0.55000000	3624.9288	1437.0376	-11979.930
0.56000000	5140.6639	1733.1949	348.46894
0.57000000	6477.8257	822.80576	21164.540
0.58000000	-10554.474	-2785.3951	18413.900
0.59000000	8370.0872	2425.1043	-10361.273
0.60000000	3267.5141	724.50643	-1455.0354
0.61000000	5320.3894	-328.48755	26040.886
0.62000000	-2552.0688	-1642.0757	15528.628
0.63000000	2016.6309	-174.77451	-7597.6242
0.64000000	4729.4517	660.47773	16498.530
0.65000000	-10560.593	-2771.9209	-7637.8818
0.66000000	10990.198	2149.2558	10862.926
0.67000000	-9516.8961	-2547.4071	25720.160
0.68000000	1148.0941	1032.5603	-30601.335
0.69000000	-7611.8153	-1643.6952	-3578.2402
0.70000000	-1229.0060	-1042.3377	16989.106
0.71000000	-4138.4667	-2506.0632	26840.003
0.72000000	-1724.0593	-289.33521	738.48512
0.73000000	6068.0716	1199.0958	-7241.7688
0.74000000	2456.4916	-283.89063	19143.306
0.75000000	3580.4630	434.59872	21678.501
0.76000000	-3033.3107	-134.89016	-15099.572
0.77000000	3110.8262	1143.5386	-25860.278
0.78000000	-5510.7791	-1219.7480	510.67510
0.79000000	4234.2820	387.99386	19364.583
0.80000000	-4080.8960	-815.24114	9172.0970
0.81000000	-4655.6266	-69.972372	-19125.976
0.82000000	-2767.5538	-508.91093	5516.1003
0.83000000	-2387.4574	-1192.5889	21011.948
0.84000000	-2777.8978	583.01633	-13102.747
0.85000000	4767.1441	1404.8480	-11375.467
0.86000000	731.61013	1084.8340	4808.6391
0.87000000	9680.5967	2106.8318	14878.827
0.88000000	-1598.9002	1391.3190	-23733.309
0.89000000	13556.790	3220.2653	-30682.978
0.90000000	-6449.1495	-521.67668	-4703.1145
0.91000000	1984.0022	954.85737	4322.0130
0.92000000	-641.70619	2104.3295	-40764.475
0.93000000	-7986.7955	-1900.1125	6708.0845
0.94000000	6422.3143	947.28098	1979.1132
0.95000000	5351.2902	580.63157	18287.524
0.96000000	-3783.5777	-423.67601	7842.6341
0.97000000	-6013.9292	-1079.0577	-16177.779
0.98000000	2122.4942	83.272418	13883.756
0.99000000	-2345.7311	-1198.3223	11308.659
1.0000000	872.41428	229.83032	3433.3807
1.0100000	5432.0361	2331.5649	-16934.097
1.0200000	-8130.5450	-1096.8206	-8563.8001
1.0300000	1828.2174	1159.7313	-22035.294
1.0400000	-6561.1600	-1588.8734	13783.205
1.0500000	2796.1820	-240.82967	20240.651
1.0600000	-5859.7245	-1259.7051	-13794.158
1.0700000	7014.6680	1961.2754	-3259.0904
1.0800000	-6943.9292	-789.47177	-2247.7078
1.0900000	13034.778	1946.0949	11756.569
1.1000000	-1014.3015	-486.39372	27650.466
1.1100000	1341.6294	130.06224	-38328.779
1.1200000	-1323.1170	-307.52736	3519.5585
1.1300000	8563.3596	1526.3228	-12447.488
1.1400000	-9390.5494	-2238.4191	4412.7873
1.1500000	2324.7247	-285.45709	25993.268
1.1600000	-2291.1106	-1429.4104	16208.907
1.1700000	-729.11653	345.62525	-27416.962
1.1800000	-52.398646	-146.54230	1587.5563
1.1900000	1545.3055	-48.993468	21460.975
1.2000000	-5237.9538	-1883.4605	10583.129
1.2100000	8650.6407	4385.7427	-31444.300
1.2200000	-6810.0250	-2228.8314	1789.0159
1.2300000	6209.3471	741.49586	23221.210
1.2400000	-7166.1791	-1727.3900	-7328.1974
1.2500000	1663.9325	306.16828	-3678.2809
1.2600000	-3531.8026	-1603.2924	18704.544
1.2700000	3817.1234	423.98035	5492.1183
1.2800000	2817.1773	1677.6295	-31787.619
1.2900000	973.66482	-510.30123	22146.524
1.3000000	-668.37923	-820.87650	21290.806
1.3100000	-125.67845	-164.86640	-22918.192
1.3200000	2429.0127	-150.63268	7047.8931
1.3300000	2259.8743	-409.20447	20939.265
1.3400000	-11766.976	-2991.3977	16327.089
1.3500000	3629.4046	302.32746	-14274.787
1.3600000	-8354.8930	-1203.7975	-6016.1224
1.3700000	4311.2216	959.85924	-19618.494
1.3800000	-3643.7472	-1951.1125	31129.078
1.3900000	-7478.9940	-1147.5046	-1355.3252
1.4000000	9568.6581	2203.4607	-24530.083
1.4100000	6350.2937	-352.37001	20865.888
1.4200000	-3663.8489	-1101.3657	-2954.7788
1.4300000	2750.6803	1943.7098	-48190.294
1.4400000	7351.9965	544.17118	20474.216
1.4500000	-8555.1730	-3113.1238	8481.5514
1.4600000	3443.2509	536.97812	-1958.4802
1.4700000	4795.5269	1177.8086	283.85552
1.4800000	-5257.2229	-1475.6978	10547.834
1.4900000	-768.80913	481.44549	5668.1284
1.5000000	3686.9296	1039.3811	-22022.902
1.5100000	-5189.6338	-1530.5806	-4709.0804
1.5200000	1842.2071	494.51779	2994.0076
1.5300000	-442.67026	150.94393	-4080.2879
1.5400000	3340.7919	1208.8090	-13675.874
1.5500000	-4214.2231	-734.85131	-2311.1602
1.5600000	10243.455	2569.4016	-11109.065
1.5700000	-19075.894	-4411.9096	16825.622
1.5800000	5853.4107	1147.5304	7833.3452
1.5900000	-6818.2574	-1728.0081	-4237.5862
1.6000000	519.57617	200.68079	3925.6596
1.6100000	-820.83396	-1019.7476	23074.172
1.6200000	2507.0639	1299.3678	-18725.470
1.6300000	-7196.7590	-2108.6028	7008.6815
1.6400000	9615.5810	1678.7948	18581.800
1.6500000	-7799.0749	-2023.3481	1829.7923
1.6600000	6144.7791	809.75399	-14855.265
1.6700000	5079.0863	1038.5802	5043.4087
1.6800000	2289.4408	1387.9984	-20838.130
1.6900000	-3935.0564	-644.41063	1478.6457
1.7000000	182.89483	630.04360	-2838.8625
1.7100000	1829.5304	308.79694	2302.1164
1.7200000	-2153.5658	329.88927	-3504.2500
1.7300000	-550.75965	-402.21399	10776.109
1.7400000	11616.056	2448.6965	12086.954
1.7500000	2965.2304	595.30684	-32298.664
1.7600000	-7821.9120	-2774.6244	-85.715502
1.7700000	7675.8909	1037.3638	17259.081
1.7800000	-13805.300	-1362.7138	-25839.499
1.7900000	14406.008	3210.9303	10255.630
1.8000000	-14804.067	-3172.0895	8024.9275
1.8100000	11895.130	2881.6458	-7029.4786
1.8200000	-8553.2762	-1537.5313	-32594.216
1.8300000	4119.9212	172.04836	17681.389
1.8400000	-4054.8159	-1386.6933	6014.4215
1.8500000	7217.2654	1013.6607	10738.545
1.8600000	-5769.6413	-771.76282	-9892.3141
1.8700000	4057.4651	870.05085	-10097.014
1.8800000	796.92488	-410.13334	12932.113
1.8900000	3530.9181	1206.2387	-10528.362
1.9000000	3335.9355	2008.3998	280.66401
1.9100000	-4240.9214	198.03803	-6541.7725
1.9200000	865.35812	-552.65726	31633.947
1.9300000	-6288.2299	-537.33374	-1994.2065
1.9400000	-1614.8143	-288.33855	6112.4075
1.9500000	-6439.7278	-1909.2674	20863.128
1.9600000	4161.9251	368.73824	-3649.3655
1.9700000	-2096.3281	-86.663336	-7966.2431
1.9800000	7626.8990	1414.6833	10423.237
1.9900000	4378.5492	123.02865	24757.878
2.0000000	-1806.5528	-372.86139	-8577.3916
2.0100000	18430.269	3818.7847	12488.580
2.0200000	-7673.6739	-1436.6134	-12812.815
2.0300000	8369.4309	1962.7624	-784.10066
2.0400000	-6771.7869	-1794.4770	10409.336
2.0500000	7982.4756	2480.0302	-20690.379
2.0600000	-10622.564	-4151.7272	29951.071
2.0700000	12020.370	2113.2867	12364.542
2.0800000	-2401.5128	394.70134	-48694.823
2.0900000	208.07299	-357.44264	27788.770
2.1000000	686.14934	255.49619	-8812.7706
2.1100000	-3184.6276	1428.2043	-30650.299
2.1200000	-3587.7316	-636.08338	-4803.5699
2.1300000	5388.4351	345.60227	23197.132
2.1400000	-12199.678	-3177.8936	25171.847
2.1500000	13712.129	2876.0371	-11172.208
2.1600000	-4185.5536	-1789.7698	4947.8963
2.1700000	5394.4709	176.31509	13670.407
2.1800000	-5157.8042	-1203.8945	27198.396
2.1900000	8682.7862	1026.5574	-11600.149
2.2000000	-3695.8516	547.04709	-35183.022
2.2100000	358.99067	-826.40994	7131.0841
2.2200000	2490.7859	-359.07622	17246.399
2.2300000	4623.6728	1473.8489	-18795.435
2.2400000	-103.22953	362.96878	-6360.4438
2.2500000	4733.7180	920.52556	10164.097
2.2600000	-5237.1603	-730.92052	244.74076
2.2700000	6363.6509	955.46918	-19880.153
2.2800000	-4920.0554	-1758.1351	14627.653
2.2900000	2545.3574	-92.944933	22074.225
2.3000000	-3533.2557	-235.46481	-29221.580
2.3100000	15087.681	3597.2662	3344.0315
2.3200000	-10819.814	-3666.1110	1920.4125
2.3300000	5203.7709	1811.9966	14020.755
2.3400000	-9225.7487	-2013.1691	11885.527
2.3500000	2281.4192	1334.7466	-25558.587
2.3600000	-6828.4792	-926.48809	11143.384
2.3700000	6321.9244	1162.8224	14292.619
2.3800000	-3140.1340	-858.25946	-2819.6070
2.3900000	4166.3786	1956.5769	-15389.230
2.4000000	-6882.2164	-2449.7132	15602.809
2.4100000	8865.7304	1403.5388	12049.486
2.4200000	15015.566	2110.5956	23231.362
2.4300000	-5198.0160	-475.33287	-39743.673
2.4400000	6223.3034	146.52053	29759.581
2.4500000	-5979.3519	-1241.8487	3579.8279
2.4600000	10500.815	2287.0214	-8217.9888
2.4700000	3508.0457	1155.4206	-6991.4353
2.4800000	-2712.1781	-79.933268	1372.8901
2.4900000	2498.7615	1280.5329	-4440.2016
2.5000000	-7826.1640	-226.95077	-39768.165
2.5100000	10778.544	2173.9228	7009.6186
2.5200000	-4690.2145	-580.42819	34522.055
2.5300000	7106.2399	1942.0935	-23420.686
2.5400000	14497.999	3051.4223	-4332.9907
2.5500000	-25869.112	-5304.3807	2306.7108
2.5600000	16355.661	4919.8053	-14.397279
2.5700000	-3429.9192	-652.86316	13927.493
2.5800000	5365.9236	1232.5832	-428.65377
2.5900000	-11696.011	-1318.9539	-22908.297
2.6000000	14265.886	3041.2814	5774.0352
2.6100000	-6310.2886	-2336.3687	34854.015
2.6200000	-591.86980	656.85959	3644.4874
2.6300000	2630.0585	-1610.3841	28597.792
2.6400000	7743.3212	3466.6147	-10616.242
2.6500000	7823.9451	2569.3815	-23291.264
2.6600000	-3335.7336	-476.31724	-2194.4811
2.6700000	7556.4000	1895.5569	-1750.1996
2.6800000	-10792.390	-2446.8041	615.72190
2.6900000	7504.5905	1820.4423	-20483.888
2.7000000	-2882.3612	-799.46460	22372.427
2.7100000	-3134.6555	-2296.2310	14792.553
2.7200000	-3589.0001	-617.24439	5100.4899
2.7300000	-5466.9800	74.313949	-24554.846
2.7400000	6765.7545	2719.4165	-9431.5843
2.7500000	-4854.8626	-1209.9263	30549.845
2.7600000	-3473.0980	134.53631	-37825.432
2.7700000	-11314.290	-732.42788	-19281.185
2.7800000	11575.060	2728.4740	20680.010
2.7900000	-10467.076	-1660.6461	-3216.2192
2.8000000	12106.660	2674.2013	35011.446
2.8100000	-13271.824	-2263.1790	-29369.465
2.8200000	8168.1745	1471.3575	8924.9952
2.8300000	1579.7934	180.38197	18114.085
2.8400000	-3528.4371	-565.19236	-4035.6227
2.8500000	5822.7800	1986.5996	3526.8798
2.8600000	-4422.1419	-1842.3452	10542.285
2.8700000	-2715.0244	-322.48649	2875.8631
2.8800000	-5547.9496	98.704320	-34307.776
2.8900000	10446.812	3630.0702	-8815.1493
2.9000000	-9965.5463	-2170.8509	-5763.0055
2.9100000	7974.5313	1696.8933	2802.0222
2.9200000	-3547.6077	-1821.4476	3329.6654
2.9300000	4222.0431	885.61466	4861.0464
2.9400000	-1000.7413	-1090.4998	3347.6914
2.9500000	8374.8469	2745.1935	-13271.196
2.9600000	6549.9235	1668.2262	-15880.888
2.9700000	-232.53487	-612.90816	8338.1987
2.9800000	6297.3748	2026.0675	-6054.1078
2.9900000	-1322.5571	-369.30473	-142.67659
3.0000000	577.42483	275.08030	-10720.773
3.0100000	6303.5527	2285.9985	-18501.687
3.0200000	-2134.4319	-1229.3272	24388.318
3.0300000	4540.7265	-411.25655	37111.416
3.0400000	-1808.1335	-259.37142	-9850.3655
3.0500000	-5624.2797	-1163.8480	-6440.3571
3.0600000	-4250.9187	-1113.1933	512.96924
3.0700000	6046.6203	-806.22240	24295.723
3.0800000	-11234.015	-1411.8449	-27430.404
3.0900000	11461.204	2108.1412	4718.2206
3.1000000	-17299.662	-3275.6299	-10271.035
3.1100000	5054.9808	1504.3330	3488.8683
3.1200000	-4184.2370	-1113.2673	-13374.745
3.1300000	17342.531	2692.6424	13442.940
3.1400000	-11065.825	-2305.3095	10741.957
3.1500000	8205.7490	1831.4467	-992.69045
3.1600000	-5603.1653	-1064.2962	-6709.2420
3.1700000	16956.217	3983.3164	-28716.855
3.1800000	-13992.812	-3391.8633	7782.6982
3.1900000	4063.4180	449.57718	9501.5934
3.2000000	-6923.6419	-249.99149	-40133.347
3.2100000	9462.3700	2551.1268	-7462.9200
3.2200000	3008.4400	-402.72701	15595.660
3.2300000	-5804.2831	-769.27168	9498.4403
3.2400000	5358.7387	2007.8586	-5132.3331
3.2500000	-5066.6182	-1089.2944	-9407.9701
3.2600000	3938.0657	1007.3752	-18018.139
3.2700000	-4183.9491	-1518.7723	18217.514
3.2800000	9526.5777	1962.8808	-15924.721
3.2900000	-3097.4266	-341.79847	-34954.302
3.3000000	-6794.7220	-1318.1949	11301.368
3.3100000	527.29488	-724.08449	18731.944
3.3200000	-2449.0326	-877.52475	-24759.283
3.3300000	94.184365	859.38938	-14790.459
3.3400000	13992.186	1047.5252	15978.273
3.3500000	-6643.1941	-3608.4224	24742.972
3.3600000	20950.611	2798.3075	-5314.9440
3.3700000	-8051.3187	366.36515	-27076.090
3.3800000	6513.2087	2015.1062	-28331.530
3.3900000	6850.3438	10.314169	33723.131
3.4000000	5147.2388	1433.2311	-4573.8463
3.4100000	-1209.3395	-36.523926	1248.1615
3.4200000	7494.5295	1005.3601	16145.506
3.4300000	1748.3505	-817.36361	44222.615
3.4400000	3850.3604	1613.3567	-4574.5372
3.4500000	-1720.6191	1581.0742	-22276.045
3.4600000	39.021190	751.72042	-16468.417
3.4700000	-148.87571	-345.90583	29927.806
3.4800000	2359.9729	1670.3950	16292.061
3.4900000	-2884.6235	-581.96939	-17619.608
3.5000000	-1163.1202	858.11730	-48146.151
3.5100000	8296.1789	996.70716	40653.193
3.5200000	-10141.788	-886.74518	10463.714
3.5300000	4621.9269	2331.7203	381.37057
3.5400000	-6531.7445	945.87060	-42803.339
3.5500000	4512.5622	551.16336	61.361695
3.5600000	-8163.2410	-1669.6040	28680.093
3.5700000	3070.8041	1151.3970	-714.96508
3.5800000	-4341.5044	55.987539	-14004.296
3.5900000	6443.2541	1142.6078	6750.6639
3.6000000	8843.6516	115.22097	19014.049
3.6100000	-1610.0677	-508.11883	-628.73532
3.6200000	6611.3994	357.88626	15023.194
3.6300000	-2879.6358	-740.97651	7620.0695
3.6400000	1954.2487	778.51489	-2102.4923
3.6500000	-5826.8628	-981.37121	-1793.0065
3.6600000	4710.3962	908.72562	7179.7858
3.6700000	-4936.6594	-529.21632	-2346.1548
3.6800000	5548.8538	1018.2033	-11462.551
3.6900000	2118.0931	-769.79921	32622.232
3.7000000	772.48874	1531.3119	-15447.556
3.7100000	-9340.1577	-2084.7736	-20178.853
3.7200000	9507.3619	2400.2029	12642.340
3.7300000	-11527.965	-1632.9699	-27008.639
3.7400000	800.76599	2368.4759	12654.677
3.7500000	-3122.9887	-2.8375878	-864.45917
3.7600000	10599.911	2952.0367	4634.0300
3.7700000	-3279.7682	-1114.6540	-15022.317
3.7800000	10540.234	1613.3279	27921.791
3.7900000	-9111.9675	-2518.6358	2747.3052
3.8000000	8251.2402	2377.1984	-31094.470
3.8100000	2283.3055	1483.8961	-22568.123
3.8200000	-7114.0668	-3434.3012	42026.820
3.8300000	5925.8112	301.78169	1347.0068
3.8400000	7436.5457	1556.1365	-47008.844
3.8500000	2219.5605	346.96711	-7020.1425
3.8600000	-8201.7333	-2806.2535	32659.553
3.8700000	255.34744	-1497.8651	16220.429
3.8800000	5799.2428	3324.7201	-43638.630
3.8900000	-2225.3323	-258.10814	-12267.111
3.9000000	5312.5687	-608.92050	34945.071
3.9100000	-3193.5817	-341.10848	-1120.6086
3.9200000	-9154.4576	-1804.0397	-16554.355
3.9300000	8478.1627	1848.0180	-6089.1285
3.9400000	-14325.294	-3009.7361	-1645.9504
3.9500000	-7510.1863	-1358.7689	34371.849
3.9600000	-6470.5401	-1264.6619	-15261.900
3.9700000	-4523.4757	499.77419	-19719.648
3.9800000	3941.8437	400.13347	-2464.7457
3.9900000	825.16042	-619.13190	56279.635
4.0000000	2496.3402	-1780.4330	19774.317
4.0100000	-9642.4310	-1226.7867	-37756.640
4.0200000	15649.154	3095.5084	-12721.022
4.0300000	-12967.190	-3004.8516	6768.8333
4.0400000	-3345.7176	-1720.2789	28210.281
4.0500000	-1524.2093	1114.7823	-18082.865
4.0600000	-7220.8308	-4115.1140	12080.262
4.0700000	14535.612	1276.0450	27967.788
4.0800000	-5629.7691	-1653.5059	-9795.0073
4.0900000	10294.606	3184.7024	-5831.6586
4.1000000	-9852.4471	-1553.5983	-7631.7019
4.1100000	-6160.9715	-2295.0033	-4092.7480
4.1200000	8556.5490	1540.3819	27172.961
4.1300000	-5981.3051	-70.827908	-38259.216
4.1400000	-2412.9556	-708.80721	28970.841
4.1500000	-1159.5221	-449.34364	-5174.0652
4.1600000	5515.4267	953.46146	281.26691
4.1700000	-6677.4165	-1871.5184	7706.2377
4.1800000	796.89165	1689.3488	-27886.911
4.1900000	3156.6880	1870.5202	-8591.8086
4.2000000	1737.3369	-192.50529	4968.1817
4.2100000	-8067.1938	-1096.2735	7063.0891
4.2200000	-1142.0084	527.62356	-12685.856
4.2300000	-8815.7155	-2177.0633	-1145.0692
4.2400000	3864.4071	13.766888	23812.039
4.2500000	-2262.0606	688.81473	-21322.975
4.2600000	-7553.0369	-1481.2256	-1143.7050
4.2700000	-4067.9648	-1337.2780	18642.245
4.2800000	9040.4835	199.78749	39349.738
4.2900000	-6891.2018	-2147.3706	20477.621
4.3000000	458.27226	757.79737	-18074.028
4.3100000	1617.9184	-386.90679	14035.548
4.3200000	9641.8198	-90.405110	42084.627
4.3300000	-3249.3392	-569.41873	-22240.442
4.3400000	8245.5628	2606.6470	-13117.841
4.3500000	-14265.630	-4067.7642	27471.240
4.3600000	11326.361	1983.2170	8048.6629
4.3700000	-16320.360	-730.24084	-31458.505
4.3800000	-7261.1005	-1975.8217	-10221.987
4.3900000	-4389.2344	-1307.9056	5073.6532
4.4000000	2434.6092	-357.96815	29197.960
4.4100000	706.36966	370.92116	-6735.3013
4.4200000	-204.82773	-261.25082	-6466.0002
4.4300000	5700.7617	2036.9531	-1465.6802
4.4400000	-9551.3384	-1465.4551	-8392.3559
4.4500000	-3950.7065	-738.17657	13992.061
4.4600000	-3253.5259	155.71370	-34036.764
4.4700000	18540.662	3680.7258	23275.955
4.4800000	-656.69488	-445.05764	-16982.640
4.4900000	1786.4857	18.320911	-3924.7820
4.5000000	14169.473	4293.0631	-6990.4963
4.5100000	-17068.523	-3620.9647	4018.8961
4.5200000	11467.442	2650.6574	-19135.168
4.5300000	-9192.3814	-2109.0431	7014.9264
4.5400000	6927.2167	3496.2722	-3532.6399
4.5500000	-6001.5830	-1138.6107	9949.2244
4.5600000	8848.3989	1558.7396	-119.51773
4.5700000	-11144.624	-1583.7336	-38104.370
4.5800000	22519.848	4589.0171	10542.727
4.5900000	-22912.979	-4149.7204	-9339.4852
4.6000000	13035.486	1776.3234	23305.003
4.6100000	-9640.2097	-572.31836	-16186.147
4.6200000	-2695.6049	779.50207	-21940.949
4.6300000	-8609.8707	-2160.6496	5344.2690
4.6400000	8140.3025	1083.1118	5811.7390
4.6500000	-5344.2718	-1020.3188	-7692.4033
4.6600000	3358.0721	993.99824	5870.9869
4.6700000	-1151.8953	-1139.5651	-5665.0799
4.6800000	7885.1920	2536.5915	15556.695
4.6900000	22034.758	4849.3670	14575.105
4.7000000	-15666.419	-5448.4296	17946.669
4.7100000	7118.6290	953.60514	-12508.656
4.7200000	8764.0585	1904.9470	-19208.617
4.7300000	-15974.593	-3300.1112	13353.793
4.7400000	890.63001	-560.11429	13829.187
4.7500000	1937.7444	1087.3263	-5217.5718
4.7600000	-2336.0672	-740.82976	-7713.4628
4.7700000	5166.9210	1050.8359	21958.652
4.7800000	4231.4026	1353.2226	-21491.401
4.7900000	3116.0741	-398.69656	-4724.7933
4.8000000	7648.6274	889.55802	24400.949
4.8100000	1324.1197	-422.76903	13534.477
4.8200000	4382.5824	705.50149	28145.249
4.8300000	654.19745	-241.02465	2262.5854
4.8400000	3133.1898	970.51524	-4531.9211
4.8500000	3500.2883	2175.6518	-24233.381
4.8600000	1714.2618	1055.7004	-24786.910
4.8700000	-9861.0632	-2591.7502	19811.749
4.8800000	7551.0298	2807.2353	-25007.911
4.8900000	-6326.5988	54.759573	-32908.013
4.9000000	-4518.7878	-1199.2716	11578.413
4.9100000	4035.5831	-343.37572	53455.938
4.9200000	-3978.2965	-378.38779	-20569.505
4.9300000	12427.162	3210.7503	-28094.089
4.9400000	-7550.0376	-2068.4016	29915.620
4.9500000	-2013.8567	-219.46126	-9450.1893
4.9600000	4346.1517	911.09394	-19253.390
4.9700000	-3716.0281	-764.52717	-7489.1709
4.9800000	-3961.4547	-363.13422	35537.641
4.9900000	-2060.4750	280.62780	26450.903
5.0000000	-255.04898	1339.6773	-15441.191
5.0100000	-4691.2579	169.60994	-16098.159
5.0200000	-5216.4072	-1253.3603	-1419.8006
5.0300000	9536.7942	1236.6850	12471.585
5.0400000	-14124.645	-3208.6443	15137.274
5.0500000	30299.856	5774.1727	-7664.0547
5.0600000	-23415.259	-3906.7722	-30492.612
5.0700000	4430.3288	-523.92325	31380.970
5.0800000	-2300.2889	-1031.1798	35718.644
5.0900000	-10259.455	-457.29482	-27868.668
5.1000000	2092.0708	1598.1400	-28741.642
5.1100000	183.65242	-103.89497	-12634.010
5.1200000	3147.3978	-293.42164	26272.529
5.1300000	-2977.7176	297.94643	-18756.651
5.1400000	-3204.4975	-648.87019	525.54653
5.1500000	-2339.1274	-626.25468	7172.6762
5.1600000	15739.402	3912.0735	11313.354
5.1700000	-9932.7610	80.381185	-38092.062
5.1800000	-548.03360	100.27616	6457.4761
5.1900000	2023.6831	80.973568	7690.7205
5.2000000	2320.5608	905.65956	-152.58135
5.2100000	-2284.5449	1399.2683	-38573.996
5.2200000	4939.3617	1095.1058	8848.0180
5.2300000	-4386.8180	-1264.6279	28950.035
5.2400000	-244.64070	158.26479	9532.0327
5.2500000	2025.3246	383.49174	-23548.384
5.2600000	698.64320	190.47960	-2499.4963
5.2700000	9378.1000	-296.61982	37219.140
5.2800000	2379.3570	351.47612	-3077.9976
5.2900000	-3063.4219	-406.12685	-16466.414
5.3000000	-7596.8706	-657.40748	-18944.778
5.3100000	3818.2074	1764.6133	-3299.2754
5.3200000	-1572.0729	-1657.9740	37328.981
5.3300000	6252.1269	1448.8721	-23674.320
5.3400000	9918.4230	1265.0571	-3100.4438
5.3500000	-15122.021	-3727.8076	14348.768
5.3600000	20000.497	3746.2372	-12802.402
5.3700000	-10248.721	-480.83869	10488.265
5.3800000	1444.8458	82.455537	8994.0105
5.3900000	1829.5436	2205.7104	-11532.514
5.4000000	-3370.0447	-2652.5467	39699.390
5.4100000	6535.0087	1763.6578	-939.37072
5.4200000	-10166.168	-1713.5438	847.29066
5.4300000	3002.5337	866.57029	16659.940
5.4400000	1448.9566	151.52493	-6907.0677
5.4500000	5251.7884	1282.9436	-6352.7371
5.4600000	-378.51423	-1363.3967	21205.959
5.4700000	5806.4680	-403.30681	1845.4650
5.4800000	-11063.245	-1987.4995	143.73835
5.4900000	16234.056	2306.7179	-809.36140
5.5000000	-13451.610	-3361.0600	21206.349
5.5100000	9101.8382	1406.3265	-22369.869
5.5200000	-11011.480	-2017.0456	-2058.6798
5.5300000	8274.4462	2534.2340	7079.3695
5.5400000	-4032.1192	-241.28976	4710.5710
5.5500000	5747.6428	1576.0734	-27145.954
5.5600000	1226.6357	995.14812	-28881.400
5.5700000	714.58342	1059.9453	886.77988
5.5800000	3610.4777	-1535.1588	41847.087
5.5900000	-3136.7138	-395.93047	19930.177
5.6000000	5688.7224	3613.5529	-38584.490
5.6100000	-8273.2248	-1612.0726	-6780.7305
5.6200000	-8275.4412	-3046.0683	11128.579
5.6300000	2646.5236	1695.4068	-23263.905
5.6400000	380.63761	581.70544	-11425.818
5.6500000	-8218.5776	-908.85580	-2171.0125
5.6600000	-3503.8758	-887.13222	2953.0595
5.6700000	2445.3762	1136.0698	13295.138
5.6800000	1508.4788	1399.0301	-10942.825
5.6900000	-5521.8612	-1749.6591	-11526.123
5.7000000	4085.1126	2353.0805	-17210.504
5.7100000	2282.3161	-1019.2051	15853.152
5.7200000	-5354.6541	-2350.8928	19924.347
5.7300000	-6434.0132	122.37388	-25941.621
5.7400000	11830.823	3872.2216	-33735.109
5.7500000	3850.0362	-390.28560	22037.873
5.7600000	-6329.0552	-1749.6861	22841.724
5.7700000	18184.762	3575.3288	11640.271
5.7800000	-11273.414	-1550.3927	-19558.009
5.7900000	-1031.5581	-1454.1301	30569.529
5.8000000	4649.9762	1084.3821	-9927.6773
5.8100000	-4583.5098	-376.28932	5040.3886
5.8200000	-5796.6844	-1331.0381	9436.9536
5.8300000	7837.7783	1438.8038	11427.164
5.8400000	2528.9197	1410.0034	-42477.332
5.8500000	-4650.2136	-2607.5949	31215.237
5.8600000	8310.7453	1686.1993	-11156.543
5.8700000	907.34361	531.33702	-21580.254
5.8800000	1325.5307	16.197656	-10369.222
5.8900000	2299.8203	-802.35187	25193.649
5.9000000	-6886.7319	-1865.3868	-1097.4685
5.9100000	-4307.8079	508.44770	-15225.857
5.9200000	4779.1456	1414.2286	-12251.015
5.9300000	877.76973	-1008.2069	28056.485
5.9400000	-795.99939	-952.07161	12397.092
5.9500000	18271.052	4526.8708	-7438.0896
5.9600000	-480.61202	362.19097	-20648.901
5.9700000	5117.3949	-96.557285	-1107.2069
5.9800000	15364.956	915.33283	38989.462
5.9900000	-3560.8490	-339.88071	21339.164
6.0000000	-25121.891	-3876.3209	-19103.330
6.0100000	18949.449	3484.8170	8870.5394
6.0200000	-10747.299	-1681.2478	-9609.6819
6.0300000	5292.7921	-375.94076	19209.450
6.0400000	9920.8779	1528.4401	-19981.994
6.0500000	-9535.2280	-1019.2154	-25108.661
6.0600000	10029.317	-156.03836	50145.566
6.0700000	-12689.491	-1978.7701	-5872.8914
6.0800000	1883.7694	3303.8132	-26443.443
6.0900000	15531.225	3296.6259	20860.114
6.1000000	-18379.853	-3616.6581	10725.585
6.1100000	7282.3290	1648.6446	-16926.713
6.1200000	3164.9960	52.099965	-18867.602
6.1300000	-2081.7514	-1332.8324	34454.973
6.1400000	2065.8902	1868.2884	-9248.5101
6.1500000	838.34890	374.88923	4181.2958
6.1600000	155.12405	237.19397	21517.814
6.1700000	-384.05434	187.51863	9452.4160
6.1800000	3100.5536	-1160.6612	36876.313
6.1900000	5165.2356	1196.9032	-3702.5975
6.2000000	5764.8810	3483.9873	-41855.162
6.2100000	-5859.3564	-1716.5606	18858.861
6.2200000	-2413.9036	-1147.6543	23132.181
6.2300000	10393.349	2536.9149	15481.723
6.2400000	-4653.6469	131.08202	-49347.918
6.2500000	5548.2383	-31.613702	26702.845
6.2600000	-12558.386	-2786.7322	38951.186
6.2700000	3009.3724	3084.9058	-36308.225
6.2800000	-6520.9130	-2273.3490	-10712.712
6.2900000	16205.228	4863.2492	-10070.951
6.3000000	-10110.494	-3118.6540	-12927.663
6.3100000	9664.2581	2028.5863	3776.5788
6.3200000	-8355.6955	-1513.5980	24208.971
6.3300000	1981.6238	-417.02536	-4951.8542
6.3400000	-8009.9636	-431.73080	-27239.721
6.3500000	821.37807	42.372097	17040.702
6.3600000	-8933.8094	-2421.0598	25050.634
6.3700000	-4784.9030	-340.95434	-53279.700
6.3800000	5349.5842	1189.3299	15972.445
6.3900000	-8087.4620	-2073.2371	33056.840
6.4000000	7446.7172	-352.86699	41136.360
6.4100000	-6022.2192	-1127.0923	-22815.335
6.4200000	6174.1544	2044.8405	-9576.2732
6.4300000	-7739.7899	-1877.0388	-3198.1759
6.4400000	13651.081	1452.0580	4554.0195
6.4500000	-237.49779	-760.05197	32648.032
6.4600000	-1494.2116	-1012.8774	4156.8065
6.4700000	-214.08670	1057.7312	-30408.839
6.4800000	13634.793	2872.6641	11034.159
6.4900000	-28295.265	-4258.2353	3566.6817
6.5000000	23266.304	3489.2136	-11524.935
6.5100000	-23409.130	-2853.1535	-16128.060
6.5200000	10373.846	2137.1794	1503.8973
6.5300000	-11839.384	-3061.6714	-2585.4876
6.5400000	17253.734	4400.3235	1032.3458
6.5500000	-11486.875	-3733.2552	1378.8996
6.5600000	7368.0120	1111.9618	13072.134
6.5700000	5504.3796	1534.3449	-15072.738
6.5800000	-13979.624	-1913.3537	5777.1036
6.5900000	2122.6032	-137.47374	31381.551
6.6000000	-10036.809	-2674.1149	26728.585
6.6100000	-791.16746	959.42597	-38465.481
6.6200000	-978.23503	-558.53788	12957.317
6.6300000	-4234.8349	-1663.3953	29085.419
6.6400000	-4562.4774	-507.97796	-18442.502
6.6500000	5911.9589	786.80914	-21002.468
6.6600000	-4033.9722	-2336.0258	8396.1591
6.6700000	-8046.9854	-3061.4127	33814.442
6.6800000	-298.57561	622.06465	-10873.447
6.6900000	-630.58689	1073.5954	-37322.083
6.7000000	9354.9846	170.91274	18942.831
6.7100000	-8297.5987	-1731.8162	8843.2414
6.7200000	8799.7398	880.95195	21083.588
6.7300000	7655.7841	291.70547	-5088.0020
6.7400000	-8152.5326	-3007.1987	7085.8745
6.7500000	3336.1953	420.66567	20275.849
6.7600000	-3739.0962	813.31080	-38122.606
6.7700000	-6528.9878	-652.22794	215.69884
6.7800000	-2454.5230	-1935.4936	6378.5589
6.7900000	4136.2604	538.33774	17192.260
6.8000000	-12687.692	-1771.2956	-41461.924
6.8100000	8170.6452	395.30436	-6465.2889
6.8200000	-551.30677	-1056.9623	51506.097
6.8300000	-4120.2495	561.58102	-91.250561
6.8400000	-1301.3985	2371.3118	-5679.6911
6.8500000	4727.7322	116.00413	-1366.0712
6.8600000	-3401.6150	388.53645	-15342.803
6.8700000	-4224.8932	-3036.8367	14915.990
6.8800000	8716.7786	1084.9497	18338.254
6.8900000	-13218.152	-2904.2209	-20593.913
6.9000000	4145.3726	1914.9408	-24657.854
6.9100000	-1656.2438	-1243.1350	32584.244
6.9200000	5132.8146	-84.934531	28828.678
6.9300000	-3481.6642	-511.87743	-12959.344
6.9400000	3899.8599	423.92969	10980.358
6.9500000	51.798754	-42.699108	-2743.5453
6.9600000	4160.9467	274.65426	12109.504
6.9700000	-5714.0390	-639.06957	-8969.6730
6.9800000	-5304.9472	-561.34872	-27667.836
6.9900000	15147.758	1997.9939	13814.071
7.0000000	-15739.788	-1398.7542	-22769.898
7.0100000	-1498.1401	1190.2980	1952.0740
7.0200000	1490.4447	184.46626	24888.893
7.0300000	16300.453	1536.9396	14411.492
7.0400000	-12172.048	-2779.9171	-4370.0407
7.0500000	9602.8968	1557.7913	-2599.3515
7.0600000	6003.1921	-1081.9316	43816.180
7.0700000	-2493.8892	-459.01261	-16429.810
7.0800000	6096.7655	854.59435	-8845.1907
7.0900000	-1656.0656	-770.40088	17646.424
7.1000000	3583.8500	1312.8051	-15871.358
7.1100000	-3159.1509	234.08250	-24150.864
7.1200000	-5209.0016	294.80913	-22313.827
7.1300000	4543.2684	46.817240	51340.012
7.1400000	-7651.3172	-1696.6444	-4934.0858
7.1500000	7964.4662	2846.9475	-29010.184
7.1600000	-14131.541	-3939.8496	33591.206
7.1700000	21463.213	3003.2768	27732.813
7.1800000	-11535.990	755.64347	-70628.382
7.1900000	15072.798	1962.9989	29677.581
7.2000000	1399.0332	-2506.7155	29557.717
7.2100000	-24471.771	-5736.1296	12662.918
7.2200000	27991.487	4444.8670	-14276.841
7.2300000	-12860.797	-1202.3102	12129.341
7.2400000	1095.9696	677.68908	9862.4472
7.2500000	-12438.675	-4155.5410	28483.272
7.2600000	9949.3655	2570.6017	-5687.2079
7.2700000	6332.6296	1493.1229	-15976.228
7.2800000	-9489.9809	-310.11090	-21961.519
7.2900000	439.17074	858.11971	19166.672
7.3000000	-8251.2203	-1924.8551	22663.905
7.3100000	1942.3043	1908.0742	-55867.248
7.3200000	-7725.3143	-1442.5811	-793.57425
7.3300000	-3206.8005	-1277.0164	26369.155
7.3400000	-1793.8535	-1632.1671	58349.091
7.3500000	-5854.5547	-836.89019	12609.380
7.3600000	1982.4186	599.86722	-2031.6160
7.3700000	4750.2177	830.73491	6814.0551
7.3800000	-10896.509	-2158.1808	27549.726
7.3900000	12182.070	1350.5359	39222.176
7.4000000	-8894.1972	-1191.9333	-27375.382
7.4100000	11590.523	2814.8875	-6865.2873
7.4200000	-4224.1879	-265.27700	36095.893
7.4300000	-11188.816	-752.25369	-23337.616
7.4400000	-9992.3703	450.63037	-38937.745
7.4500000	2481.7268	-802.43726	22172.948
7.4600000	4856.4593	-64.681456	29278.802
7.4700000	1299.1412	143.14161	-5268.3280
7.4800000	3069.8307	2736.9057	-19456.881
7.4900000	-767.12233	-395.63123	-15424.715
7.5000000	665.63174	187.60115	2185.5103
7.5100000	3609.1573	1519.6458	-7150.1209
7.5200000	-1832.4982	-643.02909	4929.6054
7.5300000	1605.8536	-183.82948	27960.622
7.5400000	2785.5523	2326.5483	-19765.537
7.5500000	-9757.6784	-2343.5312	9587.3025
7.5600000	4639.2079	-187.97025	-16526.331
7.5700000	-4923.0014	-1769.4220	25748.997
7.5800000	-10208.421	-1488.1695	3377.9180
7.5900000	-10741.156	-2468.3151	1028.4108
7.6000000	4414.1426	1589.6981	-26581.792
7.6100000	4215.5147	-33.994020	36840.023
7.6200000	-16897.137	-3538.0649	13733.457
7.6300000	18797.626	4492.9256	-19550.904
7.6400000	-15290.265	-2543.7105	-2575.4399
7.6500000	-2920.6246	-2938.5992	19943.031
7.6600000	5018.3418	350.59825	17556.655
7.6700000	-7562.2265	1837.9162	-79930.877
7.6800000	5651.6181	2016.9018	-18049.910
7.6900000	-8744.4167	-3324.7511	32096.376
7.7000000	8415.0749	1927.1946	-13857.103
7.7100000	-8288.1848	-553.19099	-24367.036
7.7200000	927.84968	1169.2682	47391.689
7.7300000	4640.7475	45.255499	19224.328
7.7400000	-251.39918	952.92554	-37875.592
7.7500000	8258.6862	926.37013	-1862.1521
7.7600000	7465.1297	1467.2173	31686.706
7.7700000	2310.1316	1423.7944	12254.280
7.7800000	17328.923	3391.9554	19349.229
7.7900000	-15553.993	-1678.3318	-38513.838
7.8000000	-3399.1585	286.39756	-34002.997
7.8100000	291.23251	-1426.5820	14000.726
7.8200000	-3239.1814	-2378.9656	44469.271
7.8300000	14088.998	4166.8154	-11091.691
7.8400000	-14148.236	-525.74896	-21250.728
7.8500000	3981.8983	433.24656	25981.002
7.8600000	-851.02787	-708.04351	-5821.1807
7.8700000	-6251.2625	-1005.9135	-12673.876
7.8800000	13753.230	1777.3387	35582.401
7.8900000	-7470.3500	527.01313	-10576.034
7.9000000	203.48994	550.58715	6010.8462
7.9100000	-3858.0105	75.832356	-28033.782
7.9200000	5397.4013	400.82497	-6402.5695
7.9300000	-197.42651	-416.23849	-1427.2360
7.9400000	-6218.0879	-1007.2485	-24322.486
7.9500000	2080.1092	1585.3700	16317.003
7.9600000	-4908.4025	-2186.4972	39169.142
7.9700000	-2150.1999	607.82889	-42202.414
7.9800000	6823.3415	1000.2565	2544.0038
7.9900000	-9980.4219	-1352.8280	-17127.239
8.0000000	3922.9498	443.79191	18306.855
8.0100000	-10215.623	-100.71208	-18750.223
8.0200000	11663.493	2066.0641	-2722.6471
8.0300000	-2632.2153	-318.07972	-2145.1085
8.0400000	-7977.3687	-2654.6207	7143.3888
8.0500000	6647.2206	666.50260	-21968.983
8.0600000	-5370.5500	-1290.2600	1979.6751
8.0700000	3197.8399	-204.90791	27304.250
8.0800000	2662.4454	-903.27403	-4595.5872
8.0900000	12084.225	1367.5151	-23071.526
8.1000000	6193.9762	2788.2434	-48017.430
8.1100000	-24826.607	-4623.4046	38730.715
8.1200000	25679.337	3588.5235	26211.929
8.1300000	-2240.5217	-520.25651	-35697.879
8.1400000	7543.1379	4379.8219	-17722.571
8.1500000	-5962.0525	-2642.3501	30252.192
8.1600000	-1745.5929	-2455.2174	30205.029
8.1700000	8657.3645	1742.4186	-19867.225
8.1800000	-14680.359	-2270.8227	-27635.663
8.1900000	9066.5668	1994.6891	-15230.101
8.2000000	11825.805	2628.6106	-23856.834
8.2100000	-652.85810	-4623.8118	3939.3743
8.2200000	16415.258	1513.1123	-14367.857
8.2300000	-16854.781	-2889.5003	-23372.377
8.2400000	9644.8241	1681.0228	15063.377
8.2500000	-713.87530	-537.82354	5752.7420
8.2600000	57.818895	650.82450	10589.489
8.2700000	1227.6116	254.64572	-14000.832
8.2800000	-396.13069	-1926.2118	6083.1823
8.2900000	14496.444	488.10981	31956.636
8.3000000	-9804.8295	-1359.4683	-4008.2650
8.3100000	-7774.8578	-187.20193	-12417.670
8.3200000	8454.3120	2666.9544	11740.758
8.3300000	9051.4642	1218.3427	11933.733
8.3400000	-12908.262	-2765.1538	24881.606
8.3500000	13127.343	2410.2616	-12048.102
8.3600000	-4897.1078	363.60283	-3850.3512
8.3700000	-1361.3284	-251.92573	23195.713
8.3800000	-6129.2144	-1453.9899	7661.2353
8.3900000	-3395.2215	-190.24360	-33352.344
8.4000000	11962.276	1110.2421	13073.031
8.4100000	-7390.3635	-1707.4650	20545.188
8.4200000	-5195.1688	-291.81840	-6378.6035
8.4300000	307.34580	-32.418375	-3121.9036
8.4400000	-8431.3939	-1133.0754	-1568.2248
8.4500000	1642.0670	1968.9681	-33271.976
8.4600000	-12211.820	-2788.0203	-15294.137
8.4700000	2786.8419	-992.29322	14486.581
8.4800000	10167.138	2116.2383	-12447.299
8.4900000	1755.9543	-1484.9603	49822.878
8.5000000	-10259.818	-2111.2621	10337.983
8.5100000	332.40022	-57.556042	-34087.431
8.5200000	3194.2903	-1239.3120	27980.481
8.5300000	9547.9750	-70.140926	28510.336
8.5400000	-7073.7984	-1547.9987	-27319.064
8.5500000	10116.515	2167.7667	-5241.2163
8.5600000	3092.2358	174.78877	16900.046
8.5700000	-806.75738	-392.51182	-2418.8738
8.5800000	5471.1548	2494.0661	-29932.906
8.5900000	-10432.499	-3121.1285	26705.368
8.6000000	10625.111	1780.5207	-17957.685
8.6100000	-11399.362	-425.31491	-27873.134
8.6200000	-1562.2366	-1579.7506	23130.495
8.6300000	12874.128	2310.7865	-2619.9337
8.6400000	-6239.4587	-1177.3806	-28752.821
8.6500000	10542.317	260.33979	30655.664
8.6600000	772.50570	-217.64960	34907.765
8.6700000	-10369.710	-1261.1513	-12721.817
8.6800000	10079.196	3297.8171	-15297.510
8.6900000	-11152.402	-3142.3593	41454.805
8.7000000	425.76034	-357.59523	4622.1355
8.7100000	-2841.2453	668.72225	-47879.541
8.7200000	5302.7566	-272.44106	25864.780
8.7300000	-5410.2407	-2432.1979	15541.409
8.7400000	-2150.1850	1041.1403	-42032.302
8.7500000	14981.712	3180.7539	-22475.551
8.7600000	-2323.1023	-1954.5483	35592.367
8.7700000	2347.3249	302.99308	12316.466
8.7800000	15343.736	2210.7221	-29628.502
8.7900000	-11359.022	-3409.7477	26453.798
8.8000000	13538.110	2356.6586	-35129.754
8.8100000	-2384.9350	290.39574	-22714.799
8.8200000	403.79209	25.848065	10887.407
8.8300000	-10677.458	-2355.1999	4517.6068
8.8400000	11306.834	1578.6731	115.02303
8.8500000	1519.7034	-561.81633	-22257.407
8.8600000	14478.439	4486.8459	-63025.132
8.8700000	-11619.252	-3699.1182	38321.579
8.8800000	9248.3003	2029.4768	-29537.134
8.8900000	-4695.6155	-281.73724	-15772.950
8.9000000	-8393.3172	-2367.7742	7800.5913
8.9100000	6491.6896	2114.4212	-41948.943
8.9200000	5275.8704	439.09256	3340.4295
8.9300000	4124.7560	-1131.2889	43339.773
8.9400000	3117.5527	-179.83008	15708.057
8.9500000	-5590.0897	-1244.7734	-27641.420
8.9600000	-1825.4797	-988.26937	15046.005
8.9700000	1647.3746	-1153.1096	14138.892
8.9800000	4361.8847	1488.6049	5858.2576
8.9900000	6092.4799	273.84942	7715.5586
9.0000000	363.71040	-529.81887	11204.904
9.0100000	5366.1242	1704.7060	-17718.601
9.0200000	-2885.4229	651.82845	6969.1883
9.0300000	13857.263	1370.5276	1464.1933
9.0400000	-603.54740	383.35609	13985.611
9.0500000	4059.5630	1543.0660	-21087.877
9.0600000	8716.6268	450.12055	-6408.6520
9.0700000	-3290.2139	-1571.9970	-11597.025
9.0800000	-502.42691	-506.78095	24453.370
9.0900000	2998.1076	-62.819426	3212.2749
9.1000000	-5726.4039	998.30210	-27299.869
9.1100000	7369.0694	755.96760	24492.065
9.1200000	-11390.374	-1176.9828	17851.211
9.1300000	2188.8597	674.05485	-16975.913
9.1400000	7142.4821	1220.0747	20697.644
9.1500000	1697.5479	1294.4458	-4199.4778
9.1600000	-19931.902	-2080.0949	-3526.2342
9.1700000	11255.596	1464.8971	-5873.3747
9.1800000	-5905.1095	-2452.6393	41642.492
9.1900000	-16285.440	-2353.2776	-41634.579
9.2000000	11432.252	3959.6044	-46668.887
9.2100000	-8830.9219	-3392.8246	62651.244
9.2200000	4786.4027	1178.1989	13564.261
9.2300000	-2202.0389	1029.3588	-49523.932
9.2400000	2090.3899	-71.397498	16814.392
9.2500000	286.44745	206.87892	-16858.198
9.2600000	-4734.6049	-277.82150	14006.528
9.2700000	-7609.4120	-786.70963	3243.4207
9.2800000	8016.6156	6333.6060	-68055.264
9.2900000	6284.5504	-68.258932	-5061.7387
9.3000000	7909.2521	-1110.2442	24291.431
9.3100000	-10636.821	-1632.0525	-45839.009
9.3200000	15260.229	3909.4369	-17239.980
9.3300000	342.61762	173.20741	13259.458
9.3400000	9585.1195	2413.6683	-26467.461
9.3500000	-3583.0448	-2112.4431	18963.589
9.3600000	1860.1419	-394.55746	5864.4217
9.3700000	7139.4005	1787.6388	-17693.800
9.3800000	-144.40812	-240.94246	-7561.8454
9.3900000	3273.5622	116.65979	20010.396
9.4000000	-7993.5519	-1311.4925	5580.9549
9.4100000	15731.130	3723.9319	-35690.619
9.4200000	-13600.053	-3521.3173	24797.413
9.4300000	-5106.8512	-2967.1994	13712.147
9.4400000	10089.625	2079.9482	14061.627
9.4500000	-11934.178	-362.54601	-43359.694
9.4600000	8597.3339	2773.9712	-7263.7981
9.4700000	2411.9010	230.24572	15093.646
9.4800000	11528.908	1970.8254	16982.456
9.4900000	-12183.192	-2311.6953	-29744.409
9.5000000	8975.0542	1663.0077	-10370.158
9.5100000	1853.9023	-449.65763	34849.630
9.5200000	-10208.574	-506.76482	-15090.736
9.5300000	8364.6522	-193.05484	16802.166
9.5400000	6773.2425	1285.7442	-10080.424
9.5500000	240.60596	-959.53736	3952.6399
9.5600000	1873.6743	-1170.4709	13633.812
9.5700000	9990.6135	1085.3769	39608.138
9.5800000	-16419.458	-2128.8881	-5935.8489
9.5900000	9908.3971	1281.4662	9798.9702
9.6000000	-8000.0179	-2263.0400	22484.131
9.6100000	-2724.8159	-2075.2800	22087.558
9.6200000	-7518.7391	25.113528	-10233.158
9.6300000	166.85899	335.84313	10049.457
9.6400000	-9335.8117	-3212.3525	975.16387
9.6500000	3879.0873	2602.1337	-2582.3651
9.6600000	3207.3684	1130.0554	-2062.3302
9.6700000	-2734.3281	-726.10577	-14836.018
9.6800000	-2521.8315	-653.01175	672.71773
9.6900000	16397.938	1052.2725	49864.149
9.7000000	-14168.400	-2073.8700	4930.3591
9.7100000	6299.1660	1266.4540	-19037.380
9.7200000	-1362.1244	-383.57847	-11971.876
9.7300000	557.93362	-1179.9795	40211.134
9.7400000	9219.3497	1079.6496	21393.298
9.7500000	-10178.391	-483.98951	-15098.029
9.7600000	9024.5104	1848.9667	2964.8423
9.7700000	-20278.480	-4110.5289	14883.084
9.7800000	-3936.9580	347.10004	3960.8948
9.7900000	764.16849	107.21400	-13143.922
9.8000000	-1477.1258	-49.385805	-25071.381
9.8100000	5565.4097	528.64189	22393.761
9.8200000	-3647.8223	-307.60401	15008.183
9.8300000	31153.441	5836.0862	-36713.185
9.8400000	-25495.625	-3298.7182	-3854.9746
9.8500000	1928.1783	1323.3434	-14908.623
9.8600000	-21102.177	-3747.8444	22567.625
9.8700000	8049.3142	2488.6593	-23939.198
9.8800000	-7567.7036	-920.26691	-9753.6586
9.8900000	11184.639	2643.3396	-7636.4579
9.9000000	-3785.9787	-153.46029	-17458.503
9.9100000	-1548.8795	-1520.7174	33822.157
9.9200000	9545.2104	196.62285	34533.709
9.9300000	21965.751	4692.7119	-14570.451
9.9400000	-14733.005	-2390.4745	-38388.424
9.9500000	11765.466	1595.5608	13028.799
9.9600000	-3711.8761	-2120.3437	6681.1254
9.9700000	11011.623	875.70998	3454.4005
9.9800000	-16396.412	-2264.4610	-871.63626
9.9900000	9355.5554	909.79314	-15431.960
10.000000	718.22284	-848.15128	30527.303
