# Supplementary material for: Study on vibration characteristics of roadheader cutting pre-cracked hard rock
Source: Sci Rep. 2026 Jan 21;16:5933. doi: 10.1038/s41598-026-37089-7 (PMC12894704; doi:10.1038/s41598-026-37089-7)
Supplement: Supplementary file 1 — Supplementary Material 1 [file 41598_2026_37089_MOESM1_ESM.zip › data/jgb-V-xyz-wyl.csv]

X:Vel_TX-jiegebu.Node77025-meirouqian(mm/s)	Y:Vel_TX-jiegebu.Node77025-meirouqian(mm/s)	Y:Vel_TY-jiegebu.Node77025-meirouqian(mm/s)	Y:Vel_TZ-jiegebu.Node77025-meirouqian(mm/s)
0.0000000	0.0000000	0.0000000	0.0000000
0.010000000	8.9584046	1.8532403	-12.984458
0.020000000	4.7223961	4.9043984	-138.88552
0.030000000	8.6150862	3.0996057	-3.7035587
0.040000000	-12.925495	-7.4199201	151.91811
0.050000000	55.043583	10.161256	73.071853
0.060000000	-5.5527185	3.0683366	-135.44548
0.070000000	16.103061	8.0829055	-127.50118
0.080000000	17.945136	2.1170094	75.778238
0.090000000	4.0842440	-5.7381630	201.90063
0.10000000	2.1200575	0.99926492	-26.234341
0.11000000	20.451141	13.482046	-258.71280
0.12000000	-9.9611311	-0.68844207	-27.095894
0.13000000	34.553415	3.2790955	177.33125
0.14000000	0.77647253	-3.1605920	106.60879
0.15000000	27.869646	10.807046	-182.73460
0.16000000	1.0960124	2.6686413	-80.478776
0.17000000	24.796111	3.7340663	45.127180
0.18000000	-16.747258	-6.1636861	79.272585
0.19000000	29.751498	8.5507441	-95.303787
0.20000000	-0.042918127	-2.4950628	77.036088
0.21000000	11.870790	4.6444788	-71.124396
0.22000000	26.411607	3.7808555	64.374354
0.23000000	25.797757	7.5703489	-39.712183
0.24000000	5.0933302	0.69863944	10.904636
0.25000000	9.8251348	1.4858848	19.843608
0.26000000	28.253274	6.4114189	19.523126
0.27000000	-29.587772	-8.8957723	61.254354
0.28000000	30.053196	8.5699174	-59.148149
0.29000000	-0.53491364	3.5322765	-137.58070
0.30000000	43.847174	9.5459785	23.188023
0.31000000	-12.603902	-6.4464377	120.10996
0.32000000	28.273184	4.9076163	45.921895
0.33000000	-22.594810	-0.40256177	-152.60622
0.34000000	37.188489	13.059682	-171.69402
0.35000000	8.6250324	-3.1310971	189.39035
0.36000000	-6.7793193	-6.0785534	122.71709
0.37000000	51.960410	16.846798	-143.34528
0.38000000	-5.4603604	0.77782576	-86.876555
0.39000000	20.409361	-0.38308548	154.91270
0.40000000	-25.053506	-5.0553051	-20.970422
0.41000000	42.031694	12.949403	-111.82259
0.42000000	8.5050725	3.5875469	-43.425157
0.43000000	6.6732201	-3.8483609	175.09049
0.44000000	29.376695	4.7464006	75.503601
0.45000000	-11.969956	0.85240132	-106.01051
0.46000000	36.837724	10.972973	-83.535115
0.47000000	-4.8817780	-2.5221870	67.903454
0.48000000	-4.7871351	0.42283952	-64.805039
0.49000000	25.966946	8.3764687	-103.69835
0.50000000	16.595868	-1.0718186	148.30816
0.51000000	-2.0393103	-2.3783560	81.330994
0.52000000	24.274281	10.307984	-165.70653
0.53000000	16.646100	4.0277056	-0.050898371
0.54000000	24.233173	0.20790926	181.19723
0.55000000	-2.8566655	0.84540335	-15.878819
0.56000000	27.752115	12.039315	-181.99106
0.57000000	-2.0777166	4.0429199	-107.46247
0.58000000	17.401074	-2.9636885	214.48833
0.59000000	-23.884072	-7.7093503	82.564916
0.60000000	49.482648	16.055589	-190.18953
0.61000000	-5.8691717	3.0995043	-115.67010
0.62000000	25.060993	0.65201690	153.23339
0.63000000	-27.949437	-7.0649806	-18.892874
0.64000000	66.993035	16.126823	-12.427356
0.65000000	-48.553842	-8.6392631	-83.815235
0.66000000	57.950249	14.908693	-64.803219
0.67000000	4.9468231	-2.2674332	130.78803
0.68000000	-2.1202084	-4.0159540	115.11294
0.69000000	4.8254472	6.4594959	-214.46324
0.70000000	23.112114	11.464767	-201.43416
0.71000000	-5.4306259	-7.6836258	172.20483
0.72000000	22.615832	-0.88399083	196.75554
0.73000000	14.723230	6.1645815	-118.79134
0.74000000	41.031128	13.328205	-133.49716
0.75000000	3.2529840	-2.2855992	147.51191
0.76000000	-19.610631	-9.2313133	144.41483
0.77000000	21.766711	7.9566951	-82.428628
0.78000000	5.7827003	5.9504920	-148.29329
0.79000000	19.276823	4.9225486	-9.0456903
0.80000000	2.3329327	-4.5468685	176.49671
0.81000000	21.172606	3.5487109	37.177952
0.82000000	6.1124057	4.0784931	-94.412267
0.83000000	22.744769	4.1970991	15.269897
0.84000000	-2.4965253	-3.8729504	96.705490
0.85000000	9.1772741	2.7377338	-28.193337
0.86000000	14.704785	7.6579239	-117.83517
0.87000000	13.530711	3.5856974	9.8060898
0.88000000	-13.989266	-2.0276279	-22.227744
0.89000000	57.457652	19.001943	-141.31793
0.90000000	-21.376450	-4.6828507	5.8630842
0.91000000	24.678294	0.46641590	150.94152
0.92000000	-16.133449	-2.1868329	-12.438776
0.93000000	46.714828	10.954440	-10.653513
0.94000000	-21.656283	-4.4430634	7.8524160
0.95000000	16.339892	5.5853575	-59.326760
0.96000000	-7.5903990	-3.2047477	69.263203
0.97000000	20.486506	2.1597747	46.881978
0.98000000	1.7256937	4.2466926	-122.11270
0.99000000	15.462449	4.2202064	-24.046722
1.0000000	7.3008180	-2.0308564	89.651148
1.0100000	10.066856	2.0358155	36.333987
1.0200000	26.259932	3.8068712	88.261665
1.0300000	13.232187	5.9937254	-73.790011
1.0400000	2.4972974	3.0310157	-75.274531
1.0500000	9.0969803	2.2458509	-1.1548989
1.0600000	0.73593671	-2.9772355	90.496554
1.0700000	15.751173	3.6375395	13.099811
1.0800000	10.371014	2.5745684	-3.8452635
1.0900000	12.607267	6.0581509	-88.024433
1.1000000	11.879218	-1.9687148	143.92428
1.1100000	-0.089371297	-1.3222858	16.456210
1.1200000	40.105796	7.4516933	40.635418
1.1300000	10.017076	5.7503565	-55.495224
1.1400000	-18.155496	-0.73571379	-143.69078
1.1500000	50.679932	8.2854164	90.094464
1.1600000	1.0285310	-4.8813686	187.65746
1.1700000	10.498906	2.4810900	-16.611287
1.1800000	22.227765	10.374696	-173.16372
1.1900000	6.4783548	4.6299971	-105.40180
1.2000000	16.143039	-1.6656754	186.73481
1.2100000	-44.032216	-10.425198	36.495619
1.2200000	39.403072	12.573535	-132.96369
1.2300000	18.841536	3.9980958	-2.1882571
1.2400000	-1.3170471	-2.5000638	73.383345
1.2500000	9.8725737	4.4760689	-44.628267
1.2600000	9.4375605	1.5698602	6.1303837
1.2700000	30.426019	2.9914530	129.88714
1.2800000	-7.5633991	1.2259770	-86.965955
1.2900000	31.388125	9.8056232	-114.57523
1.3000000	14.722324	0.15185164	103.35877
1.3100000	15.306841	-0.49543943	88.016218
1.3200000	-5.4622952	2.0635692	-116.03189
1.3300000	23.917356	8.3605934	-130.64509
1.3400000	-1.7139980	-4.3148470	123.37122
1.3500000	-3.2981843	-3.2218759	60.147596
1.3600000	36.762729	7.1889888	50.219568
1.3700000	-10.983012	1.1344341	-101.77249
1.3800000	71.682756	16.485556	-35.185411
1.3900000	-32.609787	-10.381178	106.79363
1.4000000	39.179251	10.404927	-50.926382
1.4100000	-2.2690336	4.6866177	-90.798424
1.4200000	15.255683	-1.3999566	145.70362
1.4300000	-24.736066	-2.8162972	-98.529971
1.4400000	53.926211	14.351919	-94.865288
1.4500000	-2.0399509	-1.7652572	77.226221
1.4600000	2.5027832	-0.46324877	25.997605
1.4700000	2.3888267	2.1940793	-48.107867
1.4800000	50.156470	7.6191754	99.906820
1.4900000	-5.1166879	-1.6427863	9.3743405
1.5000000	19.100983	7.2285902	-96.637548
1.5100000	10.727669	2.7947050	-26.075745
1.5200000	19.738481	2.6575691	37.837042
1.5300000	2.6633527	0.35748065	25.216892
1.5400000	-7.2139150	-0.92451078	-37.292801
1.5500000	24.341568	4.6572866	-3.8887467
1.5600000	15.881543	6.2556128	-55.844700
1.5700000	3.1794290	-1.3717792	19.289026
1.5800000	20.981980	3.2344226	34.182731
1.5900000	4.9246488	1.8246362	-35.807767
1.6000000	9.1663107	5.5559751	-162.56428
1.6100000	9.5845073	-1.2222346	85.850364
1.6200000	16.108846	-1.4075831	182.84059
1.6300000	22.177376	8.1528914	-125.56771
1.6400000	8.4987506	4.2595921	-54.822255
1.6500000	12.418457	3.2974067	-27.472288
1.6600000	24.713845	3.3715728	43.287670
1.6700000	21.840135	3.3133524	43.659275
1.6800000	16.123130	5.1498537	-11.577286
1.6900000	-2.9120118	0.57887209	-18.830142
1.7000000	8.6820077	1.8007429	-15.202018
1.7100000	-0.99761455	-0.64738154	31.761526
1.7200000	16.548409	4.2892271	11.321970
1.7300000	3.4898811	0.23921950	16.579335
1.7400000	20.652310	4.4980775	-6.1188550
1.7500000	5.4029260	5.7815324	-117.48098
1.7600000	3.1094692	-0.15425487	-17.146186
1.7700000	16.468541	0.94237447	99.317475
1.7800000	-0.76547662	0.64322640	-39.807077
1.7900000	28.528003	7.5562268	-10.916576
1.8000000	-2.3283600	-1.4628409	32.200432
1.8100000	10.462342	-0.42963543	102.69545
1.8200000	13.285001	5.9005845	-111.06776
1.8300000	13.143723	5.2023488	-91.828117
1.8400000	-1.2700658	-2.5642303	66.417433
1.8500000	-4.1013953	-1.5813940	37.087072
1.8600000	20.537383	3.2580112	43.848798
1.8700000	32.468686	9.3606085	-57.921209
1.8800000	8.2880605	3.3166902	-21.903594
1.8900000	13.170911	2.1367233	31.136559
1.9000000	1.1962865	0.14276132	-5.9118960
1.9100000	-12.798162	1.6961974	-96.497462
1.9200000	47.460804	8.3413981	25.065921
1.9300000	-41.030009	-10.053269	37.635536
1.9400000	24.077521	6.0147283	-91.879876
1.9500000	28.482851	4.7617481	52.988481
1.9600000	39.972051	6.9039630	52.109739
1.9700000	3.0463739	2.5200608	-52.528235
1.9800000	12.432354	6.1320132	-103.41776
1.9900000	-4.7744199	-0.027938819	13.762277
2.0000000	-19.947152	-8.0636974	107.89829
2.0100000	73.263436	14.202542	62.750089
2.0200000	-30.575517	-4.4760479	-51.584606
2.0300000	47.710915	13.729344	-101.25776
2.0400000	-21.196678	-4.7764636	9.6230975
2.0500000	20.364967	7.3362606	-73.106253
2.0600000	35.392531	4.1068645	83.111956
2.0700000	19.456544	0.63220315	100.26286
2.0800000	1.5215832	2.3826157	-75.525011
2.0900000	48.743620	12.019526	-22.363770
2.1000000	-23.363318	-9.0331844	142.90317
2.1100000	14.380995	1.3452122	65.225896
2.1200000	24.315533	7.9206976	-102.83618
2.1300000	-22.227522	-0.81211245	-146.31797
2.1400000	24.717538	-0.74700229	194.71051
2.1500000	1.0740262	-0.29624289	10.552041
2.1600000	27.355666	9.8322002	-139.22096
2.1700000	16.130921	4.8710371	-52.038586
2.1800000	-4.6951904	-3.5395006	79.539569
2.1900000	34.103056	2.6818982	162.28372
2.2000000	-7.5673442	1.1433109	-77.251559
2.2100000	28.388636	10.581072	-143.21137
2.2200000	21.011265	2.6245201	63.297612
2.2300000	-4.6128009	-2.2088958	61.417291
2.2400000	3.6804548	2.5476827	-61.401462
2.2500000	18.458592	5.1185569	-7.5225564
2.2600000	16.797269	2.2336948	68.611014
2.2700000	1.9876965	1.1644214	-43.726448
2.2800000	20.895047	6.2801296	-60.738280
2.2900000	3.5418911	-1.0203270	71.981984
2.3000000	-0.85743645	-1.8766290	48.248710
2.3100000	9.5978299	9.4809545	-225.14121
2.3200000	20.613953	4.7197765	-7.9523260
2.3300000	-27.656701	-6.9629390	65.475441
2.3400000	35.691541	5.2832575	103.91553
2.3500000	-5.8904851	0.30318101	-38.809228
2.3600000	14.601395	6.6663203	-119.02176
2.3700000	1.8647248	-1.2153036	58.649709
2.3800000	13.911301	-1.9450100	152.10019
2.3900000	-9.4702531	1.1352250	-81.218064
2.4000000	-8.8426818	2.7400122	-169.45470
2.4100000	16.509654	0.29867458	99.544614
2.4200000	62.344580	11.800698	83.454931
2.4300000	-48.330543	-10.424809	36.477499
2.4400000	81.783324	20.194843	-110.30889
2.4500000	0.58340583	-1.5884932	64.890309
2.4600000	9.3098575	3.2149740	-8.9434386
2.4700000	18.939572	6.5059730	-68.372625
2.4800000	7.9421316	2.3102314	1.9587427
2.4900000	23.374257	3.1769816	32.539439
2.5000000	-15.474602	-3.0272595	-9.6845771
2.5100000	1.9820246	7.8904167	-254.66060
2.5200000	34.117316	5.1273255	107.39460
2.5300000	-11.860955	-7.3669464	211.21629
2.5400000	-1.7939017	4.0079987	-114.95868
2.5500000	41.133233	8.1635998	24.821579
2.5600000	-38.015033	-5.6944580	-32.184339
2.5700000	51.377571	9.7483340	47.781358
2.5800000	-11.121027	-4.8592899	111.33486
2.5900000	15.351456	2.0696494	21.187880
2.6000000	2.6574077	5.9367192	-156.18551
2.6100000	41.349762	5.7445265	130.44106
2.6200000	-7.8482027	-1.0894064	-4.1149864
2.6300000	66.753462	14.523236	-23.429124
2.6400000	-15.985460	-1.6391803	-6.3614682
2.6500000	-26.407127	-1.9094648	-117.91320
2.6600000	69.673914	13.026069	51.953120
2.6700000	-56.490579	-11.988291	-15.687222
2.6800000	43.911502	6.1236267	101.12558
2.6900000	-25.120692	-4.6160841	-1.0526529
2.7000000	47.139315	14.387882	-121.01060
2.7100000	-10.764862	-2.4274405	24.474368
2.7200000	43.822151	5.0976740	144.06955
2.7300000	-9.7330351	-1.6438681	-21.397394
2.7400000	0.85700848	5.1957795	-133.65264
2.7500000	3.7012348	0.35881755	42.030021
2.7600000	3.8034751	-2.0338773	81.396043
2.7700000	24.739465	5.3410773	15.613317
2.7800000	-22.858827	0.0017005293	-161.21980
2.7900000	5.9932742	-1.1144840	78.557477
2.8000000	31.469660	6.5938303	-18.928343
2.8100000	-11.294105	-3.5224311	44.963310
2.8200000	19.273132	5.2903670	-36.921305
2.8300000	9.1221674	1.9641709	-1.2428924
2.8400000	-3.5747607	-2.4797869	74.241521
2.8500000	-10.014381	-0.52614180	-27.475872
2.8600000	20.508041	4.4869519	-10.103266
2.8700000	24.744501	2.8799540	72.914164
2.8800000	-17.488504	-3.6857391	-25.212794
2.8900000	18.030232	7.1158132	-85.938973
2.9000000	-4.9162915	-1.0477494	-1.2024478
2.9100000	23.312906	5.1125249	-20.970496
2.9200000	-0.42199506	2.4711399	-90.251290
2.9300000	-2.5515773	-1.5315508	5.5951325
2.9400000	24.425200	-1.1808145	191.80830
2.9500000	-6.3936397	2.1805608	-91.150702
2.9600000	42.691187	13.556837	-117.59534
2.9700000	-9.7044437	-3.0219009	53.103115
2.9800000	34.689815	8.3323365	4.9346578
2.9900000	4.3053814	-1.4725299	97.473919
3.0000000	18.813208	2.1208971	72.693728
3.0100000	-29.131700	0.53968300	-217.28970
3.0200000	47.461180	12.653383	-91.753592
3.0300000	17.211358	-1.6067534	221.45730
3.0400000	-9.7366193	-2.2337591	-14.216906
3.0500000	4.7423433	2.4226862	-65.089140
3.0600000	5.5433074	0.21504245	1.9183342
3.0700000	24.828229	5.0413894	10.118917
3.0800000	20.453901	2.3324627	75.958196
3.0900000	4.7577987	3.3228295	-86.301980
3.1000000	-8.3358542	-1.5145171	-48.279535
3.1100000	38.407993	5.3913504	97.815101
3.1200000	6.2321089	1.1899328	62.999058
3.1300000	14.117854	5.9501705	-81.745605
3.1400000	8.1355020	1.7034154	25.126168
3.1500000	4.8420569	-1.0807808	89.754259
3.1600000	34.452723	4.6773713	78.595082
3.1700000	2.9381202	8.5959336	-227.02862
3.1800000	32.315819	9.3839552	-72.808092
3.1900000	-16.640229	-9.5407171	186.58978
3.2000000	-14.417360	-6.9267550	82.885226
3.2100000	-22.918897	0.91199350	-176.14570
3.2200000	71.241697	17.754274	-70.512201
3.2300000	-15.124915	-3.0938480	41.028124
3.2400000	-8.7318569	-2.5562934	40.602192
3.2500000	23.653597	4.8782481	18.238792
3.2600000	-2.6292876	0.78758266	-55.760103
3.2700000	23.722770	5.6715304	-23.829644
3.2800000	37.688358	6.7261481	57.928758
3.2900000	-21.269298	-0.56068781	-141.33222
3.3000000	1.9879346	4.0171173	-146.50392
3.3100000	23.855734	1.0975034	118.90127
3.3200000	12.266699	-3.0592302	194.51622
3.3300000	4.9619603	4.8837237	-151.89147
3.3400000	15.816118	10.430985	-170.05951
3.3500000	-9.2732228	-6.5988626	131.84993
3.3600000	14.937716	-2.1037701	167.94228
3.3700000	-30.418734	-6.0158872	12.667403
3.3800000	63.102219	16.610627	-95.732186
3.3900000	14.249389	1.9200575	17.987102
3.4000000	3.7792312	0.17794237	37.018398
3.4100000	-19.501930	1.9431471	-148.84521
3.4200000	-7.2282464	1.0599703	-97.181545
3.4300000	84.390415	13.415372	150.19609
3.4400000	-20.270343	-5.6143527	83.320690
3.4500000	58.051376	14.245361	-33.871651
3.4600000	-41.663065	-4.0476624	-135.99114
3.4700000	28.338942	9.3185097	-136.20648
3.4800000	-15.527878	-6.1761619	170.65770
3.4900000	3.5957584	-4.8643650	167.10128
3.5000000	4.3003585	5.5045352	-175.82678
3.5100000	19.042853	10.947898	-194.20204
3.5200000	-16.714391	-4.6763097	56.978806
3.5300000	38.272094	5.2875602	144.67882
3.5400000	5.2548586	2.5472661	-2.5333010
3.5500000	38.415003	11.643952	-150.62640
3.5600000	6.4017311	1.4810158	-20.159446
3.5700000	-8.6230877	-5.7925772	137.38099
3.5800000	11.405123	2.6999848	-27.913743
3.5900000	21.902098	4.6435570	-12.751068
3.6000000	-2.5663323	0.46583054	-23.967989
3.6100000	48.244847	11.365722	-49.586361
3.6200000	-5.2085318	-4.3505044	72.775633
3.6300000	31.863327	5.4100218	15.715530
3.6400000	1.8391540	0.15435089	15.403488
3.6500000	3.9083618	0.73108742	4.5990856
3.6600000	27.112295	5.7159541	21.305263
3.6700000	9.9990792	4.3441859	-62.343826
3.6800000	-11.364174	-0.059293951	-87.998840
3.6900000	25.441325	5.0421058	3.6458769
3.7000000	-14.920410	-4.9970625	88.200184
3.7100000	22.456782	5.3464349	-40.085034
3.7200000	11.480426	4.6055948	-58.415170
3.7300000	-3.9903039	0.51415628	-55.870673
3.7400000	45.717750	7.3650153	56.392389
3.7500000	-35.100917	-7.1194652	-2.4642420
3.7600000	29.217717	7.3805148	-43.190892
3.7700000	-6.1940198	2.1870551	-120.86675
3.7800000	22.272829	3.8694218	29.464264
3.7900000	5.0376583	-4.0016891	166.25377
3.8000000	30.888604	6.4832224	-2.3365507
3.8100000	-27.668312	2.1493136	-217.01165
3.8200000	55.919087	11.808094	4.4484571
3.8300000	-40.573522	-16.120211	249.11188
3.8400000	34.771830	6.0795002	41.642157
3.8500000	20.890424	14.554522	-308.25874
3.8600000	16.501153	5.3040296	-81.758330
3.8700000	-16.139997	-12.147957	270.02249
3.8800000	27.584704	2.0429701	166.88985
3.8900000	-8.6469225	5.9937828	-231.98343
3.9000000	45.210746	11.251728	-50.537246
3.9100000	-2.9712445	-6.5609526	187.98964
3.9200000	12.918685	0.33893486	50.230582
3.9300000	11.770131	5.7547553	-106.95845
3.9400000	14.426966	5.3965767	-80.406525
3.9500000	25.083864	4.8654896	-37.210826
3.9600000	12.869011	-2.8529573	155.79820
3.9700000	-6.2030502	-2.6363798	67.415593
3.9800000	30.831127	11.580330	-162.42795
3.9900000	-8.4089068	1.7368414	-91.816667
4.0000000	14.261529	-0.67836245	136.37769
4.0100000	-7.1110848	-8.0098444	185.49994
4.0200000	28.816152	10.468406	-127.99297
4.0300000	20.237813	7.9138965	-105.84274
4.0400000	-16.104653	-7.0958155	118.69106
4.0500000	-20.032803	-3.7843628	-12.595036
4.0600000	73.990677	13.685098	64.231122
4.0700000	-15.854083	-5.5068988	115.69169
4.0800000	17.760075	1.6070680	63.494484
4.0900000	5.4377146	3.5228633	-65.197872
4.1000000	9.7024825	6.6890313	-127.11867
4.1100000	-20.941666	-2.9890223	-105.77106
4.1200000	43.885633	5.3626262	140.77562
4.1300000	-28.715265	-8.8574397	162.55507
4.1400000	38.668028	11.466759	-117.43879
4.1500000	-12.441297	-0.0076462354	-98.991817
4.1600000	15.564221	6.6677138	-97.775994
4.1700000	-10.997819	-8.1819857	182.70381
4.1800000	23.831089	1.9341181	91.340299
4.1900000	18.201567	8.8103411	-110.63462
4.2000000	24.278586	5.9348546	13.812542
4.2100000	6.8980639	-1.3263688	101.64006
4.2200000	-7.5851323	-2.6769285	16.150955
4.2300000	34.096079	7.8701346	-79.808561
4.2400000	13.178833	-0.63058166	90.208616
4.2500000	-17.319756	-3.9638622	10.580429
4.2600000	-0.40854943	1.6828085	-95.331260
4.2700000	48.973861	9.8166983	-4.8654059
4.2800000	-30.659558	-7.4771807	21.018508
4.2900000	92.866996	14.132639	147.45242
4.3000000	-34.428634	-7.2155426	-18.325108
4.3100000	52.632068	16.530212	-211.50944
4.3200000	-3.7251163	-2.4374248	66.753855
4.3300000	38.107524	3.3066477	141.59380
4.3400000	-8.5950442	2.5034093	-137.81119
4.3500000	16.923531	5.4306888	-88.946854
4.3600000	-31.928518	-9.5319026	145.52249
4.3700000	22.721832	2.1941861	63.152606
4.3800000	26.526821	4.2660763	28.235381
4.3900000	13.828299	5.6135486	-95.051265
4.4000000	42.772374	7.3868851	38.761869
4.4100000	-1.1278732	-3.2238406	109.46388
4.4200000	10.094882	3.5336854	-44.512771
4.4300000	6.5938593	5.3505637	-74.283721
4.4400000	-9.9129880	0.23907071	-49.487642
4.4500000	3.4234699	-1.4710067	87.855001
4.4600000	-48.639681	-8.8993304	-63.742249
4.4700000	80.870129	19.582754	-65.812392
4.4800000	-32.100555	-5.8596723	14.512450
4.4900000	41.503457	3.5394968	153.70590
4.5000000	-63.216966	-8.5786286	-95.052128
4.5100000	66.452211	8.3220380	157.78504
4.5200000	17.363369	3.3878208	27.934197
4.5300000	-12.299354	2.0680674	-165.45484
4.5400000	7.8933172	3.8971580	-47.121162
4.5500000	28.975826	7.3075775	13.518593
4.5600000	-32.789813	-10.747290	142.78203
4.5700000	33.511375	5.1470407	33.715407
4.5800000	-1.6384827	6.7923662	-191.38179
4.5900000	35.633646	9.6368405	-56.445752
4.6000000	-45.298610	-12.010733	64.169525
4.6100000	46.364335	4.6392351	140.75897
4.6200000	-55.417171	-8.8928890	-52.532776
4.6300000	60.458518	12.096333	-0.89633540
4.6400000	-39.956967	-4.1762733	-139.44535
4.6500000	38.340136	7.5264479	-4.8156303
4.6600000	29.372502	3.4280231	127.11983
4.6700000	6.6133071	-0.81144384	83.980423
4.6800000	-6.5050231	1.2133517	-103.26423
4.6900000	21.380968	14.113986	-213.04984
4.7000000	-14.205173	-4.8470644	52.244089
4.7100000	40.832824	-0.50204769	280.02276
4.7200000	-11.895712	0.88042370	-83.770442
4.7300000	78.389146	18.574655	-114.54304
4.7400000	-14.203080	-6.4622748	117.99802
4.7500000	1.0830965	0.56887207	-24.195682
4.7600000	9.9502816	2.7301839	-17.005753
4.7700000	13.927285	1.7471872	59.041646
4.7800000	9.3788429	1.4229759	42.456073
4.7900000	6.0944500	0.19152756	40.615129
4.8000000	0.13345142	2.0892114	-54.890070
4.8100000	7.4526152	-0.13768804	54.505089
4.8200000	28.273201	8.7332616	-122.73519
4.8300000	35.953204	5.0265029	87.928809
4.8400000	-7.3018174	-5.2685328	124.76320
4.8500000	31.273960	9.2615838	-55.809044
4.8600000	-22.181245	2.9891329	-231.84021
4.8700000	-4.0295079	-1.7006706	47.361976
4.8800000	1.6914276	-3.9210876	150.78203
4.8900000	-5.6070299	2.3051480	-121.46888
4.9000000	55.605461	14.074235	-81.720596
4.9100000	-1.6404740	-2.6136094	119.91802
4.9200000	-21.661009	-9.7751806	157.40533
4.9300000	13.697548	8.1308322	-159.60641
4.9400000	19.007689	6.2407001	-49.158693
4.9500000	5.9479502	-1.1697640	65.010144
4.9600000	30.620689	4.9429586	45.655533
4.9700000	-16.484815	2.8398656	-200.02058
4.9800000	17.350690	4.3771996	-46.515953
4.9900000	-10.011375	-7.4624049	186.03098
5.0000000	-2.3491404	-3.8251036	128.44916
5.0100000	45.803705	9.3663394	6.8431213
5.0200000	8.9005714	4.3904281	-79.676536
5.0300000	0.42391035	4.1018040	-158.67221
5.0400000	30.581627	0.85614261	134.12507
5.0500000	3.5829345	-0.34084333	96.982754
5.0600000	-18.764049	-3.8427036	-8.7631702
5.0700000	44.234800	14.373596	-207.51431
5.0800000	26.383476	6.1485527	2.3188446
5.0900000	-3.1333988	-7.3416764	229.14895
5.1000000	0.96409883	1.1833974	-10.913201
5.1100000	14.172948	7.2812291	-137.90773
5.1200000	35.997522	6.8723506	18.178029
5.1300000	-3.1084908	-1.8000578	60.973199
5.1400000	20.209004	7.8037336	-128.04216
5.1500000	5.7400056	-0.19483674	64.507905
5.1600000	-10.828228	-2.9200058	50.659337
5.1700000	21.515301	4.6715102	51.408633
5.1800000	4.1038915	1.6961266	-32.808482
5.1900000	-0.21993663	2.8059653	-122.30071
5.2000000	26.282439	1.9039156	106.14667
5.2100000	-21.758349	-4.3888595	20.163101
5.2200000	25.268485	10.203096	-150.33614
5.2300000	35.281583	6.8283798	33.178640
5.2400000	-24.672010	-9.9368894	184.29009
5.2500000	39.097614	8.0084555	-30.035815
5.2600000	-10.092864	1.8473711	-125.85657
5.2700000	62.994953	14.285029	-56.557713
5.2800000	-56.103126	-12.724227	86.098551
5.2900000	72.110686	10.423524	139.47117
5.3000000	-59.054879	-11.358303	-39.672432
5.3100000	44.303577	12.694438	-108.81090
5.3200000	22.483992	3.1677622	30.613462
5.3300000	16.704115	5.2615574	-11.813389
5.3400000	9.3347810	3.6648365	-58.682723
5.3500000	7.2633571	-0.51729778	34.183168
5.3600000	15.191535	6.0944988	-32.961562
5.3700000	-15.942710	0.49210803	-90.121982
5.3800000	4.7799826	-3.2437689	124.00401
5.3900000	38.266561	10.117845	-81.310890
5.4000000	15.391358	2.3069713	-17.040066
5.4100000	-4.3574213	-1.0504127	-19.852119
5.4200000	9.4681444	-1.8571548	104.73551
5.4300000	41.068332	6.2514372	68.227332
5.4400000	22.589079	4.9892887	-58.533988
5.4500000	4.9010860	5.0558593	-134.12245
5.4600000	-4.9732747	-0.64279628	-33.513574
5.4700000	16.536575	-0.64953116	126.77055
5.4800000	16.056298	-1.2488765	112.36891
5.4900000	37.376239	11.142093	-108.64662
5.5000000	20.513898	1.8292215	65.265355
5.5100000	28.756575	5.3109792	11.618739
5.5200000	42.200803	10.284864	-72.831755
5.5300000	-24.910725	-0.71921607	-105.27183
5.5400000	43.715385	7.1106809	72.486170
5.5500000	-6.1175425	-5.2426827	154.12445
5.5600000	23.813522	7.5728574	-89.612036
5.5700000	-17.194288	2.4509997	-166.81007
5.5800000	39.344837	6.5209935	65.944921
5.5900000	-10.840354	-8.6114499	199.57057
5.6000000	-15.431542	1.7403615	-123.38653
5.6100000	19.890459	7.3158498	-107.27337
5.6200000	16.865548	1.1779054	40.507752
5.6300000	-11.631096	-5.6113285	81.973854
5.6400000	65.320948	12.067857	72.276256
5.6500000	-30.614443	-3.1913009	-96.439072
5.6600000	38.941869	6.9495497	-8.0864271
5.6700000	-9.8108603	-2.8091208	17.478244
5.6800000	-1.1417522	-0.69813671	22.801160
5.6900000	33.497266	5.3910024	34.645185
5.7000000	-27.893865	-1.0266816	-142.23738
5.7100000	53.925287	13.461657	-105.34709
5.7200000	13.638656	-1.6715173	144.96476
5.7300000	0.15579031	-6.6928710	232.62876
5.7400000	14.928671	5.8670390	-69.742219
5.7500000	-9.2020897	5.4757675	-232.53366
5.7600000	28.263052	0.51554758	145.27176
5.7700000	-2.3137195	-4.5656801	209.14569
5.7800000	-8.4446041	1.7198116	-113.87281
5.7900000	36.975337	8.7646812	-96.600902
5.8000000	12.382919	0.94787430	52.676488
5.8100000	4.6706125	0.88806791	-25.242899
5.8200000	4.5863759	1.6414750	-15.310358
5.8300000	7.9164112	-1.1823714	120.53189
5.8400000	4.2582711	3.9914870	-109.92672
5.8500000	-3.2253219	-0.51138293	-14.109430
5.8600000	9.8401500	-3.3979487	197.97955
5.8700000	61.263477	10.142809	80.827063
5.8800000	-11.390507	3.4333186	-185.89640
5.8900000	-10.109405	1.1794002	-118.80838
5.9000000	34.929563	2.5116075	121.27628
5.9100000	13.080767	-0.69127528	98.655288
5.9200000	14.469284	10.187336	-233.36326
5.9300000	45.240910	10.849969	-48.026227
5.9400000	-6.7618834	-7.0505448	147.25919
5.9500000	-12.866521	-5.0777737	134.17699
5.9600000	17.660185	5.7163773	-6.0872493
5.9700000	-32.364497	-0.42704889	-167.48195
5.9800000	11.332036	4.0397659	-68.190246
5.9900000	8.1396558	-0.90406312	85.984269
6.0000000	21.677246	1.1691631	39.942460
6.0100000	4.7203800	4.4761588	-100.15202
6.0200000	17.326495	5.2961912	-49.124673
6.0300000	24.025496	0.41065057	135.33091
6.0400000	11.576429	0.35405708	73.648889
6.0500000	-19.035018	1.5980911	-206.83188
6.0600000	60.862537	11.474637	-22.069965
6.0700000	-2.6054071	-2.3094604	69.720436
6.0800000	17.700394	6.9041233	-50.701039
6.0900000	9.5370715	5.0237267	-85.026783
6.1000000	18.888365	-1.9052521	188.19192
6.1100000	-2.1496480	-3.1890170	69.799642
6.1200000	41.462564	14.112595	-230.95136
6.1300000	-0.84552359	0.16242683	21.229794
6.1400000	12.314015	0.81933618	48.782246
6.1500000	15.042466	4.1045548	1.0458547
6.1600000	3.2432904	3.5211859	-60.839917
6.1700000	-0.90653102	1.6557052	-69.621768
6.1800000	23.757659	3.1518486	54.485150
6.1900000	11.515637	-5.4939575	302.38808
6.2000000	-26.837332	1.7600202	-186.21817
6.2100000	44.013661	14.182725	-186.95219
6.2200000	-16.703341	-8.1561321	139.98008
6.2300000	44.607414	5.7806231	124.11664
6.2400000	-1.5885343	1.5704113	-30.104747
6.2500000	17.558227	13.381058	-299.55060
6.2600000	3.3524159	-2.6568526	120.88518
6.2700000	-47.466415	-11.278185	37.283654
6.2800000	60.710660	7.1458863	124.54827
6.2900000	-2.1432742	2.6122412	-20.316209
6.3000000	24.244691	5.5543208	-57.745847
6.3100000	0.40182185	4.1537204	-133.44197
6.3200000	35.117962	6.0722766	67.205545
6.3300000	-2.0793618	-4.7622036	120.58050
6.3400000	15.920689	5.4750894	-46.905119
6.3500000	11.967955	4.8475908	-65.763895
6.3600000	16.689129	-1.8660283	158.70918
6.3700000	16.081501	-0.97532361	57.250219
6.3800000	21.722358	12.070235	-252.54699
6.3900000	11.201299	2.9399432	-28.019145
6.4000000	0.20805783	-4.1064324	107.26341
6.4100000	21.687311	-4.6621255	263.79311
6.4200000	9.6304813	4.5807061	-66.253946
6.4300000	15.367098	5.4184237	-90.588886
6.4400000	25.255033	6.8327344	-57.058000
6.4500000	16.288379	4.2919661	-64.111108
6.4600000	6.5093395	-4.4852212	202.63533
6.4700000	-15.343486	1.5314695	-151.01189
6.4800000	24.833963	11.786980	-146.79492
6.4900000	13.744147	-1.5889326	175.67247
6.5000000	9.1749460	0.58401894	-5.1527783
6.5100000	-30.002816	-5.4471822	-29.336234
6.5200000	51.917136	8.3354294	26.300240
6.5300000	25.436737	3.1471089	62.296897
6.5400000	-1.2471669	5.3758815	-197.68091
6.5500000	29.571289	9.4859501	-106.81324
6.5600000	-16.443816	-6.1580735	72.717479
6.5700000	58.058982	7.6232903	130.52957
6.5800000	-18.157311	-3.7819100	-9.8253676
6.5900000	12.318151	1.6279369	23.354381
6.6000000	11.082892	-2.6358704	152.43540
6.6100000	-3.1899091	-0.61316923	-12.409231
6.6200000	-1.2223210	4.8248243	-178.89594
6.6300000	32.579040	3.7920765	64.302014
6.6400000	9.8675425	-2.5923523	134.07328
6.6500000	46.722020	8.3616091	42.119289
6.6600000	0.53039452	8.2564809	-303.80276
6.6700000	13.658720	0.56017249	34.140837
6.6800000	-1.1492901	-8.4965216	247.27779
6.6900000	46.743103	9.4822725	2.8708531
6.7000000	15.035397	6.4930862	-73.470027
6.7100000	17.661666	2.2275524	36.563256
6.7200000	34.876156	3.4811700	97.544728
6.7300000	17.133004	4.4857619	-32.340797
6.7400000	4.0991373	2.2852809	-113.01584
6.7500000	14.127712	-0.78219736	114.03453
6.7600000	-35.308585	-10.378026	129.52573
6.7700000	22.458144	5.0571140	-69.566849
6.7800000	35.191441	8.9480784	-90.266430
6.7900000	-3.4219535	-2.5267305	88.631174
6.8000000	23.701858	0.50622574	122.68659
6.8100000	13.107080	8.9722138	-218.70142
6.8200000	30.100453	7.1821287	-6.9195856
6.8300000	-7.2558614	-5.8709040	148.98950
6.8400000	-12.527583	-3.4208380	58.199913
6.8500000	44.902509	11.262273	-42.042330
6.8600000	5.4041204	2.9276676	-22.945851
6.8700000	-14.382738	-0.71028985	-45.830248
6.8800000	20.103724	1.9266164	70.069506
6.8900000	-3.5643113	-6.0497881	120.06524
6.9000000	-2.2538712	0.26073672	-8.1594901
6.9100000	35.927103	11.477742	-179.11802
6.9200000	1.1805815	-2.1127609	33.486737
6.9300000	39.264945	3.0835127	172.97055
6.9400000	6.1907446	-0.32248415	47.351118
6.9500000	17.895428	4.7737014	-39.223644
6.9600000	24.827276	6.6910310	-10.550473
6.9700000	0.27442237	0.51529565	42.697924
6.9800000	11.700490	1.9881891	-31.787151
6.9900000	20.161763	4.8789937	-14.012781
7.0000000	-15.177141	-5.2174749	97.392508
7.0100000	-16.820061	-1.3915993	-78.625515
7.0200000	62.392963	10.265707	72.071434
7.0300000	-7.9850496	-1.5514723	68.012284
7.0400000	-18.420506	-3.3472709	-31.399428
7.0500000	9.8833022	6.6612057	-172.51209
7.0600000	28.693945	5.1702074	17.371807
7.0700000	30.584978	1.8120891	146.11033
7.0800000	30.309337	7.0960328	-39.241228
7.0900000	-29.012907	-4.2188571	-45.533973
7.1000000	28.246830	2.7674415	102.71712
7.1100000	3.6775216	-1.3906985	69.991163
7.1200000	-36.401772	-2.8840983	-115.34158
7.1300000	84.157149	17.698899	-26.640961
7.1400000	-26.258641	-12.075758	228.71772
7.1500000	32.244478	12.004156	-199.24232
7.1600000	-39.344859	-4.9311584	-126.74340
7.1700000	53.239842	3.6586664	270.82184
7.1800000	-37.252371	-7.1539458	3.5849610
7.1900000	54.633031	17.899217	-230.34244
7.2000000	-29.188068	-6.1857809	20.473458
7.2100000	19.180869	-5.5627119	186.85334
7.2200000	14.446339	-0.99173691	136.56169
7.2300000	63.523843	18.489734	-163.50829
7.2400000	-56.670068	-4.2465950	-201.30234
7.2500000	78.455648	9.0943707	178.52373
7.2600000	-45.155342	-13.106441	127.10722
7.2700000	45.160465	10.150128	1.4951050
7.2800000	-21.126590	5.0544307	-274.80438
7.2900000	18.256696	7.8795170	-119.06384
7.3000000	-4.6633200	-8.5099239	248.31765
7.3100000	28.341989	2.6429520	129.11911
7.3200000	36.090341	13.361929	-273.22220
7.3300000	14.715654	3.7878199	-28.346231
7.3400000	-17.077912	-7.0185100	90.376943
7.3500000	13.523308	-2.3789782	154.65303
7.3600000	44.289846	7.3927718	38.111378
7.3700000	-14.441595	5.2991454	-287.49519
7.3800000	5.6548090	-2.8374755	86.646832
7.3900000	31.047805	-1.0460779	221.45561
7.4000000	37.447726	7.6559328	3.3110576
7.4100000	1.9424722	9.8892133	-296.37333
7.4200000	20.357783	4.7544642	22.750433
7.4300000	-41.398015	-18.047182	264.74206
7.4400000	15.842871	4.2139916	-51.637658
7.4500000	32.239318	11.142033	-175.16234
7.4600000	-26.107708	-4.8986783	17.761336
7.4700000	62.785522	6.2520655	157.16693
7.4800000	-22.689163	0.047479856	-48.833763
7.4900000	63.208200	14.719172	-92.069088
7.5000000	-17.478626	-2.6478004	-7.5446113
7.5100000	-3.7252039	-0.55590569	10.916619
7.5200000	10.936977	3.6826963	-30.130621
7.5300000	28.286978	2.5168440	98.494096
7.5400000	10.803832	0.81686891	65.884018
7.5500000	0.78168670	-0.24695244	15.051594
7.5600000	0.56911146	2.9786696	-71.851567
7.5700000	45.952584	10.701071	-96.172589
7.5800000	-76.583802	-20.325604	153.94679
7.5900000	115.89935	16.580303	148.09756
7.6000000	-29.248311	-2.1917318	-123.89981
7.6100000	35.734006	11.056408	-142.29965
7.6200000	0.70499550	-5.5471873	169.35504
7.6300000	-1.0442048	1.5098090	-48.889023
7.6400000	16.883109	8.5998079	-154.27736
7.6500000	-26.828261	-5.4871265	-69.115308
7.6600000	29.401156	-3.0346476	269.22982
7.6700000	-13.568439	-0.39464614	-36.329178
7.6800000	23.596544	9.2578493	-145.81679
7.6900000	29.687449	3.7045797	37.753110
7.7000000	10.573154	-1.2519941	129.56341
7.7100000	24.707077	9.0688005	-149.91041
7.7200000	30.807665	7.6214819	-57.209737
7.7300000	32.410848	0.32628480	238.39619
7.7400000	-12.734178	-2.2853067	-13.918154
7.7500000	23.980286	10.464853	-181.93426
7.7600000	-27.091302	-2.5150313	-72.732779
7.7700000	13.993274	2.1378883	10.456970
7.7800000	-22.499156	-7.0074090	138.39945
7.7900000	8.5744641	-3.5546354	160.89067
7.8000000	32.733025	9.4677325	-104.36083
7.8100000	18.964980	13.126568	-321.67191
7.8200000	23.985506	-0.33046309	175.22503
7.8300000	1.7005278	-7.0805515	266.83243
7.8400000	25.555087	9.8152685	-188.64410
7.8500000	-1.5740172	1.9107132	-43.406063
7.8600000	1.7210888	-3.5919149	129.15593
7.8700000	-10.415793	-1.8730568	-9.3869164
7.8800000	-2.9653667	0.80049204	-27.833581
7.8900000	-0.14406770	-0.64798101	30.495126
7.9000000	54.933169	10.804990	17.264256
7.9100000	-43.178336	-6.9697474	-30.593453
7.9200000	23.293153	5.1435511	-58.609607
7.9300000	49.602010	7.1980190	70.096561
7.9400000	5.4226485	0.96234139	8.1520860
7.9500000	9.5585664	7.6944098	-189.58310
7.9600000	48.866919	4.7677878	100.94016
7.9700000	-66.487088	-17.997214	155.90902
7.9800000	71.536431	13.471233	54.802352
7.9900000	-34.584137	-5.3014411	-49.226571
8.0000000	11.432205	0.20080980	43.722652
8.0100000	19.232540	2.0833258	56.700927
8.0200000	-7.3024110	1.5112723	-110.50099
8.0300000	13.841553	5.1948452	-101.65046
8.0400000	51.292618	4.1269830	150.28270
8.0500000	-6.4137945	0.58673939	-72.560317
8.0600000	35.939365	10.272098	-106.49383
8.0700000	-5.3868970	1.0932834	-74.091879
8.0800000	21.334349	0.47171738	118.21452
8.0900000	12.553433	0.071588318	48.303679
8.1000000	-23.253695	2.6969693	-213.15634
8.1100000	1.1316154	3.8085797	-191.11271
8.1200000	42.420592	2.5110527	255.15908
8.1300000	24.573756	-3.1512542	229.47983
8.1400000	45.760118	14.721092	-158.47900
8.1500000	16.151287	8.0194595	-165.90431
8.1600000	12.424687	-3.8308598	194.54896
8.1700000	-19.973017	-4.8238488	50.452861
8.1800000	56.703233	13.487772	-100.51931
8.1900000	7.3733233	5.4283999	-78.602066
8.2000000	39.774071	8.8018583	-15.595359
8.2100000	-33.217203	-7.5606915	54.364840
8.2200000	58.295608	6.0576873	172.74905
8.2300000	-32.500273	-2.6251832	-122.88646
8.2400000	24.305620	7.6936571	-109.91375
8.2500000	46.336543	10.518350	-52.030510
8.2600000	-24.973519	-8.5275437	70.426219
8.2700000	13.756139	0.96302569	26.223651
8.2800000	19.179996	3.8715541	-31.706312
8.2900000	19.862606	2.9096927	31.822388
8.3000000	-9.5166067	-3.4617128	46.344800
8.3100000	26.495952	5.2571974	-19.462273
8.3200000	-15.572118	-1.6800748	-32.970782
8.3300000	55.364477	15.513304	-132.61437
8.3400000	-34.983113	-10.714468	140.83920
8.3500000	14.599417	0.21826548	96.077334
8.3600000	-13.023169	2.0928209	-122.52318
8.3700000	39.958344	6.4097474	15.499624
8.3800000	-16.592961	-7.2721203	137.00589
8.3900000	14.526271	1.9329616	-20.149581
8.4000000	55.121204	11.518854	12.740458
8.4100000	-12.646078	-2.3519671	41.830579
8.4200000	9.6801077	1.1332160	34.815189
8.4300000	4.7483719	4.6302711	-133.11210
8.4400000	15.028345	-1.3771350	129.43967
8.4500000	-1.6389295	-0.27389819	-19.205439
8.4600000	23.996551	2.5326482	-7.3162485
8.4700000	-6.6083694	-5.7771792	139.25076
8.4800000	57.771931	12.072176	-41.397388
8.4900000	-8.8946957	-0.91799744	-18.780495
8.5000000	16.215809	-2.0353939	147.75687
8.5100000	0.86052346	0.99868471	-62.978295
8.5200000	11.310691	6.5383837	-165.37471
8.5300000	47.449859	6.6323603	104.27413
8.5400000	-4.5927190	-3.9984389	96.723901
8.5500000	42.697888	10.498996	-43.134039
8.5600000	-29.620563	-2.2105274	-78.265164
8.5700000	30.908799	3.8878774	52.708122
8.5800000	-31.125884	-3.1572746	-38.528766
8.5900000	40.891648	6.9199417	-10.641270
8.6000000	-15.605696	-2.5763305	-7.0355050
8.6100000	-4.5405220	1.3045676	-88.301099
8.6200000	37.071276	4.8485716	-8.0580319
8.6300000	20.531199	2.0578481	109.16263
8.6400000	7.1776142	5.9475089	-129.36809
8.6500000	-7.5375729	3.1668002	-138.18338
8.6600000	29.675478	3.3345379	76.790820
8.6700000	-10.596301	-8.5866062	185.00366
8.6800000	35.167681	10.031127	-85.673247
8.6900000	17.792189	5.8927310	-101.04677
8.7000000	-0.99091293	-1.4757769	43.902249
8.7100000	0.86002798	0.23041946	41.876717
8.7200000	-1.4629799	5.5238227	-187.26594
8.7300000	11.495017	-4.9535077	234.12455
8.7400000	35.450505	1.9518869	160.16024
8.7500000	22.741228	8.6449634	-87.372653
8.7600000	-3.4533642	1.9254172	-98.300767
8.7700000	21.971379	0.38123813	135.59362
8.7800000	7.1712487	7.2505834	-125.09838
8.7900000	16.453076	5.7834142	-95.890504
8.8000000	-1.5761957	-4.0483471	96.657264
8.8100000	-15.616888	-5.3521451	82.601499
8.8200000	45.723559	9.7648594	1.5018394
8.8300000	-33.413354	-4.1592243	-100.20351
8.8400000	22.664695	2.4964149	56.610465
8.8500000	72.159140	7.0143569	241.11622
8.8600000	-46.257517	-0.89671894	-182.62233
8.8700000	15.238087	4.8221980	-99.497029
8.8800000	5.4157234	-3.3397444	125.96793
8.8900000	-19.004514	-3.2494765	-19.881266
8.9000000	49.153015	5.9222701	61.408854
8.9100000	32.707057	6.5413144	-28.595194
8.9200000	11.725800	12.069182	-311.98563
8.9300000	12.842002	1.8697854	22.023401
8.9400000	-6.6325478	-8.1674387	247.76514
8.9500000	57.252005	11.961091	-54.512040
8.9600000	-12.603857	0.89073450	-91.581628
8.9700000	45.339186	4.7687674	136.74160
8.9800000	-26.351816	-4.8401175	-8.0450135
8.9900000	11.704386	-0.72491391	39.937998
9.0000000	23.633150	3.6702896	25.225479
9.0100000	-20.163726	0.54872699	-118.91132
9.0200000	24.188495	8.8003633	-129.00393
9.0300000	27.472555	1.9569690	131.08556
9.0400000	39.360417	9.7679451	-58.685728
9.0500000	-33.627877	-4.1304980	-21.602136
9.0600000	71.926022	13.026495	4.5406104
9.0700000	-57.812797	-8.5080225	-91.455939
9.0800000	52.440728	6.2250347	96.203682
9.0900000	-16.717205	-5.6640292	90.412818
9.1000000	28.791095	5.1932933	9.8801287
9.1100000	11.337767	5.5985708	-136.70452
9.1200000	17.779206	3.2632161	-36.151695
9.1300000	-9.5109274	-3.5212872	93.813159
9.1400000	4.8790300	1.4504942	-11.205377
9.1500000	-1.7789132	-2.5276614	66.077157
9.1600000	21.678849	6.1524778	-96.808743
9.1700000	4.8625908	7.7708405	-238.31524
9.1800000	57.920562	3.8035846	259.63228
9.1900000	-53.992675	-18.311981	239.13812
9.2000000	78.876657	21.646572	-238.63343
9.2100000	-38.111994	-1.0068054	-188.69832
9.2200000	10.852430	-5.7962343	251.73076
9.2300000	-16.766829	-2.9177098	20.368638
9.2400000	40.627449	10.917674	-86.435227
9.2500000	-8.7358929	0.84501619	-58.585423
9.2600000	-9.5928313	0.95072437	-42.958682
9.2700000	32.548431	-1.3819498	247.58846
9.2800000	-74.968092	-10.853171	-19.117748
9.2900000	64.337090	19.170258	-230.20960
9.3000000	-1.5221840	0.071816753	70.443028
9.3100000	-9.4724942	-6.7657260	83.194353
9.3200000	11.643369	3.0815672	12.318440
9.3300000	36.195999	7.5267214	-37.139207
9.3400000	-72.804699	-10.092966	-103.54775
9.3500000	47.484508	7.2581132	34.502308
9.3600000	17.439015	-1.3623302	127.85149
9.3700000	59.782456	10.365725	32.200337
9.3800000	-38.492027	0.44976054	-221.58215
9.3900000	25.412104	8.8336104	-106.60362
9.4000000	3.4630346	-5.5603491	210.24596
9.4100000	-20.557563	-1.4517614	-22.264195
9.4200000	37.589949	8.6238247	-66.626439
9.4300000	27.453879	3.0912250	36.848651
9.4400000	17.858028	-1.9806163	132.59345
9.4500000	6.1420395	0.18751305	52.841663
9.4600000	23.466056	11.794628	-188.19016
9.4700000	-7.4844325	2.0812354	-55.793461
9.4800000	-4.7374072	-1.8648535	61.767256
9.4900000	41.001921	6.3855756	28.348181
9.5000000	-10.394825	1.8735374	-137.96792
9.5100000	8.8798268	1.9756272	-28.567796
9.5200000	20.082479	5.1069176	-35.567157
9.5300000	-22.540489	-8.6144131	138.33985
9.5400000	17.628901	0.67535904	96.188314
9.5500000	-3.5054254	1.8309565	-43.286935
9.5600000	37.880655	6.8369283	-52.718569
9.5700000	-12.407578	-1.8329113	12.175815
9.5800000	36.063423	3.6842333	56.607923
9.5900000	-1.0728104	0.68717152	-1.2143950
9.6000000	46.587506	10.987847	-87.905505
9.6100000	-3.8353041	-2.9429200	66.761821
9.6200000	-3.4983353	-0.73178863	0.33997372
9.6300000	8.8992918	3.0321148	-50.108847
9.6400000	-16.845713	-4.3096991	-32.305430
9.6500000	42.452941	8.3772382	26.452935
9.6600000	-28.767976	-8.3576996	130.36714
9.6700000	29.965947	4.8817060	8.9106437
9.6800000	6.2178772	4.0011625	-125.48058
9.6900000	48.514131	10.534068	-49.958918
9.7000000	-68.399098	-17.575338	121.06177
9.7100000	107.35871	15.326555	177.91646
9.7200000	-25.206065	1.3195355	-150.71748
9.7300000	26.708362	4.2215721	27.114500
9.7400000	1.1443774	-4.0443472	153.88347
9.7500000	-7.4275611	-0.27027136	-91.353539
9.7600000	41.400078	14.087606	-161.35986
9.7700000	3.8180381	-1.6575829	69.631137
9.7800000	20.024287	-0.70471971	137.24322
9.7900000	16.302414	3.0182248	10.572127
9.8000000	-8.9533238	-1.3064458	-38.484662
9.8100000	12.163479	5.2255480	-100.11131
9.8200000	8.1442614	-2.1229258	152.36950
9.8300000	-44.390300	-3.9093824	-52.148808
9.8400000	22.165350	2.8707821	82.661890
9.8500000	-4.0843925	3.5100392	-157.02060
9.8600000	48.291192	11.070846	-94.689221
9.8700000	-51.834751	-10.918835	14.360024
9.8800000	31.351881	0.87390791	156.48503
9.8900000	54.711122	9.5945337	54.755140
9.9000000	-44.770638	-4.0254927	-92.099333
9.9100000	46.931432	9.3018231	-25.653498
9.9200000	10.855390	-1.3474730	130.50266
9.9300000	21.138187	7.5371282	-50.752892
9.9400000	2.4448967	2.2330713	-84.627108
9.9500000	12.166591	3.5116128	-70.071375
9.9600000	20.518869	3.6231559	-37.323152
9.9700000	-20.751099	-4.8580772	-4.7611116
9.9800000	33.757200	3.2526192	78.403591
9.9900000	11.727125	2.9695059	-62.841658
10.000000	31.426935	3.2297517	79.455495
