# Supplementary material for: Study on vibration characteristics of roadheader cutting pre-cracked hard rock
Source: Sci Rep. 2026 Jan 21;16:5933. doi: 10.1038/s41598-026-37089-7 (PMC12894704; doi:10.1038/s41598-026-37089-7)
Supplement: Supplementary file 1 — Supplementary Material 1 [file 41598_2026_37089_MOESM1_ESM.zip › data/jgt-wyl-x.csv]

QUERY DESCRIPTIONS
Q01 : Total Geometry Total Force X
GROUP/TYPE:	Wall1
SELECTED OBJECTS:	All
RANGE:	None
UNITS:	N
EXTRACTED DATA
TIME	Q01 : Total Geometry Total Force X
0	0
0.010002	-12309.768838886608
0.020001	-50576.45197799927
0.03	-62840.873638612327
0.040002	-117812.9009234917
0.050001	-55164.429988492979
0.06	-29965.826384103373
0.070002	-62667.565778546566
0.080001	-21812.247592495158
0.09	-13203.285956437794
0.100002	-29768.083452536881
0.110001	-44578.194123166802
0.12	-124665.29843803917
0.130002	-40762.51601229146
0.140001	-64423.684895172286
0.15	-15234.431692863385
0.160002	-70657.191496794752
0.170001	-57153.951526614903
0.18	-94890.816022778788
0.190002	-97521.162357289766
0.200001	-113559.77472098821
0.21	-131653.81026832608
0.220002	-123731.97653402793
0.230001	-60178.862360229716
0.24	-41544.520345489895
0.250002	-55064.18503068378
0.260001	-32755.449376924746
0.27	-74930.192041846822
0.280002	-81435.489258008049
0.290001	-122076.63973288228
0.3	-67895.895701137153
0.310002	-68950.375037563295
0.320001	-56492.798478900673
0.330003	-113133.23548250331
0.340002	-113242.78016428174
0.350001	-69222.914838524768
0.360003	-74435.195588699455
0.370002	-24709.157118434588
0.380001	-15273.770927030941
0.390003	-10586.708480269263
0.400002	-76617.586271997789
0.410001	-76566.692971374083
0.420003	-53040.140478878398
0.430002	-45011.805268951852
0.440001	-4311.5000985678253
0.450003	-36570.382398639267
0.460002	-24855.270174532088
0.470001	-21428.84644680754
0.480003	-67360.335291512063
0.490002	-79956.482721316541
0.500001	-55155.609614585366
0.510003	-92187.181378056397
0.520002	-111875.60113718685
0.530001	-83665.853643629336
0.540003	-33574.969717123669
0.550002	-24160.630129156259
0.560001	-31210.308638712868
0.570003	-31443.284524191429
0.580002	-26477.06015269721
0.590001	-47676.202567168701
0.600003	-24524.624739165007
0.610002	-21854.944540906894
0.620001	-29774.254478954532
0.630003	-115058.27205065836
0.640002	-55901.375531146943
0.650001	-116510.79042332538
0.660003	-111230.17525438147
0.670002	-64941.269704405378
0.680001	-90335.90577616138
0.690003	-131549.40770941018
0.700002	-163334.8676255692
0.710001	-174766.00819548301
0.720003	-132195.64933398634
0.730002	-148042.02695476415
0.740001	-79238.774513925833
0.750003	-46586.74761339619
0.760002	-82934.398592958707
0.770001	-105818.92039453964
0.780003	-109590.51463082699
0.790002	-103682.64380685594
0.800001	-93863.114281265007
0.810003	-57925.625873008634
0.820002	-51660.539360281509
0.830001	-44424.013517996318
0.840003	-47545.708225761548
0.850002	-70388.167644651403
0.860001	-84886.187916850002
0.870003	-70057.426510674268
0.880002	-102818.37316160635
0.890001	-69816.434059728403
0.900003	-79882.460704601166
0.910002	-70760.837822408808
0.920001	-76833.292275761414
0.930003	-29134.942716598798
0.940002	-50449.708551892552
0.950001	-78060.451570372388
0.960003	-80760.989642950211
0.970002	-108234.93315268309
0.980001	-138262.48493757652
0.990003	-161315.31843248839
1	-182273.46439842368
1.01	-129721.21891853554
1.02	-79194.753122652488
1.03	-40255.383807825769
1.04	-72856.762903859169
1.05	-101155.83690608249
1.06	-109248.61547630513
1.07	-99960.849971376141
1.08	-90653.303415565169
1.09	-141080.77952544577
1.1	-150724.59590706386
1.11	-174803.276428279
1.12	-148918.41152365744
1.13	-93150.745636753447
1.14	-171754.79182452007
1.15	-120218.46988713616
1.16	-72643.376837274467
1.17	-77486.743169150141
1.18	-73047.844686663069
1.19	-76825.545338031166
1.2	-58525.866453110975
1.21	-112171.26026198102
1.22	-124783.80231269411
1.23	-70298.115034526476
1.24	-84176.573770216492
1.25	-88192.854117323484
1.26	-101401.98370140433
1.27	-76133.454309215173
1.28	-87934.531973188219
1.29	-107842.95745370587
1.3	-64246.601428147464
1.31	-42407.314573547577
1.32	-109513.60778242332
1.33	-135674.35318034838
1.34	-155273.44010669165
1.35	-179340.8667035106
1.36	-110330.58010337423
1.37	-149758.46200374828
1.38	-54872.007543604705
1.39	-53806.66921890188
1.4	-43942.525715966738
1.41	-40904.515036891848
1.42	-30417.081773938025
1.43	-103312.71307428025
1.44	-82065.393146203976
1.45	-65306.656414115496
1.46	-95989.944954045568
1.47	-135963.41688621684
1.48	-65757.405872031537
1.49	-41938.139852360022
1.5	-57711.137309137943
1.51	-41978.557225223383
1.52	-26462.773418389937
1.53	-44836.21425878047
1.54	-87073.629044968358
1.55	-91010.734668997495
1.56	-46863.364785231286
1.57	-76735.518923475465
1.58	-43542.854212601458
1.59	-70086.113088060549
1.6	-113329.260450898
1.61	-116566.14026451974
1.62	-79190.974485622763
1.63	-65372.525468875952
1.64	-57666.6002332184
1.65	-83960.335378538381
1.66	-86886.283285537778
1.67	-65559.639256141745
1.68	-42427.284422731587
1.69	-33754.166905747392
1.7	-45664.278175293832
1.71	-66414.760006371755
1.72	-51893.829573253737
1.73	-68526.146628708171
1.74	-51723.726889195619
1.75	-73850.08254574622
1.76	-109793.07011319455
1.77	-101330.6571212788
1.78	-119240.7536568541
1.79	-47577.35062729218
1.8	-62792.095985519452
1.81	-36366.935912707093
1.82	-45219.829821289044
1.83	-54695.646034751975
1.84	-89270.418070571264
1.85	-136837.78024679079
1.86	-133707.95868259468
1.87	-84059.550490503854
1.88	-60211.355099965171
1.89	-60397.601011514344
1.9	-70920.944212920993
1.91	-124236.56534616693
1.92	-101863.46162938504
1.93	-179734.44257629689
1.94	-178275.22938877533
1.95	-186108.66063351007
1.96	-76358.515309662325
1.97	-77633.695442924407
1.98	-105443.52820979535
1.99	-155884.38465616037
2	-234142.17849981415
2.01	-107118.62492563542
2.02	-99926.407759620488
2.03	-71934.970645667854
2.04	-90403.486194727229
2.05	-109652.07549157152
2.06	-112296.11301937135
2.07	-95937.267666040949
2.08	-116338.87994090788
2.09	-56494.048894411411
2.1	-43593.081077484341
2.11	-72875.595101243496
2.12	-66111.026208182593
2.13	-101415.14535007706
2.14	-108029.29163368697
2.15	-113907.32784869795
2.16	-129275.33897833624
2.17	-129662.80547942838
2.18	-153000.17270038763
2.19	-90587.405045776017
2.2	-103363.85873803169
2.21	-107830.11747646664
2.22	-86788.242458288296
2.23	-58590.011930923793
2.24	-100032.94329189026
2.25	-85887.870790011366
2.26	-56978.648187528961
2.27	-41686.314075808099
2.28	-52169.230965550298
2.29	-52886.134563537773
2.3	-95620.004946423855
2.31	-94377.307870086472
2.32	-96441.158996573096
2.33	-100613.96475941426
2.34	-70717.85195833593
2.35	-64741.783630976548
2.36	-117072.11820127848
2.37	-129611.45720890425
2.38	-101633.74262065638
2.39	-123861.13772259963
2.4	-230641.53969795193
2.41	-286209.61088971322
2.42	-169884.22325081317
2.43	-194303.53171887112
2.44	-113274.88285782043
2.45	-54598.817337317312
2.46	-85759.865742976894
2.47	-59881.431768787319
2.48	-49476.685442096437
2.49	-17569.150300214107
2.5	-69544.285391196172
2.51	-154504.48401858771
2.52	-123080.08200255228
2.53	-140624.43731207715
2.54	-156910.19416503544
2.55	-123671.29919690744
2.56	-161123.49555661826
2.57	-155266.91643532293
2.58	-130137.92694026575
2.59	-145536.1305218887
2.6	-182609.18492875836
2.61	-122485.58441398881
2.62	-113310.1052924642
2.63	-64696.965172431308
2.64	-49045.59783846631
2.65	-150971.86848286961
2.66	-90191.373315795689
2.67	-113393.21953009814
2.68	-112753.52655485802
2.69	-131567.07976680694
2.7	-129911.40196227886
2.71	-102938.37814780764
2.72	-47097.337111667999
2.73	-44048.143364853917
2.74	-80337.090695797393
2.75	-88609.480261143442
2.76	-100084.91045867068
2.77	-52496.691197330198
2.78	-96783.162160751599
2.79	-160606.75147654294
2.8	-80441.279386299298
2.81	-100815.46965241726
2.82	-132812.64954613827
2.83	-80905.517045476488
2.84	-105238.13905751522
2.85	-133264.17428447327
2.86	-150224.35605549073
2.87	-89325.007365708094
2.88	-65946.727658501026
2.89	-83159.435504051158
2.9	-110186.43988817168
2.91	-98119.899089675382
2.92	-140297.07650677339
2.93	-202635.06457748945
2.94	-179819.88955638383
2.95	-170931.2728177823
2.96	-144187.8479177946
2.97	-143203.32648654774
2.98	-108406.94220261209
2.99	-69047.20508338431
3	-53557.318588698057
3.01	-130781.53582957294
3.02	-116198.1877966117
3.03	-47755.816109952539
3.04	-65340.650785003498
3.05	-109919.99860440589
3.06	-146647.56344798661
3.07	-126899.84081832836
3.08	-105030.60331510763
3.09	-122285.03891953979
3.1	-175003.96682751784
3.11	-121323.90638872961
3.12	-90439.749002275377
3.13	-81522.326664376407
3.14	-103592.31249604526
3.15	-107287.21851647735
3.16	-59410.195440601921
3.17	-52836.800529852451
3.18	-54703.689168315439
3.19	-76285.370120835869
3.2	-151520.68413356005
3.21	-241700.91366436609
3.22	-185327.52046686577
3.23	-146150.3198799876
3.24	-177485.0510167836
3.25	-167287.42285690689
3.26	-173024.64603950502
3.27	-169336.71924234752
3.28	-63796.466395228133
3.29	-88820.199131865287
3.3	-175238.21269096422
3.31	-158817.57248387794
3.32	-132351.41808429477
3.33	-170130.97916658982
3.34	-174449.44307760178
3.35	-212398.80274324681
3.36	-205667.63275602335
3.37	-247559.39345086919
3.38	-200865.18391885681
3.39	-158159.58947720204
3.4	-150702.77149219436
3.41	-212863.2973822373
3.42	-309568.19172593334
3.43	-196925.47188190056
3.44	-103336.98274289869
3.45	-37391.920486710034
3.46	-76997.855306079189
3.47	-119585.28351096068
3.48	-105401.41946524286
3.49	-115585.46562366269
3.5	-159643.99353932188
3.51	-151112.42722860622
3.52	-176872.78814638319
3.53	-101985.55874769414
3.54	-89236.867345584411
3.55	-65599.576542465569
3.56	-59759.01490041674
3.57	-91362.10244537906
3.58	-112307.96409635556
3.59	-116759.82070771298
3.6	-138903.52376446189
3.61	-114537.57130235972
3.62	-105081.42766356953
3.63	-118608.4794864963
3.64	-80057.420478015149
3.65	-114200.5661630829
3.66	-76195.994596034943
3.67	-51556.316375115661
3.68	-126898.33998707231
3.69	-153227.28434703944
3.7	-158519.51936807283
3.71	-161767.33048933704
3.72	-123901.96069972562
3.73	-183782.46735674588
3.74	-109157.79661423808
3.75	-168166.70696015807
3.76	-157124.46637705129
3.77	-218696.36705476884
3.78	-201295.39905042379
3.79	-178441.48897503357
3.8	-109357.89656932626
3.81	-179994.84601494437
3.82	-156568.13122827912
3.83	-183314.22761009197
3.84	-157128.12550139328
3.85	-145337.61190539144
3.86	-112437.68515096512
3.87	-164981.57409893119
3.88	-97838.656820028613
3.89	-111806.30670365949
3.9	-84620.617123351869
3.91	-71462.926767301367
3.92	-54965.008001256734
3.93	-61184.518030571184
3.94	-102099.34592728905
3.95	-68455.216531983024
3.96	-60509.099637956242
3.97	-40043.905688071623
3.98	-69084.975125471043
3.99	-105070.02909389227
4	-119972.67739692239
4.01	-142462.86836599387
4.02	-139737.08404859551
4.03	-122033.15490649076
4.04	-153390.55743980099
4.05	-223947.43878388999
4.06	-149928.1766328754
4.07	-98292.127815285145
4.08	-117618.11936022884
4.09	-97177.36406508302
4.1	-90155.553892245196
4.11	-191608.44419057859
4.12	-171468.43539569553
4.13	-141261.15788500148
4.14	-124381.74629756484
4.15	-148486.60965553825
4.16	-185589.2239175055
4.17	-232880.99151423067
4.18	-195396.21741547031
4.19	-142257.37029377674
4.2	-82311.244602984138
4.21	-81815.900653557299
4.22	-125255.52644164732
4.23	-130483.2148788333
4.24	-109812.31428493383
4.25	-137957.78188807055
4.26	-219879.60489450145
4.27	-184792.88574682892
4.28	-208165.92255669989
4.29	-116442.99546215792
4.3	-105423.20393402661
4.31	-120905.07235951822
4.32	-109118.78723111509
4.33	-91366.854190506143
4.34	-74653.37564150925
4.35	-155363.76190234482
4.36	-203642.51724003002
4.37	-200941.0917405051
4.38	-119394.18129896354
4.39	-132280.49499874923
4.4	-89414.098560784623
4.41	-62555.618043114715
4.42	-67170.038988719753
4.43	-36614.453135324649
4.44	-50838.431899916512
4.45	-67382.591517891982
4.46	-166020.00175465536
4.47	-132424.5579182705
4.48	-147638.59703553689
4.49	-120240.27919029992
4.5	-206672.68147610023
4.51	-182097.71239159966
4.52	-66962.100414296903
4.53	-107887.35522638922
4.54	-163304.53707183522
4.55	-117008.26952421699
4.56	-149280.7348100894
4.57	-176576.70205085314
4.58	-104305.68885844084
4.59	-60413.176260051805
4.6	-130726.82701340645
4.61	-91187.659250817596
4.62	-161843.20255821155
4.63	-155733.45514084061
4.64	-206991.65384172753
4.65	-239181.50080460228
4.66	-119161.95003890827
4.67	-79844.96954129012
4.68	-147638.74150680602
4.69	-117302.31024663967
4.7	-176797.32969984622
4.71	-146367.69475335404
4.72	-157897.28747529336
4.73	-81343.548733058968
4.74	-53395.538168620049
4.75	-128152.78426853831
4.76	-173934.96004552266
4.77	-148675.16722338038
4.78	-147864.84447508046
4.79	-146941.81825776215
4.8	-192499.14501374174
4.81	-217915.10780306888
4.82	-203531.70539403596
4.83	-157359.24894608092
4.84	-131614.84039572865
4.85	-79426.519835497558
4.86	-74164.996192592167
4.87	-126414.17994732523
4.88	-118892.74576190539
4.89	-159637.60855035932
4.9	-110409.06391457276
4.91	-50178.691595445911
4.92	-136214.56440269222
4.93	-188998.0819537355
4.94	-186702.44255670128
4.95	-176985.45036567847
4.96	-130668.21868003607
4.97	-175149.77095223602
4.98	-209479.80625351559
4.99	-231327.26005692396
5	-246927.60295667656
5.01	-158784.062992978
5.02	-156176.35648294599
5.03	-192474.49415716081
5.04	-199482.8733398609
5.05	-176666.02895838558
5.06	-245626.02860725528
5.07	-216897.69284413714
5.08	-151775.34448104078
5.09	-74305.125696504183
5.1	-97110.339886392525
5.11	-116343.85416698593
5.12	-106130.14305551609
5.13	-100532.0172706708
5.14	-116284.73454437671
5.15	-113289.35039613953
5.16	-163520.48331443843
5.17	-104576.65134981385
5.18	-108555.60369381476
5.19	-136612.0488761052
5.2	-122825.9765789081
5.21	-143958.85206038656
5.22	-164073.06433936028
5.23	-86689.80141366215
5.24	-92054.378902664175
5.25	-72849.97400861037
5.26	-122762.74820076779
5.27	-82384.009958513896
5.28	-140957.18781101404
5.29	-62180.36477785332
5.3	-104644.20987577082
5.31	-129478.61704467199
5.32	-57048.53112627026
5.33	-64253.254845121082
5.34	-68929.694140216598
5.35	-107998.49670652593
5.36	-86154.083796359308
5.37	-157826.22553595295
5.38	-165914.38790933246
5.39	-139225.71856306732
5.4	-105476.09970278175
5.41	-132188.33485053445
5.42	-194358.13739499263
5.43	-104839.14389875325
5.44	-80495.354131446642
5.45	-128631.88910893467
5.46	-192386.47540360215
5.47	-203272.07782318821
5.48	-204349.43835755828
5.49	-157198.37619574802
5.5	-163275.27703313238
5.51	-119967.97283400776
5.52	-71069.847654377416
5.53	-100409.87643276072
5.54	-78096.572397949916
5.55	-78450.996303965643
5.56	-45940.63080782356
5.57	-77319.168073992972
5.58	-67778.362887164811
5.59	-72096.483373760697
5.6	-118635.98374403635
5.61	-162981.13254012371
5.62	-129424.48294069081
5.63	-152825.2393047114
5.64	-76649.534950661633
5.65	-67078.357848660205
5.66	-76714.446957876615
5.67	-73855.936719014702
5.68	-106190.38268344762
5.69	-92871.317380414854
5.7	-147252.04871483179
5.71	-151494.13188649816
5.72	-73184.922692509514
5.73	-77349.570887626629
5.74	-84796.417162807178
5.75	-150865.43225062094
5.76	-161265.62064768837
5.77	-101090.36528591572
5.78	-168318.37043773491
5.79	-139521.34811318535
5.8	-174368.23729059266
5.81	-194401.2919138099
5.82	-160276.3174902694
5.83	-152614.75222411723
5.84	-173153.91913556331
5.85	-220536.00072157325
5.86	-220957.07204798813
5.87	-108515.05969521441
5.88	-117615.11506165021
5.89	-204405.1470197528
5.9	-198131.36409564948
5.91	-135536.49763575697
5.92	-124007.82671188639
5.93	-54180.172147603342
5.94	-56304.557409024193
5.95	-91100.76774838414
5.96	-51931.970740565906
5.97	-203756.81342256308
5.98	-213417.97777923546
5.99	-208894.75074903341
6	-145745.12214027211
6.01	-144267.48703441367
6.02	-157898.63134643401
6.03	-146448.33697698292
6.04	-127329.51429897307
6.05	-233974.24581212603
6.06	-231709.13800708964
6.07	-178766.52319512295
6.08	-197443.58749283251
6.09	-173801.49623781032
6.1	-140689.97731796186
6.11	-158137.60618276347
6.12	-150843.32926204108
6.13	-170723.80126093735
6.14	-130569.25139760746
6.15	-115083.27012402179
6.16	-126601.11227736078
6.17	-163324.981547248
6.18	-159256.70074987097
6.19	-99030.553565170892
6.2	-136912.85122875404
6.21	-167314.87984433214
6.22	-169024.05618125416
6.23	-101028.96878085854
6.24	-80030.86568355895
6.25	-101510.39183960173
6.26	-100169.41568647898
6.27	-188342.63188302418
6.28	-154515.11667598967
6.29	-92203.151996015382
6.3	-127871.67591175469
6.31	-143252.83850896114
6.32	-152784.05272511946
6.33	-125802.28118163475
6.34	-157584.53364877027
6.35	-131086.57878014486
6.36	-131758.30636682585
6.37	-124466.35891779562
6.38	-130389.26963898414
6.39	-168837.54590692389
6.4	-159329.41233686358
6.41	-138291.81769520245
6.42	-106329.51312541822
6.43	-112557.30055880657
6.44	-113369.40172565474
6.45	-109423.90551489941
6.46	-83672.984829409164
6.47	-169363.65221281009
6.48	-134561.89800296267
6.49	-132484.54674237364
6.5	-83207.743999507511
6.51	-187924.91909478151
6.52	-148803.47309409961
6.53	-71992.257498200997
6.54	-61489.649673930791
6.55	-96580.513234053884
6.56	-181838.93489226076
6.57	-131642.43615453131
6.58	-114128.52077314843
6.59	-123422.4252311337
6.6	-105044.39305322991
6.61	-149181.13565331031
6.62	-225311.37756631675
6.63	-193110.90563560443
6.64	-139624.77602621497
6.65	-53354.639336585555
6.66	-75984.16036424278
6.67	-141774.95732419935
6.68	-161040.32759261073
6.69	-135140.47298917588
6.7	-131772.23003888299
6.71	-163109.78173987783
6.72	-106615.97456292956
6.73	-107343.25133184456
6.74	-153989.05140097582
6.75	-131298.01035129617
6.76	-200916.03439931176
6.77	-209999.60089711938
6.78	-176286.53433448481
6.79	-162942.80920799516
6.8	-149533.60007934153
6.81	-171941.23775471776
6.82	-154245.95012332528
6.83	-122828.80923270075
6.84	-121470.36672657848
6.85	-68390.598357360359
6.86	-40555.153751436061
6.87	-126508.43294309315
6.88	-159746.82482128547
6.89	-170443.41784085825
6.9	-199475.27128748503
6.91	-209116.34970546159
6.92	-208254.42135749062
6.93	-180452.57705691416
6.94	-186274.92871890479
6.95	-191090.62372072585
6.96	-158584.78628058496
6.97	-155341.90020355405
6.98	-194240.52166959146
6.99	-147299.74004065624
7	-143918.85228210405
7.01	-189718.50719627994
7.02	-168707.13299321281
7.03	-111063.27276913539
7.04	-176253.8508776142
7.05	-222864.94679149988
7.06	-212272.25721108529
7.07	-161771.79628609671
7.08	-99019.836327222671
7.09	-152878.32313628719
7.1	-129141.54287480148
7.11	-111116.33640177385
7.12	-185526.73773608723
7.13	-139229.3515476716
7.14	-80806.868355796891
7.15	-74955.211113711412
7.16	-176685.24709979384
7.17	-145601.59052510263
7.18	-184767.30672551313
7.19	-160859.95250172602
7.2	-187300.56214726056
7.21	-270961.70416109561
7.22	-260653.81672734884
7.23	-139683.31267450159
7.24	-196383.53723672708
7.25	-180383.06930804305
7.26	-214766.87303237116
7.27	-201514.44439355523
7.28	-164102.2895698247
7.29	-161940.93454504758
7.3	-171078.83300636918
7.31	-146177.48872546924
7.32	-95368.42281200015
7.33	-96022.498004412308
7.34	-177033.53350564101
7.35	-207604.67366364048
7.36	-131549.0612076422
7.37	-159057.25174937557
7.38	-238091.65930435841
7.39	-190031.45670986729
7.4	-124427.85542651174
7.41	-119871.0210575438
7.42	-111180.90389408999
7.43	-147297.9605040263
7.44	-184834.46000428553
7.45	-198644.9876543234
7.46	-262475.48778257897
7.47	-187751.77873129319
7.48	-130339.77299783255
7.49	-95904.573129042401
7.5	-85078.567444595072
7.51	-115342.02855974506
7.52	-156915.6581622673
7.53	-131271.76212010445
7.54	-75008.694773023992
7.55	-72344.199263935836
7.56	-120469.20299528053
7.57	-119395.8623552479
7.58	-258544.6401597996
7.59	-147443.74352480168
7.6	-119788.33682718713
7.61	-149109.01420012314
7.62	-131268.72210190565
7.63	-115434.27670963292
7.64	-152780.09940903008
7.65	-242184.72345427299
7.66	-242918.46367295101
7.67	-267505.18858214159
7.68	-255309.73758698447
7.69	-232731.18708588489
7.7	-189845.04566162883
7.71	-199859.50525607495
7.72	-135019.48011513209
7.73	-56062.066003301559
7.74	-33582.819615861539
7.75	-68604.744933896916
7.76	-126422.91809897545
7.77	-188821.44754956872
7.78	-192343.95705279795
7.79	-200685.26697135964
7.8	-121530.69458121384
7.81	-134341.1634932294
7.82	-138832.41975216556
7.83	-88060.098003329185
7.84	-96413.197101840313
7.85	-97007.342832209484
7.86	-102202.3769557451
7.87	-129824.16994637759
7.88	-195821.07041599028
7.89	-222619.91003777387
7.9	-112294.66017841843
7.91	-153961.51175774052
7.92	-226924.15030986891
7.93	-150689.59155830074
7.94	-148378.39733296522
7.95	-149962.36279103576
7.96	-105318.81432104806
7.97	-178587.02937441922
7.98	-123261.29306988824
7.99	-136109.54189728209
8	-177020.41254674163
8.01	-167606.30776395733
8.02	-195966.44605367884
8.03	-241930.47426796641
8.04	-155249.87608905014
8.05	-143896.22344988337
8.06	-101885.23616911624
8.07	-140222.66415554343
8.08	-164867.72756582091
8.09	-158616.68144724541
8.1	-236436.16935733301
8.11	-338121.10438867001
8.12	-273672.67137454456
8.13	-247785.47525346829
8.14	-157315.3353783233
8.15	-170416.30757606032
8.16	-174280.50119015007
8.17	-204686.39570339944
8.18	-152720.12551821946
8.19	-100767.95611671952
8.2	-88772.324102266473
8.21	-120838.64935819051
8.22	-110386.17020014884
8.23	-99909.155569767187
8.24	-121860.38379054326
8.25	-83657.484385491989
8.26	-137981.42060355312
8.27	-154819.5052023778
8.28	-170992.70738861943
8.29	-123604.52291641875
8.3	-124672.03657572791
8.31	-160038.93980951124
8.32	-220225.60399396135
8.33	-152035.53232320666
8.34	-171759.57033527322
8.35	-186875.89079670608
8.36	-250962.65863927314
8.37	-219353.92410231396
8.38	-209872.86540394343
8.39	-256410.58318798369
8.4	-205252.09804491166
8.41	-166834.51761081931
8.42	-175023.52332250233
8.43	-207227.15694411547
8.44	-158361.02140720576
8.45	-165583.4820809394
8.46	-167717.17692271958
8.47	-194635.60268024812
8.48	-171352.13670770574
8.49	-140392.66057468345
8.5	-160859.18415763922
8.51	-196994.03394889965
8.52	-252068.07556398536
8.53	-186583.06389942524
8.54	-184509.67858115784
8.55	-129997.25925903939
8.56	-170053.09919994796
8.57	-185012.17270219256
8.58	-166482.31578296953
8.59	-163357.78922424017
8.6	-158077.12710101783
8.61	-223935.9210092357
8.62	-234293.81167321157
8.63	-176635.96696656587
8.64	-155704.33032814885
8.65	-194261.50051491105
8.66	-174216.50460409309
8.67	-177929.13035291544
8.68	-170966.19635897124
8.69	-145353.88604558478
8.7	-138562.51385903728
8.71	-190576.90140025382
8.72	-262867.30322373466
8.73	-220356.39321532482
8.74	-200542.51914522503
8.75	-138998.5577212068
8.76	-164389.97754205627
8.77	-167390.54697263363
8.78	-132123.32394934591
8.79	-154332.19075758886
8.8	-135380.89019768275
8.81	-212384.13237806357
8.82	-141624.55096834639
8.83	-203636.93882283877
8.84	-223860.9098985295
8.85	-106303.51759547452
8.86	-116773.65556831472
8.87	-194508.86133980201
8.88	-196165.65969756732
8.89	-236681.76646019891
8.9	-217907.03216781965
8.91	-141996.08076638362
8.92	-165959.20030053431
8.93	-197392.84402561531
8.94	-174556.6219019499
8.95	-77089.392717313342
8.96	-68664.748160357791
8.97	-65353.918902350641
8.98	-139239.56166540069
8.99	-204769.56343173541
9	-159879.58921667674
9.01	-196531.11304627734
9.02	-230912.23405665951
9.03	-188341.55620737193
9.04	-90465.099242433556
9.05	-131860.8636654549
9.06	-77107.707532882181
9.07	-136289.00434622652
9.08	-154757.60742323258
9.09	-157279.59487961626
9.1	-161618.64968315011
9.11	-158297.2237713472
9.12	-130638.69378846459
9.13	-172774.65009022338
9.14	-157357.69551694681
9.15	-165959.6029287049
9.16	-183571.02256132918
9.17	-217833.74641166939
9.18	-136116.51058804273
9.19	-129194.57441708945
9.2	-77048.451204026482
9.21	-134319.83032833182
9.22	-159433.28599717063
9.23	-222017.36247335942
9.24	-163643.61310248429
9.25	-151453.44801903571
9.26	-138814.6580837465
9.27	-90175.970186614199
9.28	-135598.73182508434
9.29	-150404.12478401873
9.3	-87473.353070605197
9.31	-140141.99535958795
9.32	-127984.95907957647
9.33	-109182.38267579483
9.34	-241719.17057439918
9.35	-262301.92434086837
9.36	-213096.59231948134
9.37	-95516.007385670542
9.38	-115305.89181236662
9.39	-146365.74300941243
9.4	-132861.89032683996
9.41	-170862.6790120285
9.42	-193793.67884365353
9.43	-214795.05677049002
9.44	-149455.66733070879
9.45	-152350.37920834767
9.46	-82527.765137042021
9.47	-118128.71724762734
9.48	-134553.20975507476
9.49	-93199.304209083944
9.5	-115797.1457203069
9.51	-179434.82090399874
9.52	-139969.04227171294
9.53	-163783.17782580614
9.54	-180540.58129063831
9.55	-225577.79099291808
9.56	-207154.63041978632
9.57	-237739.51512357607
9.58	-210384.34592254783
9.59	-158650.52156597094
9.6	-146831.01817526779
9.61	-83678.21520037044
9.62	-126106.92948103169
9.63	-156329.89056632458
9.64	-206433.86997282805
9.65	-136988.8339190188
9.66	-149650.59743273541
9.67	-136315.09789288323
9.68	-184114.55363530747
9.69	-179552.85831148145
9.7	-311152.22180229228
9.71	-165117.403750603
9.72	-143516.12407928004
9.73	-169075.16346698962
9.74	-162413.57201577368
9.75	-204586.91545145179
9.76	-156069.87747321796
9.77	-141029.00609707911
9.78	-92200.557691823051
9.79	-86746.442317845693
9.8	-147459.31119994316
9.81	-191540.74972915318
9.82	-180508.03124119903
9.83	-180174.38974234855
9.84	-211804.61818983089
9.85	-155591.35373650544
9.86	-136805.24566778596
9.87	-245538.8643533595
9.88	-247208.5038917175
9.89	-134012.13336267372
9.9	-164656.5345032675
9.91	-147069.19279103156
9.92	-102153.81175126966
9.93	-76911.940931090096
9.94	-101268.02728850373
9.95	-118988.84452191864
9.96	-148442.36092345417
9.97	-218456.06358159232
9.98	-195467.84157402188
9.99	-186883.34382034573
10	-172525.86845317652
