# Supplementary material for: Study on vibration characteristics of roadheader cutting pre-cracked hard rock
Source: Sci Rep. 2026 Jan 21;16:5933. doi: 10.1038/s41598-026-37089-7 (PMC12894704; doi:10.1038/s41598-026-37089-7)
Supplement: Supplementary file 1 — Supplementary Material 1 [file 41598_2026_37089_MOESM1_ESM.zip › data/jgt-wyl-xyz.csv]

QUERY DESCRIPTIONS
Q01 : Total Geometry Total Force X
GROUP/TYPE:	Wall1
SELECTED OBJECTS:	All
RANGE:	None
UNITS:	N
EXTRACTED DATA
TIME	Q01 : Total Geometry Total Force X
0	0	0	0
0.010002	-12309.76884	-15361.63292	-41286.11276
0.020001	-50576.45198	-63195.81966	-75613.01502
0.03	-62840.87364	-57184.64626	-36202.57066
0.040002	-117812.9009	-67157.1707	-80506.62405
0.050001	-55164.42999	-14048.35233	-36029.02905
0.06	-29965.82638	-15325.41192	-39956.50779
0.070002	-62667.56578	-76807.00488	-106265.6021
0.080001	-21812.24759	-24180.42227	-36623.08381
0.09	-13203.28596	-14509.84929	-8754.490086
0.100002	-29768.08345	-12068.60333	-41697.81303
0.110001	-44578.19412	-24632.83483	-46343.76287
0.12	-124665.2984	-77912.94379	-99521.42961
0.130002	-40762.51601	4962.317061	-38286.79928
0.140001	-64423.6849	-39002.63142	-99447.16376
0.15	-15234.43169	-3963.570403	-27243.86913
0.160002	-70657.1915	-37882.28489	-90459.8008
0.170001	-57153.95153	-9570.500025	-83627.58216
0.18	-94890.81602	2736.202704	-150304.7514
0.190002	-97521.16236	-55711.41623	-71421.85356
0.200001	-113559.7747	-69311.54989	-113113.3812
0.21	-131653.8103	-32092.55231	-93513.9386
0.220002	-123731.9765	-74861.47944	-92537.93826
0.230001	-60178.86236	-109930.5282	-116356.2852
0.24	-41544.52035	-19593.18916	-85646.29647
0.250002	-55064.18503	-62898.16211	-88932.96133
0.260001	-32755.44938	-36149.69235	-38060.20452
0.27	-74930.19204	-5777.653568	-63230.64522
0.280002	-81435.48926	-39543.95644	-74397.2295
0.290001	-122076.6397	-82187.59739	-91491.7294
0.3	-67895.8957	-7821.85897	-49641.12079
0.310002	-68950.37504	-20198.56159	-58480.81088
0.320001	-56492.79848	-38033.15161	-31417.61828
0.330003	-113133.2355	-64576.16996	-107600.3047
0.340002	-113242.7802	-62187.80332	-64633.1271
0.350001	-69222.91484	-6221.286703	-48790.71473
0.360003	-74435.19559	-34922.946	-85060.89258
0.370002	-24709.15712	-23032.55981	-59739.66325
0.380001	-15273.77093	-5539.088045	-54727.57466
0.390003	-10586.70848	-29850.43567	-52699.91183
0.400002	-76617.58627	-33036.00974	-51624.49356
0.410001	-76566.69297	-54036.72463	-85018.52631
0.420003	-53040.14048	-43071.33085	-47570.80819
0.430002	-45011.80527	-10178.11273	-47528.4242
0.440001	-4311.500099	-3238.434488	-3245.89143
0.450003	-36570.3824	-5727.827421	-25418.67604
0.460002	-24855.27017	-12717.51344	-11274.62433
0.470001	-21428.84645	-14726.91604	-37387.67712
0.480003	-67360.33529	-53390.77675	-126527.5886
0.490002	-79956.48272	-62487.16973	-50673.22065
0.500001	-55155.60961	-52045.78931	-37940.6406
0.510003	-92187.18138	-62169.28623	-103285.179
0.520002	-111875.6011	-58943.47313	-53701.56439
0.530001	-83665.85364	-56419.22197	-31502.06771
0.540003	-33574.96972	-24486.20258	-31046.77335
0.550002	-24160.63013	-21294.60286	-23295.30797
0.560001	-31210.30864	-37883.22925	-61058.97152
0.570003	-31443.28452	-21294.4322	-44021.66911
0.580002	-26477.06015	-35956.42302	-60594.41766
0.590001	-47676.20257	-23345.38354	-42293.18097
0.600003	-24524.62474	-8266.546705	-34061.5758
0.610002	-21854.94454	788.7316349	-25175.23373
0.620001	-29774.25448	-28539.72705	-51382.85819
0.630003	-115058.2721	-74215.72695	-65368.08536
0.640002	-55901.37553	-42824.95653	-26899.26695
0.650001	-116510.7904	-36443.36995	-94150.18509
0.660003	-111230.1753	-36953.29137	-69394.71527
0.670002	-64941.2697	-14312.44643	-34530.80812
0.680001	-90335.90578	-34558.9984	-93585.21336
0.690003	-131549.4077	-38441.68364	-122908.089
0.700002	-163334.8676	-52677.75187	-172857.4717
0.710001	-174766.0082	-25090.19486	-139940.6317
0.720003	-132195.6493	-45416.44027	-85895.3364
0.730002	-148042.027	-66983.17187	-132816.2662
0.740001	-79238.77451	-75789.57728	-53887.94327
0.750003	-46586.74761	-84739.23956	-29385.14697
0.760002	-82934.39859	115.0567808	-31776.29827
0.770001	-105818.9204	-3476.027541	-58670.5496
0.780003	-109590.5146	-16865.45597	-74458.82559
0.790002	-103682.6438	-43969.84801	-76550.00559
0.800001	-93863.11428	-58011.79182	-82076.53861
0.810003	-57925.62587	-40466.12367	-81165.12845
0.820002	-51660.53936	-35466.29288	-48387.70258
0.830001	-44424.01352	-2559.724364	-29873.66759
0.840003	-47545.70823	3369.475212	-35258.28993
0.850002	-70388.16764	-15196.20705	-52284.22404
0.860001	-84886.18792	1893.85035	-37982.10439
0.870003	-70057.42651	-23740.51836	-20371.71201
0.880002	-102818.3732	-61527.66851	-80268.79771
0.890001	-69816.43406	-61767.02805	-77710.44418
0.900003	-79882.4607	-76773.78888	-111148.2317
0.910002	-70760.83782	-74873.27063	-59970.25335
0.920001	-76833.29228	-76033.46452	-84183.14464
0.930003	-29134.94272	-51504.60977	-43752.81231
0.940002	-50449.70855	-43337.20098	-89679.17049
0.950001	-78060.45157	-40426.67659	-65129.96423
0.960003	-80760.98964	-19676.71708	-53068.38142
0.970002	-108234.9332	-35119.25276	-107753.485
0.980001	-138262.4849	-45996.75201	-100821.6275
0.990003	-161315.3184	-55109.62245	-103758.7519
1	-182273.4644	-115537.7085	-100125.4672
1.01	-129721.2189	-120059.5061	-74429.0943
1.02	-79194.75312	-116725.1435	-29290.27173
1.03	-40255.38381	-85636.53414	-72858.47272
1.04	-72856.7629	-69523.69598	-93635.85294
1.05	-101155.8369	-49352.22127	-110951.5024
1.06	-109248.6155	-35047.50802	-119273.3113
1.07	-99960.84997	-17342.69344	-87345.18979
1.08	-90653.30342	-25490.08216	-100856.5033
1.09	-141080.7795	-116319.3826	-134827.9974
1.1	-150724.5959	-133404.6781	-76203.47719
1.11	-174803.2764	-194889.8682	-122787.0939
1.12	-148918.4115	-152900.942	-61195.08582
1.13	-93150.74564	-95024.9463	-100866.9003
1.14	-171754.7918	-135620.6221	-139319.9242
1.15	-120218.4699	-127934.3472	-97662.24822
1.16	-72643.37684	-72040.30401	-50109.45983
1.17	-77486.74317	-105204.6778	-71883.109
1.18	-73047.84469	-76160.82923	-72799.51703
1.19	-76825.54534	-63498.36682	-98560.45126
1.2	-58525.86645	-53709.19207	-79669.47445
1.21	-112171.2603	-79415.16938	-106522.0341
1.22	-124783.8023	-28620.98052	-67614.23666
1.23	-70298.11503	-42562.509	-57730.05117
1.24	-84176.57377	-99043.46287	-128234.569
1.25	-88192.85412	-68449.90342	-115300.8801
1.26	-101401.9837	-30568.59109	-63609.39298
1.27	-76133.45431	-37903.18035	-41833.81002
1.28	-87934.53197	-43730.16398	-73083.75693
1.29	-107842.9575	-66486.62284	-58624.19787
1.3	-64246.60143	-44997.5126	-28892.40436
1.31	-42407.31457	-19612.03789	-67397.54111
1.32	-109513.6078	-69129.37745	-81390.45307
1.33	-135674.3532	-85393.35635	-74256.03267
1.34	-155273.4401	-112877.7136	-125155.8142
1.35	-179340.8667	-122617.2339	-74453.22638
1.36	-110330.5801	-44200.27955	-37271.04717
1.37	-149758.462	-48114.68718	-111792.1636
1.38	-54872.00754	-27991.31848	-48327.94577
1.39	-53806.66922	-54219.31304	-94438.31655
1.4	-43942.52572	-108005.3119	-101364.6088
1.41	-40904.51504	-38810.61188	-27041.97527
1.42	-30417.08177	-26879.65433	-41499.56865
1.43	-103312.7131	-74644.48582	-125725.7813
1.44	-82065.39315	-86049.86672	-60328.06355
1.45	-65306.65641	-107379.1593	-118129.8249
1.46	-95989.94495	-148041.9245	-109708.7114
1.47	-135963.4169	-152984.4192	-79416.82359
1.48	-65757.40587	-71489.72558	-43791.31264
1.49	-41938.13985	-29245.96742	-40576.627
1.5	-57711.13731	-40741.3273	-85968.32711
1.51	-41978.55723	-23699.15124	-66633.72799
1.52	-26462.77342	-90325.02603	-64578.6136
1.53	-44836.21426	-100216.1601	-78543.75491
1.54	-87073.62904	-93047.50193	-90492.19009
1.55	-91010.73467	-101735.7096	-60763.98281
1.56	-46863.36479	-78905.72374	-56997.26116
1.57	-76735.51892	-66028.69417	-68284.24248
1.58	-43542.85421	-51083.44967	-69268.93306
1.59	-70086.11309	-97969.95616	-113965.0571
1.6	-113329.2605	-138630.2743	-109931.7715
1.61	-116566.1403	-136785.0161	-64126.82044
1.62	-79190.97449	-144666.3902	-102209.4752
1.63	-65372.52547	-81718.93475	-51227.19543
1.64	-57666.60023	-55021.03775	-49564.16239
1.65	-83960.33538	-53340.96973	-91798.22077
1.66	-86886.28329	-59639.85826	-89035.72322
1.67	-65559.63926	-40123.90856	-54112.92082
1.68	-42427.28442	-82458.2478	-83565.65787
1.69	-33754.16691	-68801.1215	-53825.31555
1.7	-45664.27818	-82675.25649	-73674.98999
1.71	-66414.76001	-102211.9612	-78069.94287
1.72	-51893.82957	-45460.37212	-79430.41173
1.73	-68526.14663	-23352.6459	-50240.28326
1.74	-51723.72689	-44704.71583	-50992.40002
1.75	-73850.08255	-52869.92091	-84458.57616
1.76	-109793.0701	-97249.96669	-101392.7684
1.77	-101330.6571	-104360.0847	-83984.58366
1.78	-119240.7537	-79231.39126	-138778.9369
1.79	-47577.35063	-5170.463795	-63921.44262
1.8	-62792.09599	-43389.34319	-38782.03171
1.81	-36366.93591	-31080.77976	-39185.19804
1.82	-45219.82982	-30999.99413	-72495.49864
1.83	-54695.64603	-65385.65432	-66347.30533
1.84	-89270.41807	-106019.1665	-108467.4005
1.85	-136837.7802	-91584.94895	-59887.80911
1.86	-133707.9587	-97669.65479	-66039.34411
1.87	-84059.55049	-79088.73903	-78814.86621
1.88	-60211.3551	-23523.70388	-34468.28724
1.89	-60397.60101	-34660.71491	-46425.92724
1.9	-70920.94421	-59001.6278	-84349.53029
1.91	-124236.5653	-20971.51813	-94174.27103
1.92	-101863.4616	-7710.605121	-58699.23097
1.93	-179734.4426	-66257.03637	-149547.3952
1.94	-178275.2294	-109686.0479	-83319.72129
1.95	-186108.6606	-132617.972	-123391.175
1.96	-76358.51531	-28089.0658	-85874.22041
1.97	-77633.69544	-36991.62222	-108297.3481
1.98	-105443.5282	-68770.38371	-134618.975
1.99	-155884.3847	-76505.03825	-144814.588
2	-234142.1785	-80711.97176	-88666.00528
2.01	-107118.6249	-6594.27802	-59402.99093
2.02	-99926.40776	-14151.58017	-57812.58469
2.03	-71934.97065	-50031.72519	-58270.58798
2.04	-90403.48619	-44624.52057	-83668.25201
2.05	-109652.0755	-73026.58101	-144725.8829
2.06	-112296.113	-35947.26362	-90712.20801
2.07	-95937.26767	-94488.9359	-106076.8831
2.08	-116338.8799	-127878.583	-148676.1607
2.09	-56494.04889	-90279.32393	-71722.11055
2.1	-43593.08108	-80893.00663	-59211.03014
2.11	-72875.5951	-67506.18856	-76809.21097
2.12	-66111.02621	-74704.72569	-96348.29109
2.13	-101415.1454	-41346.86597	-54360.09024
2.14	-108029.2916	-25209.39889	-64636.06863
2.15	-113907.3278	-25394.23598	-96469.6962
2.16	-129275.339	-89256.5638	-98443.89323
2.17	-129662.8055	-144871.528	-128696.6225
2.18	-153000.1727	-120385.7842	-71396.61808
2.19	-90587.40505	-87790.9517	-51119.35897
2.2	-103363.8587	-94695.46737	-92269.46
2.21	-107830.1175	-75688.17756	-56635.78324
2.22	-86788.24246	-67565.43719	-79733.9969
2.23	-58590.01193	-37863.14299	-51810.75002
2.24	-100032.9433	-53959.47216	-81265.72956
2.25	-85887.87079	-43177.02005	-53992.01983
2.26	-56978.64819	-34963.85459	-51598.35549
2.27	-41686.31408	-68605.32515	-86987.1941
2.28	-52169.23097	-87241.42365	-67380.74621
2.29	-52886.13456	-53682.34194	-24988.44984
2.3	-95620.00495	-62834.81022	-127447.77
2.31	-94377.30787	-71923.44456	-84846.39024
2.32	-96441.159	-125127.2006	-133635.3758
2.33	-100613.9648	-155040.2264	-115980.318
2.34	-70717.85196	-51915.38294	-72967.94038
2.35	-64741.78363	-83144.32668	-128646.0677
2.36	-117072.1182	-124912.0553	-96836.51098
2.37	-129611.4572	-150325.5751	-79720.12843
2.38	-101633.7426	-112769.8139	-70561.31545
2.39	-123861.1377	-103651.2796	-103484.4359
2.4	-230641.5397	-92133.08074	-100424.6852
2.41	-286209.6109	-125737.285	-141116.0707
2.42	-169884.2233	-124482.9496	-56106.26971
2.43	-194303.5317	-127062.6164	-138149.5888
2.44	-113274.8829	-86725.63589	-31814.02877
2.45	-54598.81734	-48431.03141	-48071.88825
2.46	-85759.86574	-19362.40126	-88533.4432
2.47	-59881.43177	-20252.37521	-67183.85706
2.48	-49476.68544	-29037.80547	-71959.7342
2.49	-17569.1503	-7645.942319	-42718.44654
2.5	-69544.28539	-52096.4243	-146899.3216
2.51	-154504.484	-71462.65608	-143670.0924
2.52	-123080.082	-53745.14212	-90381.07892
2.53	-140624.4373	-62137.99487	-176480.4854
2.54	-156910.1942	-58899.32322	-104494.1483
2.55	-123671.2992	-80786.86693	-102704.1112
2.56	-161123.4956	-95588.52568	-114557.4088
2.57	-155266.9164	-105713.5343	-77377.31712
2.58	-130137.9269	-71601.27311	-70945.76909
2.59	-145536.1305	-55937.61857	-92971.16616
2.6	-182609.1849	-85356.4437	-86485.67477
2.61	-122485.5844	-62911.06679	-75153.2386
2.62	-113310.1053	-82024.58139	-102367.3907
2.63	-64696.96517	-69933.10125	-51016.94021
2.64	-49045.59784	-42493.57158	-65410.69068
2.65	-150971.8685	-32567.05843	-95811.08437
2.66	-90191.37332	-95652.85732	-86963.52883
2.67	-113393.2195	-108590.4837	-93107.41912
2.68	-112753.5266	-83731.22968	-56575.92503
2.69	-131567.0798	-83554.76448	-103670.4547
2.7	-129911.402	-79552.46192	-96066.06027
2.71	-102938.3781	-76991.30583	-87718.72838
2.72	-47097.33711	-63120.43568	-65136.29429
2.73	-44048.14336	-80084.1002	-95723.66262
2.74	-80337.0907	-94710.82932	-94666.04604
2.75	-88609.48026	-71111.64997	-47348.64095
2.76	-100084.9105	-112063.9193	-133856.9911
2.77	-52496.6912	-53764.05315	-118909.2523
2.78	-96783.16216	-31086.56047	-68653.40371
2.79	-160606.7515	-47137.30101	-154580.8559
2.8	-80441.27939	-15935.14751	-51503.85305
2.81	-100815.4697	-20924.74482	-136988.7533
2.82	-132812.6495	-28557.7531	-126646.1426
2.83	-80905.51705	-62377.67748	-61675.32282
2.84	-105238.1391	-75768.60458	-87343.54959
2.85	-133264.1743	-53339.35871	-113301.1686
2.86	-150224.3561	-49156.14871	-73717.25095
2.87	-89325.00737	-64747.7745	-60627.61042
2.88	-65946.72766	-20410.4555	-66207.93649
2.89	-83159.4355	-61622.27545	-58491.43446
2.9	-110186.4399	-97272.48017	-132283.6708
2.91	-98119.89909	-158417.0978	-134538.7351
2.92	-140297.0765	-156173.6224	-162352.6609
2.93	-202635.0646	-174924.6283	-148077.0979
2.94	-179819.8896	-153412.701	-108237.7641
2.95	-170931.2728	-134792.4849	-104827.545
2.96	-144187.8479	-148188.9563	-95910.46469
2.97	-143203.3265	-141678.153	-95039.5508
2.98	-108406.9422	-112477.5774	-128132.9347
2.99	-69047.20508	-65061.07915	-43771.97169
3	-53557.31859	-71594.32166	-57111.23439
3.01	-130781.5358	-75598.35798	-92997.6859
3.02	-116198.1878	-55241.82898	-87077.37862
3.03	-47755.81611	-36709.65814	-91775.16096
3.04	-65340.65079	-80138.34349	-90346.1996
3.05	-109919.9986	-73246.46415	-73219.46648
3.06	-146647.5634	-73553.25097	-126008.4486
3.07	-126899.8408	-46071.21406	-54852.30576
3.08	-105030.6033	-50926.27725	-130282.0507
3.09	-122285.0389	-48777.45915	-114078.8851
3.1	-175003.9668	-72022.72393	-127940.8489
3.11	-121323.9064	-112936.6918	-127664.5168
3.12	-90439.749	-128709.5333	-175571.0468
3.13	-81522.32666	-87037.38018	-71059.33598
3.14	-103592.3125	-45482.19839	-94070.33365
3.15	-107287.2185	-13672.53454	-48357.5342
3.16	-59410.19544	-11242.14805	-35807.9652
3.17	-52836.80053	-49794.60955	-57570.14027
3.18	-54703.68917	-29550.71074	-93146.38988
3.19	-76285.37012	-30729.8609	-44173.84174
3.2	-151520.6841	-54313.25097	-83612.97036
3.21	-241700.9137	-55636.00685	-59006.58206
3.22	-185327.5205	-65409.88111	-79227.27289
3.23	-146150.3199	-54000.42373	-102765.4457
3.24	-177485.051	-52907.20393	-83875.42129
3.25	-167287.4229	-85592.9811	-58491.21586
3.26	-173024.646	-104961.8265	-96889.15292
3.27	-169336.7192	-82612.42926	-42710.95408
3.28	-63796.4664	-46592.37935	-82858.67355
3.29	-88820.19913	-95793.71211	-148369.9831
3.3	-175238.2127	-111015.4267	-185551.523
3.31	-158817.5725	-109596.3617	-109233.9549
3.32	-132351.4181	-103128.5301	-158779.8007
3.33	-170130.9792	-144868.8461	-147730.9586
3.34	-174449.4431	-155977.4242	-143138.351
3.35	-212398.8027	-162297.7939	-148250.7643
3.36	-205667.6328	-222700.974	-131525.3249
3.37	-247559.3935	-181141.0454	-57738.00416
3.38	-200865.1839	-157286.9463	-68230.97525
3.39	-158159.5895	-143210.6398	-11687.37557
3.4	-150702.7715	-126447.5261	-71362.82681
3.41	-212863.2974	-135255.0001	-108022.1166
3.42	-309568.1917	-119548.6662	-129856.0372
3.43	-196925.4719	-118647.8501	-80437.3141
3.44	-103336.9827	-65191.88542	-51072.99794
3.45	-37391.92049	-47458.63879	-30170.21539
3.46	-76997.85531	-61419.74048	-106905.6162
3.47	-119585.2835	-53150.9029	-80723.04994
3.48	-105401.4195	-29691.93754	-68617.48089
3.49	-115585.4656	-68298.0637	-39352.46044
3.5	-159643.9935	-66219.96498	-130130.1029
3.51	-151112.4272	-67089.80657	-71427.67566
3.52	-176872.7881	-133405.6167	-140510.1034
3.53	-101985.5587	-87405.49466	-50846.85794
3.54	-89236.86735	-69785.01272	-98441.38334
3.55	-65599.57654	-31050.98936	-87433.37721
3.56	-59759.0149	-37279.30605	-51277.66479
3.57	-91362.10245	-47332.05042	-99142.28135
3.58	-112307.9641	-77797.46722	-67919.69877
3.59	-116759.8207	-88203.40443	-58599.42246
3.6	-138903.5238	-136862.5664	-74813.99669
3.61	-114537.5713	-188009.7178	-78031.17514
3.62	-105081.4277	-172455.316	-69292.89929
3.63	-118608.4795	-152099.8353	-56703.80131
3.64	-80057.42048	-136725.6552	-19883.61164
3.65	-114200.5662	-148504.3127	-31634.65914
3.66	-76195.9946	-95717.83715	-20054.38501
3.67	-51556.31638	-63964.89179	-43206.33059
3.68	-126898.34	-111716.7408	-77123.41131
3.69	-153227.2843	-138331.0613	-51126.92616
3.7	-158519.5194	-79447.34063	-83646.00035
3.71	-161767.3305	-71627.51064	-76188.41695
3.72	-123901.9607	-61096.93415	-61264.71522
3.73	-183782.4674	-130932.6384	-165410.4082
3.74	-109157.7966	-84500.24261	-118318.7955
3.75	-168166.707	-76705.22904	-143463.3316
3.76	-157124.4664	-110632.1608	-131842.2173
3.77	-218696.3671	-189241.9095	-207089.3798
3.78	-201295.3991	-188762.3345	-170820.1964
3.79	-178441.489	-153813.3075	-97079.04252
3.8	-109357.8966	-136729.9106	-121481.5933
3.81	-179994.846	-231991.8106	-189167.2506
3.82	-156568.1312	-164155.3334	-114199.5288
3.83	-183314.2276	-100920.4457	-105206.3528
3.84	-157128.1255	-106302.6915	-134864.65
3.85	-145337.6119	-127273.6406	-150962.5196
3.86	-112437.6852	-99581.96553	-135665.4536
3.87	-164981.5741	-103597.0271	-109910.8148
3.88	-97838.65682	-59072.39158	-120814.5281
3.89	-111806.3067	-64244.61466	-99851.93953
3.9	-84620.61712	-70275.27974	-51081.53652
3.91	-71462.92677	-127834.1655	-77955.90532
3.92	-54965.008	-70369.02078	-44662.80034
3.93	-61184.51803	-95438.72623	-36455.18668
3.94	-102099.3459	-101883.8723	-115697.7678
3.95	-68455.21653	-84973.72047	-69904.74282
3.96	-60509.09964	-72341.10409	-103196.9852
3.97	-40043.90569	-18806.35884	-87295.80264
3.98	-69084.97513	-65068.00028	-146090.3255
3.99	-105070.0291	-86016.26042	-126067.0539
4	-119972.6774	-134415.582	-120587.7299
4.01	-142462.8684	-130453.5941	-150047.3061
4.02	-139737.084	-134769.1766	-109524.0555
4.03	-122033.1549	-162981.9084	-148957.0121
4.04	-153390.5574	-164274.4143	-151410.3121
4.05	-223947.4388	-227811.3288	-214892.601
4.06	-149928.1766	-172827.4241	-120807.061
4.07	-98292.12782	-106472.3123	-83525.86378
4.08	-117618.1194	-73258.48461	-49125.04154
4.09	-97177.36407	-66712.6675	-44963.70971
4.1	-90155.55389	-75610.65748	-108122.0557
4.11	-191608.4442	-99889.33956	-176103.4754
4.12	-171468.4354	-140793.1076	-130479.3819
4.13	-141261.1579	-147871.7838	-188310.087
4.14	-124381.7463	-66659.29021	-90678.68099
4.15	-148486.6097	-71569.05519	-153317.8781
4.16	-185589.2239	-84504.46171	-204520.815
4.17	-232880.9915	-42634.61536	-152076.9172
4.18	-195396.2174	-82318.19034	-177058.4285
4.19	-142257.3703	-82147.81143	-129418.7551
4.2	-82311.2446	-70278.21146	-111687.5521
4.21	-81815.90065	-66443.57042	-142633.3663
4.22	-125255.5264	-85017.64862	-163336.0644
4.23	-130483.2149	-69223.33315	-136358.8558
4.24	-109812.3143	-67606.34678	-97528.89352
4.25	-137957.7819	-68933.64189	-135553.415
4.26	-219879.6049	-78218.18908	-167048.2177
4.27	-184792.8857	-53359.01706	-142329.6137
4.28	-208165.9226	-52446.71278	-124082.1231
4.29	-116442.9955	-102665.6948	-105575.7758
4.3	-105423.2039	-115525.6796	-130667.9088
4.31	-120905.0724	-122874.9042	-92620.09141
4.32	-109118.7872	-108960.3103	-78088.30452
4.33	-91366.85419	-173290.8667	-171569.4699
4.34	-74653.37564	-200297.313	-141461.7512
4.35	-155363.7619	-196305.7887	-165463.6584
4.36	-203642.5172	-160907.0397	-145346.3948
4.37	-200941.0917	-126787.4372	-142942.2666
4.38	-119394.1813	-76152.08541	-111047.8308
4.39	-132280.495	-62846.07251	-139669.4119
4.4	-89414.09856	-55924.4539	-62034.892
4.41	-62555.61804	-65343.95226	-94621.57638
4.42	-67170.03899	-34419.10528	-74878.54486
4.43	-36614.45314	-18112.52749	-50460.35859
4.44	-50838.4319	-32615.17568	-103773.5767
4.45	-67382.59152	-17524.0754	-74073.4727
4.46	-166020.0018	-25459.9001	-135668.1525
4.47	-132424.5579	-76774.67923	-79675.41678
4.48	-147638.597	-90218.25706	-128124.0072
4.49	-120240.2792	-80082.89335	-132598.2665
4.5	-206672.6815	-59136.60554	-70985.94702
4.51	-182097.7124	-47553.79962	-45126.50683
4.52	-66962.10041	-22423.7073	-67333.15888
4.53	-107887.3552	-40830.43227	-53585.62137
4.54	-163304.5371	-97413.61681	-133238.5069
4.55	-117008.2695	-44882.59759	-80804.19128
4.56	-149280.7348	-49676.06129	-72256.34704
4.57	-176576.7021	-72770.0828	-125974.1428
4.58	-104305.6889	-43029.31387	-55374.9923
4.59	-60413.17626	-38334.02209	-139648.2984
4.6	-130726.827	-32318.04631	-105361.4866
4.61	-91187.65925	-23788.97741	-88977.42281
4.62	-161843.2026	-45730.62171	-92315.46932
4.63	-155733.4551	-64067.56062	-98334.91304
4.64	-206991.6538	-106483.0699	-125305.0959
4.65	-239181.5008	-121217.1403	-175509.384
4.66	-119161.95	-103829.8268	-103634.8209
4.67	-79844.96954	-76295.87952	-78234.0317
4.68	-147638.7415	-68568.55178	-106082.9777
4.69	-117302.3102	-69818.63882	-120625.6183
4.7	-176797.3297	-85785.50037	-139001.0317
4.71	-146367.6948	-111017.7232	-115299.6052
4.72	-157897.2875	-109621.7114	-125928.7223
4.73	-81343.54873	-105146.9731	-92809.50265
4.74	-53395.53817	-84588.12121	-103781.4122
4.75	-128152.7843	-138517.3614	-169117.2729
4.76	-173934.96	-59987.71419	-163901.4681
4.77	-148675.1672	-99516.03757	-84253.86503
4.78	-147864.8445	-180411.32	-145227.4796
4.79	-146941.8183	-128811.8518	-157985.2526
4.8	-192499.145	-91659.61906	-110530.8463
4.81	-217915.1078	-138021.3805	-126444.7971
4.82	-203531.7054	-146023.9483	-124548.0982
4.83	-157359.2489	-103090.3457	-110139.5169
4.84	-131614.8404	-88324.80413	-85082.79383
4.85	-79426.51984	-92275.51202	-85893.86772
4.86	-74164.99619	-95195.03689	-105132.3648
4.87	-126414.1799	-51001.6889	-58745.33362
4.88	-118892.7458	-50083.48073	-114161.11
4.89	-159637.6086	-76945.3855	-150394.1544
4.9	-110409.0639	-87505.08769	-136079.8176
4.91	-50178.6916	-63845.06668	-68000.7766
4.92	-136214.5644	-98969.21839	-101575.6515
4.93	-188998.082	-158266.1854	-133020.2364
4.94	-186702.4426	-153168.056	-69246.4522
4.95	-176985.4504	-146774.306	-126983.2469
4.96	-130668.2187	-143741.8532	-147845.7964
4.97	-175149.771	-212461.4769	-217451.8337
4.98	-209479.8063	-239509.8154	-210498.8049
4.99	-231327.2601	-214959.6042	-158376.1614
5	-246927.603	-129444.3119	-111778.0463
5.01	-158784.063	-101001.1223	-88765.43372
5.02	-156176.3565	-103934.564	-118126.5611
5.03	-192474.4942	-126891.3635	-103481.8751
5.04	-199482.8733	-132881.6522	-104068.804
5.05	-176666.029	-68384.12547	-82208.79947
5.06	-245626.0286	-98528.61287	-157552.586
5.07	-216897.6928	-77515.54626	-135533.7132
5.08	-151775.3445	-128188.1825	-132356.1041
5.09	-74305.1257	-99117.34516	-105838.8896
5.1	-97110.33989	-123316.867	-98064.17388
5.11	-116343.8542	-112982.4345	-78321.50431
5.12	-106130.1431	-102793.269	-93912.96183
5.13	-100532.0173	-133712.6393	-157601.578
5.14	-116284.7345	-164918.7887	-182027.6348
5.15	-113289.3504	-95191.13639	-111214.5384
5.16	-163520.4833	-123609.1408	-120814.9001
5.17	-104576.6513	-83808.02705	-91747.42319
5.18	-108555.6037	-107948.2629	-102846.771
5.19	-136612.0489	-137290.1853	-94068.12172
5.2	-122825.9766	-160588.9952	-87881.49294
5.21	-143958.8521	-146868.0847	-154431.1471
5.22	-164073.0643	-144409.8907	-130590.9044
5.23	-86689.80141	-104838.2479	-95742.93964
5.24	-92054.3789	-81512.95003	-97307.872
5.25	-72849.97401	-70924.4024	-66959.09242
5.26	-122762.7482	-115723.8142	-103808.9903
5.27	-82384.00996	-102970.6176	-93987.13006
5.28	-140957.1878	-98641.5651	-134758.6932
5.29	-62180.36478	-72411.37061	-81483.41426
5.3	-104644.2099	-66959.76799	-72526.42943
5.31	-129478.617	-64410.43121	-97208.04927
5.32	-57048.53113	-56625.33791	-49570.98053
5.33	-64253.25485	-47173.36444	-98354.30754
5.34	-68929.69414	-60189.27486	-101352.1606
5.35	-107998.4967	-99120.68467	-103287.8515
5.36	-86154.0838	-132397.8707	-154949.8768
5.37	-157826.2255	-183176.1569	-137157.3074
5.38	-165914.3879	-173208.5611	-149574.6015
5.39	-139225.7186	-188736.3493	-154404.2535
5.4	-105476.0997	-160567.3452	-99680.64344
5.41	-132188.3349	-157317.0421	-134234.4656
5.42	-194358.1374	-111638.4653	-169089.268
5.43	-104839.1439	-34435.82887	-70623.98315
5.44	-80495.35413	-48726.9606	-83723.84985
5.45	-128631.8891	-100752.5672	-130376.0232
5.46	-192386.4754	-98644.21613	-145029.4768
5.47	-203272.0778	-140884.3398	-157264.72
5.48	-204349.4384	-121581.3902	-118930.0714
5.49	-157198.3762	-121919.275	-60769.80853
5.5	-163275.277	-134999.1364	-49243.9873
5.51	-119967.9728	-150945.8429	-116960.8511
5.52	-71069.84765	-138655.947	-127586.1547
5.53	-100409.8764	-140207.3269	-106292.5547
5.54	-78096.5724	-42194.92462	-75447.7336
5.55	-78450.9963	-26503.23283	-122922.4968
5.56	-45940.63081	-60213.94171	-88255.94867
5.57	-77319.16807	-97157.34503	-124034.9769
5.58	-67778.36289	-97568.40663	-74784.82209
5.59	-72096.48337	-86572.31462	-100890.2794
5.6	-118635.9837	-88257.47797	-120518.6855
5.61	-162981.1325	-115512.4938	-125081.1487
5.62	-129424.4829	-47649.42166	-99538.62992
5.63	-152825.2393	-16532.8719	-110920.7363
5.64	-76649.53495	-57566.83149	-88645.97239
5.65	-67078.35785	-79944.53601	-72342.62718
5.66	-76714.44696	-87412.48559	-90921.55149
5.67	-73855.93672	-125447.3011	-77556.49738
5.68	-106190.3827	-128440.2674	-54254.8162
5.69	-92871.31738	-66872.33449	-66347.10064
5.7	-147252.0487	-58668.08172	-125638.3679
5.71	-151494.1319	-92123.54454	-156525.6302
5.72	-73184.92269	-39003.06014	-115896.5204
5.73	-77349.57089	-6968.469951	-107810.2057
5.74	-84796.41716	-55321.99864	-133490.4488
5.75	-150865.4323	-72935.78385	-71054.28198
5.76	-161265.6206	-78093.31348	-108604.1972
5.77	-101090.3653	-41071.36824	-91082.50781
5.78	-168318.3704	-98255.79885	-109306.603
5.79	-139521.3481	-104103.0175	-77295.30506
5.8	-174368.2373	-179830.6501	-156417.1703
5.81	-194401.2919	-179824.0558	-160077.8229
5.82	-160276.3175	-175404.0499	-90062.65171
5.83	-152614.7522	-115310.2297	-44624.82161
5.84	-173153.9191	-122561.8803	-170640.3983
5.85	-220536.0007	-92220.55245	-34291.54251
5.86	-220957.072	-122047.0123	-57863.23083
5.87	-108515.0597	-80564.99363	-35591.43796
5.88	-117615.1151	-46266.19466	-74778.45832
5.89	-204405.147	-63390.8923	-66033.5412
5.9	-198131.3641	-80588.81928	-112950.7692
5.91	-135536.4976	-84558.03043	-121043.3486
5.92	-124007.8267	-69532.20508	-166278.1613
5.93	-54180.17215	-67772.26228	-111712.5632
5.94	-56304.55741	-119559.8398	-137487.6436
5.95	-91100.76775	-155110.2432	-83083.96428
5.96	-51931.97074	-111089.8761	-93115.67953
5.97	-203756.8134	-161711.3688	-168017.2797
5.98	-213417.9778	-129678.335	-91077.53015
5.99	-208894.7507	-100875.3987	-126717.4058
6	-145745.1221	-77971.27583	-139536.7653
6.01	-144267.487	-44684.74015	-92350.68945
6.02	-157898.6313	-78853.9143	-117642.7253
6.03	-146448.337	-91317.15517	-45946.744
6.04	-127329.5143	-78775.09423	-65211.51761
6.05	-233974.2458	-57409.59881	-110912.5114
6.06	-231709.138	-72167.85259	-82687.69914
6.07	-178766.5232	-131265.4434	-150085.8182
6.08	-197443.5875	-150401.9519	-189928.5407
6.09	-173801.4962	-107433.144	-112132.5928
6.1	-140689.9773	-121078.5277	-97783.51973
6.11	-158137.6062	-122268.7166	-121844.1205
6.12	-150843.3293	-72389.99761	-144507.9367
6.13	-170723.8013	-100500.0247	-119604.9771
6.14	-130569.2514	-75099.83021	-135220.9764
6.15	-115083.2701	-115541.1574	-161395.6071
6.16	-126601.1123	-126621.5224	-171386.4924
6.17	-163324.9815	-172435.1302	-209460.7776
6.18	-159256.7007	-144244.4392	-103855.5334
6.19	-99030.55357	-96750.01932	-86147.92951
6.2	-136912.8512	-96559.46169	-115158.3191
6.21	-167314.8798	-126045.6322	-109257.7929
6.22	-169024.0562	-95837.81547	-114576.5029
6.23	-101028.9688	-148543.6511	-50988.88076
6.24	-80030.86568	-176000.5545	-165711.9886
6.25	-101510.3918	-182820.7155	-131864.9803
6.26	-100169.4157	-151864.9185	-106097.2445
6.27	-188342.6319	-187291.9231	-168778.0208
6.28	-154515.1167	-134537.0384	-79835.14548
6.29	-92203.152	-112903.2864	-29952.29282
6.3	-127871.6759	-148288.906	-99120.32681
6.31	-143252.8385	-168867.5607	-127162.3444
6.32	-152784.0527	-125085.3365	-97179.11987
6.33	-125802.2812	-96392.39671	-152370.1449
6.34	-157584.5336	-144331.4881	-181383.2631
6.35	-131086.5788	-76335.99179	-124251.0792
6.36	-131758.3064	-103120.2888	-99683.5096
6.37	-124466.3589	-132709.9293	-198753.9917
6.38	-130389.2696	-135329.439	-165344.1707
6.39	-168837.5459	-120920.778	-246696.577
6.4	-159329.4123	-124497.4885	-121229.4594
6.41	-138291.8177	-124786.1959	-137695.1699
6.42	-106329.5131	-77793.53611	-42902.07773
6.43	-112557.3006	-58238.02599	-51428.2779
6.44	-113369.4017	-87451.47445	-97440.00482
6.45	-109423.9055	-148287.3443	-92388.67424
6.46	-83672.98483	-38656.28599	-110551.8847
6.47	-169363.6522	-97182.39477	-158542.6945
6.48	-134561.898	-121294.654	-104403.502
6.49	-132484.5467	-76444.55275	-147499.8472
6.5	-83207.744	-47110.20229	-70834.49396
6.51	-187924.9191	-79021.30202	-110055.1391
6.52	-148803.4731	-120867.526	-53500.43943
6.53	-71992.2575	-20441.59687	-49922.04244
6.54	-61489.64967	-37245.82928	-112582.2352
6.55	-96580.51323	-34567.33637	-203007.152
6.56	-181838.9349	-64510.74548	-200684.675
6.57	-131642.4362	-97790.34559	-220171.8373
6.58	-114128.5208	-107756.1959	-175457.8324
6.59	-123422.4252	-135132.7286	-113809.8553
6.6	-105044.3931	-81255.1884	-70234.36202
6.61	-149181.1357	-69884.20154	-132599.7687
6.62	-225311.3776	-52937.46548	-142676.3309
6.63	-193110.9056	-64218.96766	-61944.01182
6.64	-139624.776	-122522.5172	-93088.27892
6.65	-53354.63934	-121528.083	-132568.7129
6.66	-75984.16036	-110782.5856	-148771.9971
6.67	-141774.9573	-109074.9314	-133393.5527
6.68	-161040.3276	-141373.9693	-158520.1801
6.69	-135140.473	-138229.1824	-163453.7084
6.7	-131772.23	-127821.8385	-114041.596
6.71	-163109.7817	-109862.437	-160023.9871
6.72	-106615.9746	-92377.34434	-119353.8063
6.73	-107343.2513	-95856.06484	-179622.0937
6.74	-153989.0514	-95890.36005	-163230.0729
6.75	-131298.0104	-103721.105	-82272.3432
6.76	-200916.0344	-155572.2988	-157873.3269
6.77	-209999.6009	-162849.5965	-124961.5301
6.78	-176286.5343	-160381.6964	-98246.8787
6.79	-162942.8092	-192831.061	-53879.58083
6.8	-149533.6001	-184430.5598	-191314.7213
6.81	-171941.2378	-186590.1645	-159889.6145
6.82	-154245.9501	-169363.9136	-125693.5215
6.83	-122828.8092	-189513.2403	-140963.9634
6.84	-121470.3667	-72295.43335	-127560.3056
6.85	-68390.59836	-31129.37822	-66389.12454
6.86	-40555.15375	-82488.99786	-176983.1302
6.87	-126508.4329	-96803.32626	-159709.2603
6.88	-159746.8248	-141058.6231	-113792.8074
6.89	-170443.4178	-170176.0351	-147305.2874
6.9	-199475.2713	-175168.7609	-189818.3701
6.91	-209116.3497	-149246.9123	-146234.9305
6.92	-208254.4214	-164641.8874	-114597.6882
6.93	-180452.5771	-167912.0101	-143448.7027
6.94	-186274.9287	-160338.2588	-118111.8805
6.95	-191090.6237	-124819.1497	-102164.6267
6.96	-158584.7863	-79205.38961	-123277.9012
6.97	-155341.9002	-94668.0761	-105997.2351
6.98	-194240.5217	-95168.95283	-178591.724
6.99	-147299.74	-135105.9163	-101454.9598
7	-143918.8523	-165577.6238	-155343.3758
7.01	-189718.5072	-98304.78006	-138813.5935
7.02	-168707.133	-69193.64198	-107727.5379
7.03	-111063.2728	-70612.20359	-120886.2423
7.04	-176253.8509	-94722.61273	-104204.6654
7.05	-222864.9468	-122007.0455	-151444.4936
7.06	-212272.2572	-131900.3797	-118868.3222
7.07	-161771.7963	-148865.7697	-178382.1582
7.08	-99019.83633	-143192.8602	-120475.7935
7.09	-152878.3231	-132110.371	-78265.53604
7.1	-129141.5429	-116282.9505	-73401.62138
7.11	-111116.3364	-80216.10862	-94603.29093
7.12	-185526.7377	-73959.36072	-143722.1514
7.13	-139229.3515	-125740.0743	-39548.34748
7.14	-80806.86836	-99737.60889	-102031.557
7.15	-74955.21111	-110655.1318	-151339.8486
7.16	-176685.2471	-94802.42085	-68769.1802
7.17	-145601.5905	-92378.45406	-71895.58699
7.18	-184767.3067	-151621.2342	-169743.8501
7.19	-160859.9525	-103159.0796	-101696.2453
7.2	-187300.5621	-143825.611	-104287.0734
7.21	-270961.7042	-152210.6166	-67629.35459
7.22	-260653.8167	-203799.1819	-70205.04931
7.23	-139683.3127	-171833.4572	-62260.78323
7.24	-196383.5372	-145833.1661	-92268.22584
7.25	-180383.0693	-113584.8435	-92138.98516
7.26	-214766.873	-163662.0999	-71799.3822
7.27	-201514.4444	-171540.5514	-53452.54097
7.28	-164102.2896	-129859.9699	-130927.6505
7.29	-161940.9345	-125618.1784	-130011.8276
7.3	-171078.833	-78599.21146	-103085.587
7.31	-146177.4887	-26994.86232	-159565.1359
7.32	-95368.42281	-42903.43242	-115497.0629
7.33	-96022.498	-39758.02675	-173878.7647
7.34	-177033.5335	-75098.78695	-163748.2056
7.35	-207604.6737	-183093.7837	-169903.0268
7.36	-131549.0612	-62623.53728	-152904.1464
7.37	-159057.2517	-43449.68271	-136969.0739
7.38	-238091.6593	-94401.7081	-155618.7692
7.39	-190031.4567	-128587.38	-99489.65479
7.4	-124427.8554	-104863.1386	-156934.9367
7.41	-119871.0211	-97817.88985	-134528.2803
7.42	-111180.9039	-65340.36465	-108328.9413
7.43	-147297.9605	-115157.287	-111134.6276
7.44	-184834.46	-126967.5454	-155171.3353
7.45	-198644.9877	-128179.849	-128214.8868
7.46	-262475.4878	-110370.5753	-127347.733
7.47	-187751.7787	-163145.8233	-127578.0061
7.48	-130339.773	-125483.1937	-107262.4128
7.49	-95904.57313	-77398.43798	-128596.2957
7.5	-85078.56744	-15936.72111	-101682.1073
7.51	-115342.0286	-28217.49459	-162889.5713
7.52	-156915.6582	-50875.74376	-137463.9295
7.53	-131271.7621	-63827.45854	-86423.08979
7.54	-75008.69477	-100752.5732	-102411.1296
7.55	-72344.19926	-42161.94594	-63391.05539
7.56	-120469.203	-97277.09633	-146611.9316
7.57	-119395.8624	-98993.2483	-86106.82792
7.58	-258544.6402	-120474.2741	-123809.6429
7.59	-147443.7435	-56988.7574	-72317.38511
7.6	-119788.3368	-164841.2954	-126376.8155
7.61	-149109.0142	-154890.8377	-101266.6956
7.62	-131268.7221	-135731.7352	-118755.4727
7.63	-115434.2767	-113774.3534	-174235.354
7.64	-152780.0994	-180281.6432	-205147.6422
7.65	-242184.7235	-181189.7936	-155121.12
7.66	-242918.4637	-149167.3048	-114910.5839
7.67	-267505.1886	-163848.88	-151738.0281
7.68	-255309.7376	-153195.2115	-95758.91408
7.69	-232731.1871	-139238.276	-104409.7856
7.7	-189845.0457	-124324.0308	-132411.7662
7.71	-199859.5053	-135324.1924	-164243.2248
7.72	-135019.4801	-44161.96988	-91246.49396
7.73	-56062.066	-40707.86395	-127675.3528
7.74	-33582.81962	-16384.04885	-102074.2262
7.75	-68604.74493	-20459.87473	-110868.6369
7.76	-126422.9181	-50554.57793	-138547.095
7.77	-188821.4475	-157538.0454	-185085.9359
7.78	-192343.9571	-99426.19657	-56007.6899
7.79	-200685.267	-53303.61185	-57299.18011
7.8	-121530.6946	-69488.34753	-114659.0416
7.81	-134341.1635	-145739.9819	-109494.574
7.82	-138832.4198	-129202.0077	-106350.5582
7.83	-88060.098	-99208.70545	-161563.786
7.84	-96413.1971	-126151.6646	-109635.4397
7.85	-97007.34283	-101781.3319	-68077.26455
7.86	-102202.377	-92479.97155	-111997.6947
7.87	-129824.1699	-30220.82645	-103484.7196
7.88	-195821.0704	-34770.58097	-66833.88091
7.89	-222619.91	-87083.83866	-114105.1802
7.9	-112294.6602	-51006.98623	-42356.42283
7.91	-153961.5118	-42835.19353	-91963.05742
7.92	-226924.1503	-37586.65536	-85388.75502
7.93	-150689.5916	-106838.358	-84921.89488
7.94	-148378.3973	-109838.1364	-182816.0744
7.95	-149962.3628	-108709.3614	-168906.7554
7.96	-105318.8143	-87180.45131	-70074.23552
7.97	-178587.0294	-100163.5066	-156368.1827
7.98	-123261.2931	-61872.07707	-41669.35887
7.99	-136109.5419	-131367.6276	-71096.17442
8	-177020.4125	-100005.2363	19053.8446
8.01	-167606.3078	-73660.18064	-42123.60749
8.02	-195966.4461	-106523.8633	-15477.66462
8.03	-241930.4743	-153355.8188	-52587.3876
8.04	-155249.8761	-86704.72098	-50761.45385
8.05	-143896.2234	-126639.9665	-79422.91522
8.06	-101885.2362	-66519.51395	-107934.9924
8.07	-140222.6642	-100448.6973	-130533.8158
8.08	-164867.7276	-125806.253	-120903.8593
8.09	-158616.6814	-114438.4843	-87954.76415
8.1	-236436.1694	-175629.7452	-231029.2091
8.11	-338121.1044	-132967.8813	-193628.9969
8.12	-273672.6714	-65989.61998	-166039.9009
8.13	-247785.4753	-126300.646	-177500.2003
8.14	-157315.3354	-165338.2233	-157325.0279
8.15	-170416.3076	-195841.4858	-130415.4933
8.16	-174280.5012	-153319.1569	-141338.0667
8.17	-204686.3957	-218906.8876	-126091.1958
8.18	-152720.1255	-181162.1789	-138295.1506
8.19	-100767.9561	-62728.74445	-81543.05712
8.2	-88772.3241	-165466.8583	-192028.9476
8.21	-120838.6494	-72396.12665	-88256.83972
8.22	-110386.1702	-106363.7337	-134060.6351
8.23	-99909.15557	-106856.2571	-108924.9063
8.24	-121860.3838	-106889.7255	-126847.2167
8.25	-83657.48439	-40362.65397	-161444.8845
8.26	-137981.4206	-119004.2707	-163594.264
8.27	-154819.5052	-161035.1613	-161798.6101
8.28	-170992.7074	-151760.4201	-160935.3941
8.29	-123604.5229	-92046.64226	-121373.1575
8.3	-124672.0366	-62257.46087	-117061.2273
8.31	-160038.9398	-121895.7344	-135377.1943
8.32	-220225.604	-143190.4673	-177399.6399
8.33	-152035.5323	-211312.9964	-158873.0436
8.34	-171759.5703	-205085.2475	-156357.5404
8.35	-186875.8908	-145890.2338	-175135.7697
8.36	-250962.6586	-139412.1787	-183459.9048
8.37	-219353.9241	-210428.7723	-144628.119
8.38	-209872.8654	-123052.6833	-139324.5432
8.39	-256410.5832	-190080.5521	-159362.2185
8.4	-205252.098	-167996.3766	-147637.6484
8.41	-166834.5176	-111532.312	-111874.1221
8.42	-175023.5233	-52687.0651	-153314.3412
8.43	-207227.1569	-65991.09648	-110492.7853
8.44	-158361.0214	-67416.13407	-95780.18822
8.45	-165583.4821	-78936.13552	-153444.3871
8.46	-167717.1769	-136029.9015	-136443.7671
8.47	-194635.6027	-146770.1929	-77478.98273
8.48	-171352.1367	-189751.3075	-137228.0842
8.49	-140392.6606	-138553.9328	-34229.35434
8.5	-160859.1842	-132187.1324	-77291.97072
8.51	-196994.0339	-193429.1377	-152555.8019
8.52	-252068.0756	-222465.5887	-92513.39554
8.53	-186583.0639	-173234.1018	-99450.48603
8.54	-184509.6786	-147170.2366	-146328.582
8.55	-129997.2593	-110336.3511	-93535.31175
8.56	-170053.0992	-73908.79271	-73752.84837
8.57	-185012.1727	-109044.3697	-110809.834
8.58	-166482.3158	-124775.0365	-123945.38
8.59	-163357.7892	-100069.3084	-70165.80767
8.6	-158077.1271	-83602.09892	-80407.88643
8.61	-223935.921	-127530.0108	-132791.5767
8.62	-234293.8117	-187208.6496	-85768.49677
8.63	-176635.967	-177602.5081	-113026.4391
8.64	-155704.3303	-180292.8505	-184350.6009
8.65	-194261.5005	-143461.0647	-145920.2629
8.66	-174216.5046	-110119.6625	-99610.29398
8.67	-177929.1304	-109945.649	-169227.2162
8.68	-170966.1964	-185435.7958	-172864.9496
8.69	-145353.886	-127273.1262	-101961.0529
8.7	-138562.5139	-127558.6725	-171836.2841
8.71	-190576.9014	-191499.6971	-267569.7683
8.72	-262867.3032	-151887.0879	-218490.5162
8.73	-220356.3932	-128262.2838	-104683.2285
8.74	-200542.5191	-142509.4696	-146437.9404
8.75	-138998.5577	-158507.0724	-143272.8667
8.76	-164389.9775	-202641.5572	-52477.00082
8.77	-167390.547	-79962.22537	-109453.4049
8.78	-132123.3239	7274.862509	-205697.987
8.79	-154332.1908	-8903.246107	-137311.7428
8.8	-135380.8902	-81035.76772	-165673.9294
8.81	-212384.1324	-185174.509	-147510.6092
8.82	-141624.551	-129661.181	-133297.2772
8.83	-203636.9388	-123817.7314	-153714.0926
8.84	-223860.9099	-94370.2491	-87948.08363
8.85	-106303.5176	-92361.77594	-98095.5183
8.86	-116773.6556	-32763.57374	-137256.1667
8.87	-194508.8613	-30416.6753	-50790.63961
8.88	-196165.6597	-169991.0024	-136760.3979
8.89	-236681.7665	-213982.0449	-91500.59791
8.9	-217907.0322	-123168.5602	-38919.71188
8.91	-141996.0808	-128439.0043	-159249.2743
8.92	-165959.2003	-215714.9029	-176548.9155
8.93	-197392.844	-194790.4977	-162673.4207
8.94	-174556.6219	-141676.754	-184150.2518
8.95	-77089.39272	-102537.2822	-152033.4389
8.96	-68664.74816	-55925.60356	-117755.1703
8.97	-65353.9189	-67809.61418	-90886.42658
8.98	-139239.5617	-64939.17362	-88321.59547
8.99	-204769.5634	-91678.22892	-50883.06446
9	-159879.5892	-73864.00765	-38144.93431
9.01	-196531.113	-89163.36631	-95472.53128
9.02	-230912.2341	-112386.0233	-89117.5565
9.03	-188341.5562	-140633.3672	-126628.4909
9.04	-90465.09924	-85792.97524	-99680.22999
9.05	-131860.8637	-81435.64314	-131629.4502
9.06	-77107.70753	-115796.0884	-148059.8479
9.07	-136289.0043	-87195.4415	-147929.4081
9.08	-154757.6074	-96029.88062	-124918.5228
9.09	-157279.5949	-74820.81594	-96836.92028
9.1	-161618.6497	-103620.7785	-133273.8235
9.11	-158297.2238	-120405.0924	-100270.2759
9.12	-130638.6938	-116071.9279	-118535.4832
9.13	-172774.6501	-170385.6861	-210762.9894
9.14	-157357.6955	-77709.08399	-92617.0887
9.15	-165959.6029	-151541.7307	-128151.2394
9.16	-183571.0226	-249800.1296	-192407.6057
9.17	-217833.7464	-246173.2907	-215849.4918
9.18	-136116.5106	-143802.4792	-149830.8823
9.19	-129194.5744	-134317.5198	-156693.7894
9.2	-77048.4512	-105725.9351	-204242.94
9.21	-134319.8303	-145550.3419	-119698.5463
9.22	-159433.286	-142611.2156	-152935.7122
9.23	-222017.3625	-186735.2508	-250969.1456
9.24	-163643.6131	-132803.1976	-130684.2181
9.25	-151453.448	-134718.4675	-238281.7503
9.26	-138814.6581	-87368.61173	-155507.9358
9.27	-90175.97019	-136544.864	-137391.4162
9.28	-135598.7318	-97254.74526	-160778.9891
9.29	-150404.1248	-64334.40416	-103713.6118
9.3	-87473.35307	-71778.50013	-71087.0455
9.31	-140141.9954	-81121.05548	-121814.7731
9.32	-127984.9591	-99286.50423	-95205.94497
9.33	-109182.3827	-147953.5537	-45526.44303
9.34	-241719.1706	-134660.9069	-117177.3002
9.35	-262301.9243	-111947.2139	-85024.53717
9.36	-213096.5923	-120488.4267	-16095.78339
9.37	-95516.00739	-89775.54636	-63644.04894
9.38	-115305.8918	-113265.2904	-96880.33588
9.39	-146365.743	-124545.0465	-99844.65192
9.4	-132861.8903	-129911.4869	-137409.4812
9.41	-170862.679	-207968.7525	-218752.163
9.42	-193793.6788	-212013.0027	-106762.1275
9.43	-214795.0568	-173934.8587	-111542.4985
9.44	-149455.6673	-173609.4249	-51542.62197
9.45	-152350.3792	-149700.3261	-165296.253
9.46	-82527.76514	-147707.8797	-66111.61061
9.47	-118128.7172	-144216.9207	-130728.0044
9.48	-134553.2098	-149313.9391	-126013.7597
9.49	-93199.30421	-148190.9462	-197679.1442
9.5	-115797.1457	-176926.2994	-193214.5427
9.51	-179434.8209	-210608.6406	-205665.7722
9.52	-139969.0423	-225617.6632	-237629.3615
9.53	-163783.1778	-227864.7841	-188281.1655
9.54	-180540.5813	-209387.0619	-126500.1567
9.55	-225577.791	-171444.5414	-123750.9533
9.56	-207154.6304	-133389.7331	-135048.3662
9.57	-237739.5151	-115700.7183	-88803.79206
9.58	-210384.3459	-105157.7486	-106065.9643
9.59	-158650.5216	-42649.33116	-103189.1878
9.6	-146831.0182	-109704.1305	-130645.2556
9.61	-83678.2152	-83305.17272	-95722.45618
9.62	-126106.9295	-108355.6154	-136502.1894
9.63	-156329.8906	-139628.508	-133867.968
9.64	-206433.87	-148850.2773	-194063.776
9.65	-136988.8339	-108590.2123	-128429.1096
9.66	-149650.5974	-126239.6628	-127660.6165
9.67	-136315.0979	-156209.0437	-132037.7425
9.68	-184114.5536	-175459.7575	-173914.6733
9.69	-179552.8583	-145736.9976	-161497.7572
9.7	-311152.2218	-164598.14	-174449.4252
9.71	-165117.4038	-146681.1533	-140005.9455
9.72	-143516.1241	-112397.197	-155020.0238
9.73	-169075.1635	-66911.44075	-93565.90574
9.74	-162413.572	-36499.97006	-88020.20718
9.75	-204586.9155	-107624.8227	-116052.7624
9.76	-156069.8775	-125542.7048	-123546.197
9.77	-141029.0061	-85255.17645	-122893.9056
9.78	-92200.55769	-92869.61968	-120195.5397
9.79	-86746.44232	-114927.9047	-97009.82905
9.8	-147459.3112	-144610.5106	-139850.6854
9.81	-191540.7497	-143484.5394	-97855.54736
9.82	-180508.0312	-115878.0295	-95195.83937
9.83	-180174.3897	-56786.38668	-57920.68725
9.84	-211804.6182	-116922.4366	-96842.5159
9.85	-155591.3537	-71257.85352	-113072.6181
9.86	-136805.2457	-94686.38867	-101601.7653
9.87	-245538.8644	-174471.5047	-177433.1503
9.88	-247208.5039	-94957.36377	-120194.4072
9.89	-134012.1334	-61839.13183	-87425.18238
9.9	-164656.5345	-104821.0513	-134612.0096
9.91	-147069.1928	-112367.9455	-54566.28699
9.92	-102153.8118	-40479.58515	-45378.56381
9.93	-76911.94093	-29341.49919	-80216.0936
9.94	-101268.0273	-34161.73854	-90092.31998
9.95	-118988.8445	-95894.37749	-108850.9205
9.96	-148442.3609	-158921.9207	-164507.0887
9.97	-218456.0636	-142049.5849	-158521.3601
9.98	-195467.8416	-39799.39061	-145871.0731
9.99	-186883.3438	-158095.039	-151814.2984
10	-172525.8685	-174310.1765	-85717.56104
