# Supplementary material for: Study on vibration characteristics of roadheader cutting pre-cracked hard rock
Source: Sci Rep. 2026 Jan 21;16:5933. doi: 10.1038/s41598-026-37089-7 (PMC12894704; doi:10.1038/s41598-026-37089-7)
Supplement: Supplementary file 1 — Supplementary Material 1 [file 41598_2026_37089_MOESM1_ESM.zip › data/jgt-wyl-y.csv]

QUERY DESCRIPTIONS
Q01 : Total Geometry Total Force Y
GROUP/TYPE:	Wall1
SELECTED OBJECTS:	All
RANGE:	None
UNITS:	N
EXTRACTED DATA
TIME	Q01 : Total Geometry Total Force Y
0	0
0.010002	-15361.63292
0.020001	-63195.81966
0.03	-57184.64626
0.040002	-67157.1707
0.050001	-14048.35233
0.06	-15325.41192
0.070002	-76807.00488
0.080001	-24180.42227
0.09	-14509.84929
0.100002	-12068.60333
0.110001	-24632.83483
0.12	-77912.94379
0.130002	4962.317061
0.140001	-39002.63142
0.15	-3963.570403
0.160002	-37882.28489
0.170001	-9570.500025
0.18	2736.202704
0.190002	-55711.41623
0.200001	-69311.54989
0.21	-32092.55231
0.220002	-74861.47944
0.230001	-109930.5282
0.24	-19593.18916
0.250002	-62898.16211
0.260001	-36149.69235
0.27	-5777.653568
0.280002	-39543.95644
0.290001	-82187.59739
0.3	-7821.85897
0.310002	-20198.56159
0.320001	-38033.15161
0.330003	-64576.16996
0.340002	-62187.80332
0.350001	-6221.286703
0.360003	-34922.946
0.370002	-23032.55981
0.380001	-5539.088045
0.390003	-29850.43567
0.400002	-33036.00974
0.410001	-54036.72463
0.420003	-43071.33085
0.430002	-10178.11273
0.440001	-3238.434488
0.450003	-5727.827421
0.460002	-12717.51344
0.470001	-14726.91604
0.480003	-53390.77675
0.490002	-62487.16973
0.500001	-52045.78931
0.510003	-62169.28623
0.520002	-58943.47313
0.530001	-56419.22197
0.540003	-24486.20258
0.550002	-21294.60286
0.560001	-37883.22925
0.570003	-21294.4322
0.580002	-35956.42302
0.590001	-23345.38354
0.600003	-8266.546705
0.610002	788.7316349
0.620001	-28539.72705
0.630003	-74215.72695
0.640002	-42824.95653
0.650001	-36443.36995
0.660003	-36953.29137
0.670002	-14312.44643
0.680001	-34558.9984
0.690003	-38441.68364
0.700002	-52677.75187
0.710001	-25090.19486
0.720003	-45416.44027
0.730002	-66983.17187
0.740001	-75789.57728
0.750003	-84739.23956
0.760002	115.0567808
0.770001	-3476.027541
0.780003	-16865.45597
0.790002	-43969.84801
0.800001	-58011.79182
0.810003	-40466.12367
0.820002	-35466.29288
0.830001	-2559.724364
0.840003	3369.475212
0.850002	-15196.20705
0.860001	1893.85035
0.870003	-23740.51836
0.880002	-61527.66851
0.890001	-61767.02805
0.900003	-76773.78888
0.910002	-74873.27063
0.920001	-76033.46452
0.930003	-51504.60977
0.940002	-43337.20098
0.950001	-40426.67659
0.960003	-19676.71708
0.970002	-35119.25276
0.980001	-45996.75201
0.990003	-55109.62245
1	-115537.7085
1.01	-120059.5061
1.02	-116725.1435
1.03	-85636.53414
1.04	-69523.69598
1.05	-49352.22127
1.06	-35047.50802
1.07	-17342.69344
1.08	-25490.08216
1.09	-116319.3826
1.1	-133404.6781
1.11	-194889.8682
1.12	-152900.942
1.13	-95024.9463
1.14	-135620.6221
1.15	-127934.3472
1.16	-72040.30401
1.17	-105204.6778
1.18	-76160.82923
1.19	-63498.36682
1.2	-53709.19207
1.21	-79415.16938
1.22	-28620.98052
1.23	-42562.509
1.24	-99043.46287
1.25	-68449.90342
1.26	-30568.59109
1.27	-37903.18035
1.28	-43730.16398
1.29	-66486.62284
1.3	-44997.5126
1.31	-19612.03789
1.32	-69129.37745
1.33	-85393.35635
1.34	-112877.7136
1.35	-122617.2339
1.36	-44200.27955
1.37	-48114.68718
1.38	-27991.31848
1.39	-54219.31304
1.4	-108005.3119
1.41	-38810.61188
1.42	-26879.65433
1.43	-74644.48582
1.44	-86049.86672
1.45	-107379.1593
1.46	-148041.9245
1.47	-152984.4192
1.48	-71489.72558
1.49	-29245.96742
1.5	-40741.3273
1.51	-23699.15124
1.52	-90325.02603
1.53	-100216.1601
1.54	-93047.50193
1.55	-101735.7096
1.56	-78905.72374
1.57	-66028.69417
1.58	-51083.44967
1.59	-97969.95616
1.6	-138630.2743
1.61	-136785.0161
1.62	-144666.3902
1.63	-81718.93475
1.64	-55021.03775
1.65	-53340.96973
1.66	-59639.85826
1.67	-40123.90856
1.68	-82458.2478
1.69	-68801.1215
1.7	-82675.25649
1.71	-102211.9612
1.72	-45460.37212
1.73	-23352.6459
1.74	-44704.71583
1.75	-52869.92091
1.76	-97249.96669
1.77	-104360.0847
1.78	-79231.39126
1.79	-5170.463795
1.8	-43389.34319
1.81	-31080.77976
1.82	-30999.99413
1.83	-65385.65432
1.84	-106019.1665
1.85	-91584.94895
1.86	-97669.65479
1.87	-79088.73903
1.88	-23523.70388
1.89	-34660.71491
1.9	-59001.6278
1.91	-20971.51813
1.92	-7710.605121
1.93	-66257.03637
1.94	-109686.0479
1.95	-132617.972
1.96	-28089.0658
1.97	-36991.62222
1.98	-68770.38371
1.99	-76505.03825
2	-80711.97176
2.01	-6594.27802
2.02	-14151.58017
2.03	-50031.72519
2.04	-44624.52057
2.05	-73026.58101
2.06	-35947.26362
2.07	-94488.9359
2.08	-127878.583
2.09	-90279.32393
2.1	-80893.00663
2.11	-67506.18856
2.12	-74704.72569
2.13	-41346.86597
2.14	-25209.39889
2.15	-25394.23598
2.16	-89256.5638
2.17	-144871.528
2.18	-120385.7842
2.19	-87790.9517
2.2	-94695.46737
2.21	-75688.17756
2.22	-67565.43719
2.23	-37863.14299
2.24	-53959.47216
2.25	-43177.02005
2.26	-34963.85459
2.27	-68605.32515
2.28	-87241.42365
2.29	-53682.34194
2.3	-62834.81022
2.31	-71923.44456
2.32	-125127.2006
2.33	-155040.2264
2.34	-51915.38294
2.35	-83144.32668
2.36	-124912.0553
2.37	-150325.5751
2.38	-112769.8139
2.39	-103651.2796
2.4	-92133.08074
2.41	-125737.285
2.42	-124482.9496
2.43	-127062.6164
2.44	-86725.63589
2.45	-48431.03141
2.46	-19362.40126
2.47	-20252.37521
2.48	-29037.80547
2.49	-7645.942319
2.5	-52096.4243
2.51	-71462.65608
2.52	-53745.14212
2.53	-62137.99487
2.54	-58899.32322
2.55	-80786.86693
2.56	-95588.52568
2.57	-105713.5343
2.58	-71601.27311
2.59	-55937.61857
2.6	-85356.4437
2.61	-62911.06679
2.62	-82024.58139
2.63	-69933.10125
2.64	-42493.57158
2.65	-32567.05843
2.66	-95652.85732
2.67	-108590.4837
2.68	-83731.22968
2.69	-83554.76448
2.7	-79552.46192
2.71	-76991.30583
2.72	-63120.43568
2.73	-80084.1002
2.74	-94710.82932
2.75	-71111.64997
2.76	-112063.9193
2.77	-53764.05315
2.78	-31086.56047
2.79	-47137.30101
2.8	-15935.14751
2.81	-20924.74482
2.82	-28557.7531
2.83	-62377.67748
2.84	-75768.60458
2.85	-53339.35871
2.86	-49156.14871
2.87	-64747.7745
2.88	-20410.4555
2.89	-61622.27545
2.9	-97272.48017
2.91	-158417.0978
2.92	-156173.6224
2.93	-174924.6283
2.94	-153412.701
2.95	-134792.4849
2.96	-148188.9563
2.97	-141678.153
2.98	-112477.5774
2.99	-65061.07915
3	-71594.32166
3.01	-75598.35798
3.02	-55241.82898
3.03	-36709.65814
3.04	-80138.34349
3.05	-73246.46415
3.06	-73553.25097
3.07	-46071.21406
3.08	-50926.27725
3.09	-48777.45915
3.1	-72022.72393
3.11	-112936.6918
3.12	-128709.5333
3.13	-87037.38018
3.14	-45482.19839
3.15	-13672.53454
3.16	-11242.14805
3.17	-49794.60955
3.18	-29550.71074
3.19	-30729.8609
3.2	-54313.25097
3.21	-55636.00685
3.22	-65409.88111
3.23	-54000.42373
3.24	-52907.20393
3.25	-85592.9811
3.26	-104961.8265
3.27	-82612.42926
3.28	-46592.37935
3.29	-95793.71211
3.3	-111015.4267
3.31	-109596.3617
3.32	-103128.5301
3.33	-144868.8461
3.34	-155977.4242
3.35	-162297.7939
3.36	-222700.974
3.37	-181141.0454
3.38	-157286.9463
3.39	-143210.6398
3.4	-126447.5261
3.41	-135255.0001
3.42	-119548.6662
3.43	-118647.8501
3.44	-65191.88542
3.45	-47458.63879
3.46	-61419.74048
3.47	-53150.9029
3.48	-29691.93754
3.49	-68298.0637
3.5	-66219.96498
3.51	-67089.80657
3.52	-133405.6167
3.53	-87405.49466
3.54	-69785.01272
3.55	-31050.98936
3.56	-37279.30605
3.57	-47332.05042
3.58	-77797.46722
3.59	-88203.40443
3.6	-136862.5664
3.61	-188009.7178
3.62	-172455.316
3.63	-152099.8353
3.64	-136725.6552
3.65	-148504.3127
3.66	-95717.83715
3.67	-63964.89179
3.68	-111716.7408
3.69	-138331.0613
3.7	-79447.34063
3.71	-71627.51064
3.72	-61096.93415
3.73	-130932.6384
3.74	-84500.24261
3.75	-76705.22904
3.76	-110632.1608
3.77	-189241.9095
3.78	-188762.3345
3.79	-153813.3075
3.8	-136729.9106
3.81	-231991.8106
3.82	-164155.3334
3.83	-100920.4457
3.84	-106302.6915
3.85	-127273.6406
3.86	-99581.96553
3.87	-103597.0271
3.88	-59072.39158
3.89	-64244.61466
3.9	-70275.27974
3.91	-127834.1655
3.92	-70369.02078
3.93	-95438.72623
3.94	-101883.8723
3.95	-84973.72047
3.96	-72341.10409
3.97	-18806.35884
3.98	-65068.00028
3.99	-86016.26042
4	-134415.582
4.01	-130453.5941
4.02	-134769.1766
4.03	-162981.9084
4.04	-164274.4143
4.05	-227811.3288
4.06	-172827.4241
4.07	-106472.3123
4.08	-73258.48461
4.09	-66712.6675
4.1	-75610.65748
4.11	-99889.33956
4.12	-140793.1076
4.13	-147871.7838
4.14	-66659.29021
4.15	-71569.05519
4.16	-84504.46171
4.17	-42634.61536
4.18	-82318.19034
4.19	-82147.81143
4.2	-70278.21146
4.21	-66443.57042
4.22	-85017.64862
4.23	-69223.33315
4.24	-67606.34678
4.25	-68933.64189
4.26	-78218.18908
4.27	-53359.01706
4.28	-52446.71278
4.29	-102665.6948
4.3	-115525.6796
4.31	-122874.9042
4.32	-108960.3103
4.33	-173290.8667
4.34	-200297.313
4.35	-196305.7887
4.36	-160907.0397
4.37	-126787.4372
4.38	-76152.08541
4.39	-62846.07251
4.4	-55924.4539
4.41	-65343.95226
4.42	-34419.10528
4.43	-18112.52749
4.44	-32615.17568
4.45	-17524.0754
4.46	-25459.9001
4.47	-76774.67923
4.48	-90218.25706
4.49	-80082.89335
4.5	-59136.60554
4.51	-47553.79962
4.52	-22423.7073
4.53	-40830.43227
4.54	-97413.61681
4.55	-44882.59759
4.56	-49676.06129
4.57	-72770.0828
4.58	-43029.31387
4.59	-38334.02209
4.6	-32318.04631
4.61	-23788.97741
4.62	-45730.62171
4.63	-64067.56062
4.64	-106483.0699
4.65	-121217.1403
4.66	-103829.8268
4.67	-76295.87952
4.68	-68568.55178
4.69	-69818.63882
4.7	-85785.50037
4.71	-111017.7232
4.72	-109621.7114
4.73	-105146.9731
4.74	-84588.12121
4.75	-138517.3614
4.76	-59987.71419
4.77	-99516.03757
4.78	-180411.32
4.79	-128811.8518
4.8	-91659.61906
4.81	-138021.3805
4.82	-146023.9483
4.83	-103090.3457
4.84	-88324.80413
4.85	-92275.51202
4.86	-95195.03689
4.87	-51001.6889
4.88	-50083.48073
4.89	-76945.3855
4.9	-87505.08769
4.91	-63845.06668
4.92	-98969.21839
4.93	-158266.1854
4.94	-153168.056
4.95	-146774.306
4.96	-143741.8532
4.97	-212461.4769
4.98	-239509.8154
4.99	-214959.6042
5	-129444.3119
5.01	-101001.1223
5.02	-103934.564
5.03	-126891.3635
5.04	-132881.6522
5.05	-68384.12547
5.06	-98528.61287
5.07	-77515.54626
5.08	-128188.1825
5.09	-99117.34516
5.1	-123316.867
5.11	-112982.4345
5.12	-102793.269
5.13	-133712.6393
5.14	-164918.7887
5.15	-95191.13639
5.16	-123609.1408
5.17	-83808.02705
5.18	-107948.2629
5.19	-137290.1853
5.2	-160588.9952
5.21	-146868.0847
5.22	-144409.8907
5.23	-104838.2479
5.24	-81512.95003
5.25	-70924.4024
5.26	-115723.8142
5.27	-102970.6176
5.28	-98641.5651
5.29	-72411.37061
5.3	-66959.76799
5.31	-64410.43121
5.32	-56625.33791
5.33	-47173.36444
5.34	-60189.27486
5.35	-99120.68467
5.36	-132397.8707
5.37	-183176.1569
5.38	-173208.5611
5.39	-188736.3493
5.4	-160567.3452
5.41	-157317.0421
5.42	-111638.4653
5.43	-34435.82887
5.44	-48726.9606
5.45	-100752.5672
5.46	-98644.21613
5.47	-140884.3398
5.48	-121581.3902
5.49	-121919.275
5.5	-134999.1364
5.51	-150945.8429
5.52	-138655.947
5.53	-140207.3269
5.54	-42194.92462
5.55	-26503.23283
5.56	-60213.94171
5.57	-97157.34503
5.58	-97568.40663
5.59	-86572.31462
5.6	-88257.47797
5.61	-115512.4938
5.62	-47649.42166
5.63	-16532.8719
5.64	-57566.83149
5.65	-79944.53601
5.66	-87412.48559
5.67	-125447.3011
5.68	-128440.2674
5.69	-66872.33449
5.7	-58668.08172
5.71	-92123.54454
5.72	-39003.06014
5.73	-6968.469951
5.74	-55321.99864
5.75	-72935.78385
5.76	-78093.31348
5.77	-41071.36824
5.78	-98255.79885
5.79	-104103.0175
5.8	-179830.6501
5.81	-179824.0558
5.82	-175404.0499
5.83	-115310.2297
5.84	-122561.8803
5.85	-92220.55245
5.86	-122047.0123
5.87	-80564.99363
5.88	-46266.19466
5.89	-63390.8923
5.9	-80588.81928
5.91	-84558.03043
5.92	-69532.20508
5.93	-67772.26228
5.94	-119559.8398
5.95	-155110.2432
5.96	-111089.8761
5.97	-161711.3688
5.98	-129678.335
5.99	-100875.3987
6	-77971.27583
6.01	-44684.74015
6.02	-78853.9143
6.03	-91317.15517
6.04	-78775.09423
6.05	-57409.59881
6.06	-72167.85259
6.07	-131265.4434
6.08	-150401.9519
6.09	-107433.144
6.1	-121078.5277
6.11	-122268.7166
6.12	-72389.99761
6.13	-100500.0247
6.14	-75099.83021
6.15	-115541.1574
6.16	-126621.5224
6.17	-172435.1302
6.18	-144244.4392
6.19	-96750.01932
6.2	-96559.46169
6.21	-126045.6322
6.22	-95837.81547
6.23	-148543.6511
6.24	-176000.5545
6.25	-182820.7155
6.26	-151864.9185
6.27	-187291.9231
6.28	-134537.0384
6.29	-112903.2864
6.3	-148288.906
6.31	-168867.5607
6.32	-125085.3365
6.33	-96392.39671
6.34	-144331.4881
6.35	-76335.99179
6.36	-103120.2888
6.37	-132709.9293
6.38	-135329.439
6.39	-120920.778
6.4	-124497.4885
6.41	-124786.1959
6.42	-77793.53611
6.43	-58238.02599
6.44	-87451.47445
6.45	-148287.3443
6.46	-38656.28599
6.47	-97182.39477
6.48	-121294.654
6.49	-76444.55275
6.5	-47110.20229
6.51	-79021.30202
6.52	-120867.526
6.53	-20441.59687
6.54	-37245.82928
6.55	-34567.33637
6.56	-64510.74548
6.57	-97790.34559
6.58	-107756.1959
6.59	-135132.7286
6.6	-81255.1884
6.61	-69884.20154
6.62	-52937.46548
6.63	-64218.96766
6.64	-122522.5172
6.65	-121528.083
6.66	-110782.5856
6.67	-109074.9314
6.68	-141373.9693
6.69	-138229.1824
6.7	-127821.8385
6.71	-109862.437
6.72	-92377.34434
6.73	-95856.06484
6.74	-95890.36005
6.75	-103721.105
6.76	-155572.2988
6.77	-162849.5965
6.78	-160381.6964
6.79	-192831.061
6.8	-184430.5598
6.81	-186590.1645
6.82	-169363.9136
6.83	-189513.2403
6.84	-72295.43335
6.85	-31129.37822
6.86	-82488.99786
6.87	-96803.32626
6.88	-141058.6231
6.89	-170176.0351
6.9	-175168.7609
6.91	-149246.9123
6.92	-164641.8874
6.93	-167912.0101
6.94	-160338.2588
6.95	-124819.1497
6.96	-79205.38961
6.97	-94668.0761
6.98	-95168.95283
6.99	-135105.9163
7	-165577.6238
7.01	-98304.78006
7.02	-69193.64198
7.03	-70612.20359
7.04	-94722.61273
7.05	-122007.0455
7.06	-131900.3797
7.07	-148865.7697
7.08	-143192.8602
7.09	-132110.371
7.1	-116282.9505
7.11	-80216.10862
7.12	-73959.36072
7.13	-125740.0743
7.14	-99737.60889
7.15	-110655.1318
7.16	-94802.42085
7.17	-92378.45406
7.18	-151621.2342
7.19	-103159.0796
7.2	-143825.611
7.21	-152210.6166
7.22	-203799.1819
7.23	-171833.4572
7.24	-145833.1661
7.25	-113584.8435
7.26	-163662.0999
7.27	-171540.5514
7.28	-129859.9699
7.29	-125618.1784
7.3	-78599.21146
7.31	-26994.86232
7.32	-42903.43242
7.33	-39758.02675
7.34	-75098.78695
7.35	-183093.7837
7.36	-62623.53728
7.37	-43449.68271
7.38	-94401.7081
7.39	-128587.38
7.4	-104863.1386
7.41	-97817.88985
7.42	-65340.36465
7.43	-115157.287
7.44	-126967.5454
7.45	-128179.849
7.46	-110370.5753
7.47	-163145.8233
7.48	-125483.1937
7.49	-77398.43798
7.5	-15936.72111
7.51	-28217.49459
7.52	-50875.74376
7.53	-63827.45854
7.54	-100752.5732
7.55	-42161.94594
7.56	-97277.09633
7.57	-98993.2483
7.58	-120474.2741
7.59	-56988.7574
7.6	-164841.2954
7.61	-154890.8377
7.62	-135731.7352
7.63	-113774.3534
7.64	-180281.6432
7.65	-181189.7936
7.66	-149167.3048
7.67	-163848.88
7.68	-153195.2115
7.69	-139238.276
7.7	-124324.0308
7.71	-135324.1924
7.72	-44161.96988
7.73	-40707.86395
7.74	-16384.04885
7.75	-20459.87473
7.76	-50554.57793
7.77	-157538.0454
7.78	-99426.19657
7.79	-53303.61185
7.8	-69488.34753
7.81	-145739.9819
7.82	-129202.0077
7.83	-99208.70545
7.84	-126151.6646
7.85	-101781.3319
7.86	-92479.97155
7.87	-30220.82645
7.88	-34770.58097
7.89	-87083.83866
7.9	-51006.98623
7.91	-42835.19353
7.92	-37586.65536
7.93	-106838.358
7.94	-109838.1364
7.95	-108709.3614
7.96	-87180.45131
7.97	-100163.5066
7.98	-61872.07707
7.99	-131367.6276
8	-100005.2363
8.01	-73660.18064
8.02	-106523.8633
8.03	-153355.8188
8.04	-86704.72098
8.05	-126639.9665
8.06	-66519.51395
8.07	-100448.6973
8.08	-125806.253
8.09	-114438.4843
8.1	-175629.7452
8.11	-132967.8813
8.12	-65989.61998
8.13	-126300.646
8.14	-165338.2233
8.15	-195841.4858
8.16	-153319.1569
8.17	-218906.8876
8.18	-181162.1789
8.19	-62728.74445
8.2	-165466.8583
8.21	-72396.12665
8.22	-106363.7337
8.23	-106856.2571
8.24	-106889.7255
8.25	-40362.65397
8.26	-119004.2707
8.27	-161035.1613
8.28	-151760.4201
8.29	-92046.64226
8.3	-62257.46087
8.31	-121895.7344
8.32	-143190.4673
8.33	-211312.9964
8.34	-205085.2475
8.35	-145890.2338
8.36	-139412.1787
8.37	-210428.7723
8.38	-123052.6833
8.39	-190080.5521
8.4	-167996.3766
8.41	-111532.312
8.42	-52687.0651
8.43	-65991.09648
8.44	-67416.13407
8.45	-78936.13552
8.46	-136029.9015
8.47	-146770.1929
8.48	-189751.3075
8.49	-138553.9328
8.5	-132187.1324
8.51	-193429.1377
8.52	-222465.5887
8.53	-173234.1018
8.54	-147170.2366
8.55	-110336.3511
8.56	-73908.79271
8.57	-109044.3697
8.58	-124775.0365
8.59	-100069.3084
8.6	-83602.09892
8.61	-127530.0108
8.62	-187208.6496
8.63	-177602.5081
8.64	-180292.8505
8.65	-143461.0647
8.66	-110119.6625
8.67	-109945.649
8.68	-185435.7958
8.69	-127273.1262
8.7	-127558.6725
8.71	-191499.6971
8.72	-151887.0879
8.73	-128262.2838
8.74	-142509.4696
8.75	-158507.0724
8.76	-202641.5572
8.77	-79962.22537
8.78	7274.862509
8.79	-8903.246107
8.8	-81035.76772
8.81	-185174.509
8.82	-129661.181
8.83	-123817.7314
8.84	-94370.2491
8.85	-92361.77594
8.86	-32763.57374
8.87	-30416.6753
8.88	-169991.0024
8.89	-213982.0449
8.9	-123168.5602
8.91	-128439.0043
8.92	-215714.9029
8.93	-194790.4977
8.94	-141676.754
8.95	-102537.2822
8.96	-55925.60356
8.97	-67809.61418
8.98	-64939.17362
8.99	-91678.22892
9	-73864.00765
9.01	-89163.36631
9.02	-112386.0233
9.03	-140633.3672
9.04	-85792.97524
9.05	-81435.64314
9.06	-115796.0884
9.07	-87195.4415
9.08	-96029.88062
9.09	-74820.81594
9.1	-103620.7785
9.11	-120405.0924
9.12	-116071.9279
9.13	-170385.6861
9.14	-77709.08399
9.15	-151541.7307
9.16	-249800.1296
9.17	-246173.2907
9.18	-143802.4792
9.19	-134317.5198
9.2	-105725.9351
9.21	-145550.3419
9.22	-142611.2156
9.23	-186735.2508
9.24	-132803.1976
9.25	-134718.4675
9.26	-87368.61173
9.27	-136544.864
9.28	-97254.74526
9.29	-64334.40416
9.3	-71778.50013
9.31	-81121.05548
9.32	-99286.50423
9.33	-147953.5537
9.34	-134660.9069
9.35	-111947.2139
9.36	-120488.4267
9.37	-89775.54636
9.38	-113265.2904
9.39	-124545.0465
9.4	-129911.4869
9.41	-207968.7525
9.42	-212013.0027
9.43	-173934.8587
9.44	-173609.4249
9.45	-149700.3261
9.46	-147707.8797
9.47	-144216.9207
9.48	-149313.9391
9.49	-148190.9462
9.5	-176926.2994
9.51	-210608.6406
9.52	-225617.6632
9.53	-227864.7841
9.54	-209387.0619
9.55	-171444.5414
9.56	-133389.7331
9.57	-115700.7183
9.58	-105157.7486
9.59	-42649.33116
9.6	-109704.1305
9.61	-83305.17272
9.62	-108355.6154
9.63	-139628.508
9.64	-148850.2773
9.65	-108590.2123
9.66	-126239.6628
9.67	-156209.0437
9.68	-175459.7575
9.69	-145736.9976
9.7	-164598.14
9.71	-146681.1533
9.72	-112397.197
9.73	-66911.44075
9.74	-36499.97006
9.75	-107624.8227
9.76	-125542.7048
9.77	-85255.17645
9.78	-92869.61968
9.79	-114927.9047
9.8	-144610.5106
9.81	-143484.5394
9.82	-115878.0295
9.83	-56786.38668
9.84	-116922.4366
9.85	-71257.85352
9.86	-94686.38867
9.87	-174471.5047
9.88	-94957.36377
9.89	-61839.13183
9.9	-104821.0513
9.91	-112367.9455
9.92	-40479.58515
9.93	-29341.49919
9.94	-34161.73854
9.95	-95894.37749
9.96	-158921.9207
9.97	-142049.5849
9.98	-39799.39061
9.99	-158095.039
10	-174310.1765
