# Supplementary material for: Study on vibration characteristics of roadheader cutting pre-cracked hard rock
Source: Sci Rep. 2026 Jan 21;16:5933. doi: 10.1038/s41598-026-37089-7 (PMC12894704; doi:10.1038/s41598-026-37089-7)
Supplement: Supplementary file 1 — Supplementary Material 1 [file 41598_2026_37089_MOESM1_ESM.zip › data/jgt-wyl-z.csv]

QUERY DESCRIPTIONS
Q01 : Total Geometry Total Force Z
GROUP/TYPE:	Wall1
SELECTED OBJECTS:	All
RANGE:	None
UNITS:	N
EXTRACTED DATA
TIME	Q01 : Total Geometry Total Force Z
0	0
0.010002	-41286.11275949527
0.020001	-75613.015023007654
0.03	-36202.570660576268
0.040002	-80506.624048648257
0.050001	-36029.029046501346
0.06	-39956.507794220743
0.070002	-106265.60213258128
0.080001	-36623.083811106866
0.09	-8754.4900861542483
0.100002	-41697.813026195465
0.110001	-46343.762874463995
0.12	-99521.429614511871
0.130002	-38286.799283726577
0.140001	-99447.163755435351
0.15	-27243.869126892725
0.160002	-90459.80080395464
0.170001	-83627.582158826568
0.18	-150304.75142317609
0.190002	-71421.853564783785
0.200001	-113113.381152665
0.21	-93513.938596124033
0.220002	-92537.938264572076
0.230001	-116356.28521758002
0.24	-85646.296466800239
0.250002	-88932.961330520848
0.260001	-38060.204523465574
0.27	-63230.645217091194
0.280002	-74397.229496245534
0.290001	-91491.729403324891
0.3	-49641.120793465227
0.310002	-58480.8108799947
0.320001	-31417.618281397121
0.330003	-107600.30469528234
0.340002	-64633.127098475044
0.350001	-48790.714732887383
0.360003	-85060.892576208498
0.370002	-59739.663248287397
0.380001	-54727.57466491103
0.390003	-52699.911827705007
0.400002	-51624.493563687276
0.410001	-85018.52630972398
0.420003	-47570.80819240462
0.430002	-47528.424201417227
0.440001	-3245.8914296005919
0.450003	-25418.676042732302
0.460002	-11274.624329474873
0.470001	-37387.677124468923
0.480003	-126527.58862321283
0.490002	-50673.220651325129
0.500001	-37940.640604972374
0.510003	-103285.17895157349
0.520002	-53701.564388419618
0.530001	-31502.067706071302
0.540003	-31046.773345913258
0.550002	-23295.307965912441
0.560001	-61058.971522217958
0.570003	-44021.66910816243
0.580002	-60594.417655235229
0.590001	-42293.180968164881
0.600003	-34061.575797762664
0.610002	-25175.233726463943
0.620001	-51382.858191091276
0.630003	-65368.085360412522
0.640002	-26899.266949297802
0.650001	-94150.185086225232
0.660003	-69394.715270468441
0.670002	-34530.808117628207
0.680001	-93585.21336197776
0.690003	-122908.088963762
0.700002	-172857.47173560646
0.710001	-139940.6317252728
0.720003	-85895.336398017738
0.730002	-132816.26619490012
0.740001	-53887.943272659024
0.750003	-29385.146971061036
0.760002	-31776.298272735163
0.770001	-58670.549596183308
0.780003	-74458.825592376219
0.790002	-76550.005588770175
0.800001	-82076.538609441981
0.810003	-81165.128452754187
0.820002	-48387.702579151497
0.830001	-29873.66759329167
0.840003	-35258.289929198683
0.850002	-52284.224041759357
0.860001	-37982.104385226448
0.870003	-20371.712008948954
0.880002	-80268.797712916246
0.890001	-77710.444175323762
0.900003	-111148.23170753062
0.910002	-59970.253354099965
0.920001	-84183.144639183403
0.930003	-43752.812305129009
0.940002	-89679.17048883831
0.950001	-65129.964227865399
0.960003	-53068.381423947532
0.970002	-107753.48496470223
0.980001	-100821.62747607591
0.990003	-103758.75188792941
1	-100125.4672381446
1.01	-74429.094298353884
1.02	-29290.271730867615
1.03	-72858.472722425504
1.04	-93635.85294175084
1.05	-110951.50241060709
1.06	-119273.31126809891
1.07	-87345.189790112767
1.08	-100856.50325748796
1.09	-134827.99737773373
1.1	-76203.47719328411
1.11	-122787.09385184386
1.12	-61195.08582473726
1.13	-100866.90030214677
1.14	-139319.92423173235
1.15	-97662.248223605726
1.16	-50109.459825447186
1.17	-71883.10900097416
1.18	-72799.517032839402
1.19	-98560.451260477814
1.2	-79669.474453418778
1.21	-106522.03412316086
1.22	-67614.236656345485
1.23	-57730.051166445752
1.24	-128234.56903271533
1.25	-115300.88010053348
1.26	-63609.39297543485
1.27	-41833.810023249949
1.28	-73083.756931099299
1.29	-58624.197871732038
1.3	-28892.40436414746
1.31	-67397.541108544799
1.32	-81390.453069386538
1.33	-74256.032668559652
1.34	-125155.81415982477
1.35	-74453.22638241775
1.36	-37271.047166865181
1.37	-111792.16359961685
1.38	-48327.945767191493
1.39	-94438.316548997522
1.4	-101364.60877830281
1.41	-27041.975273473396
1.42	-41499.568646104977
1.43	-125725.78128047197
1.44	-60328.063551286607
1.45	-118129.82488606032
1.46	-109708.71142954446
1.47	-79416.823594129994
1.48	-43791.312639154094
1.49	-40576.626997291751
1.5	-85968.327113805368
1.51	-66633.72799470475
1.52	-64578.613599660057
1.53	-78543.754914775185
1.54	-90492.190087478841
1.55	-60763.982811760332
1.56	-56997.261162471579
1.57	-68284.242476307394
1.58	-69268.933057924325
1.59	-113965.05707215313
1.6	-109931.7714878736
1.61	-64126.820437111033
1.62	-102209.47516209586
1.63	-51227.195429023333
1.64	-49564.162386453296
1.65	-91798.220771286069
1.66	-89035.723219297666
1.67	-54112.920824365414
1.68	-83565.657874071097
1.69	-53825.315551150808
1.7	-73674.989993750656
1.71	-78069.942871866835
1.72	-79430.411728169172
1.73	-50240.283264548911
1.74	-50992.400020282264
1.75	-84458.576155947405
1.76	-101392.76837726081
1.77	-83984.583658003452
1.78	-138778.93693724912
1.79	-63921.442615863431
1.8	-38782.031710943105
1.81	-39185.198037761365
1.82	-72495.498638693069
1.83	-66347.305327722017
1.84	-108467.40049099368
1.85	-59887.809106000663
1.86	-66039.34410983618
1.87	-78814.866205853847
1.88	-34468.287240645172
1.89	-46425.927236442942
1.9	-84349.530294061929
1.91	-94174.271030514152
1.92	-58699.230968222022
1.93	-149547.39516801425
1.94	-83319.721289752342
1.95	-123391.17501911517
1.96	-85874.2204140307
1.97	-108297.34810148648
1.98	-134618.97497419876
1.99	-144814.58804085047
2	-88666.005275109375
2.01	-59402.990925502432
2.02	-57812.584693155673
2.03	-58270.587980710647
2.04	-83668.252012846438
2.05	-144725.88286254171
2.06	-90712.208013552794
2.07	-106076.88305735518
2.08	-148676.16072187648
2.09	-71722.110549649777
2.1	-59211.03014221957
2.11	-76809.210970933695
2.12	-96348.29108540561
2.13	-54360.090243445011
2.14	-64636.068630944712
2.15	-96469.696199744169
2.16	-98443.893227253429
2.17	-128696.62245568924
2.18	-71396.618076113824
2.19	-51119.358969546112
2.2	-92269.459997882179
2.21	-56635.783241639278
2.22	-79733.996903650142
2.23	-51810.750016413127
2.24	-81265.729561027067
2.25	-53992.019833326194
2.26	-51598.355489740512
2.27	-86987.194101690242
2.28	-67380.746206766635
2.29	-24988.44983723955
2.3	-127447.77001064173
2.31	-84846.390242060472
2.32	-133635.37580565817
2.33	-115980.31799239977
2.34	-72967.940377391104
2.35	-128646.06773048617
2.36	-96836.510981033251
2.37	-79720.12842890255
2.38	-70561.315453735893
2.39	-103484.43594543207
2.4	-100424.68516086698
2.41	-141116.07065856061
2.42	-56106.269708762768
2.43	-138149.58877397748
2.44	-31814.028770882767
2.45	-48071.888248062634
2.46	-88533.443196973443
2.47	-67183.857055542365
2.48	-71959.734198153688
2.49	-42718.446535950658
2.5	-146899.32161346608
2.51	-143670.0924193938
2.52	-90381.078922571818
2.53	-176480.48544188208
2.54	-104494.14832714805
2.55	-102704.11124361969
2.56	-114557.40879141934
2.57	-77377.317119783736
2.58	-70945.769086486471
2.59	-92971.166164708993
2.6	-86485.674767099379
2.61	-75153.238603160498
2.62	-102367.39068064532
2.63	-51016.940206661566
2.64	-65410.69067952966
2.65	-95811.084370876488
2.66	-86963.528825844609
2.67	-93107.419119612736
2.68	-56575.925025392855
2.69	-103670.454729505
2.7	-96066.060274835938
2.71	-87718.728377526248
2.72	-65136.294289916426
2.73	-95723.66261549585
2.74	-94666.0460413127
2.75	-47348.6409524025
2.76	-133856.99106441194
2.77	-118909.2522826732
2.78	-68653.403709222694
2.79	-154580.85586925293
2.8	-51503.85305121274
2.81	-136988.75334205257
2.82	-126646.14259581617
2.83	-61675.322815530497
2.84	-87343.549592358089
2.85	-113301.16861148935
2.86	-73717.250953409326
2.87	-60627.610417192875
2.88	-66207.936485269995
2.89	-58491.434462658428
2.9	-132283.6707727559
2.91	-134538.73506944653
2.92	-162352.66088479312
2.93	-148077.09788798192
2.94	-108237.76413745132
2.95	-104827.54501443572
2.96	-95910.464687451866
2.97	-95039.550801458056
2.98	-128132.93473919544
2.99	-43771.971685534503
3	-57111.234385900745
3.01	-92997.685898435462
3.02	-87077.378620349962
3.03	-91775.160960015302
3.04	-90346.199600271473
3.05	-73219.466481249809
3.06	-126008.44864046109
3.07	-54852.305760117364
3.08	-130282.0507426533
3.09	-114078.88511209819
3.1	-127940.84888577554
3.11	-127664.51679343281
3.12	-175571.04677874068
3.13	-71059.335978132018
3.14	-94070.333648832864
3.15	-48357.534204549636
3.16	-35807.965198259459
3.17	-57570.140265395137
3.18	-93146.389879200477
3.19	-44173.841735928363
3.2	-83612.970359311468
3.21	-59006.582056660882
3.22	-79227.272885782717
3.23	-102765.44571898607
3.24	-83875.421291598803
3.25	-58491.215858473006
3.26	-96889.152919401851
3.27	-42710.95407579052
3.28	-82858.673551888191
3.29	-148369.98313880357
3.3	-185551.52300319116
3.31	-109233.95492419753
3.32	-158779.80067009255
3.33	-147730.95859755983
3.34	-143138.35104126425
3.35	-148250.7642727808
3.36	-131525.32489345118
3.37	-57738.004158581032
3.38	-68230.97524717683
3.39	-11687.375569901737
3.4	-71362.826805437755
3.41	-108022.11655176908
3.42	-129856.03718392854
3.43	-80437.31410111321
3.44	-51072.997937523942
3.45	-30170.21538704299
3.46	-106905.6162385449
3.47	-80723.049942855418
3.48	-68617.480888301448
3.49	-39352.460439858769
3.5	-130130.10292423985
3.51	-71427.675661703019
3.52	-140510.10338262713
3.53	-50846.857938618734
3.54	-98441.38334226486
3.55	-87433.377213614818
3.56	-51277.664787668822
3.57	-99142.281347470212
3.58	-67919.698769164912
3.59	-58599.422459148089
3.6	-74813.996687483217
3.61	-78031.175138244871
3.62	-69292.899288658155
3.63	-56703.801310778646
3.64	-19883.611638104845
3.65	-31634.659143857014
3.66	-20054.385008409779
3.67	-43206.330590440084
3.68	-77123.411312512166
3.69	-51126.926155242822
3.7	-83646.000350227798
3.71	-76188.416947060425
3.72	-61264.715219933241
3.73	-165410.40820907545
3.74	-118318.79553097097
3.75	-143463.33162335379
3.76	-131842.21725849429
3.77	-207089.37977511858
3.78	-170820.19643655483
3.79	-97079.042516750182
3.8	-121481.59332997321
3.81	-189167.25063351623
3.82	-114199.52879046348
3.83	-105206.3528010404
3.84	-134864.64995939756
3.85	-150962.51961506394
3.86	-135665.45360067868
3.87	-109910.81475620397
3.88	-120814.52806814501
3.89	-99851.939531673474
3.9	-51081.53651596987
3.91	-77955.905320111488
3.92	-44662.800339002424
3.93	-36455.186682797183
3.94	-115697.76779918496
3.95	-69904.742818795406
3.96	-103196.98521822403
3.97	-87295.802638315508
3.98	-146090.32547463692
3.99	-126067.05387092936
4	-120587.72987494571
4.01	-150047.30610729972
4.02	-109524.05551695352
4.03	-148957.01209482065
4.04	-151410.31205804567
4.05	-214892.60104600416
4.06	-120807.06097208681
4.07	-83525.8637839484
4.08	-49125.041539870472
4.09	-44963.709706374182
4.1	-108122.05572805558
4.11	-176103.47543123484
4.12	-130479.38189666391
4.13	-188310.08702611469
4.14	-90678.680991115369
4.15	-153317.87809759256
4.16	-204520.81497275466
4.17	-152076.91715251337
4.18	-177058.42852278752
4.19	-129418.75512841997
4.2	-111687.55213671824
4.21	-142633.36633511813
4.22	-163336.06443039686
4.23	-136358.85576158139
4.24	-97528.893517501871
4.25	-135553.4149744793
4.26	-167048.21765172231
4.27	-142329.61372294227
4.28	-124082.12310187692
4.29	-105575.77576280946
4.3	-130667.90881688717
4.31	-92620.091411192669
4.32	-78088.304524554609
4.33	-171569.46993039662
4.34	-141461.75118350939
4.35	-165463.65840732987
4.36	-145346.39477758066
4.37	-142942.26659272762
4.38	-111047.83076024457
4.39	-139669.41188974472
4.4	-62034.891998522937
4.41	-94621.576383291103
4.42	-74878.544859911737
4.43	-50460.358593828823
4.44	-103773.57669104089
4.45	-74073.472704246611
4.46	-135668.15250448577
4.47	-79675.416782155924
4.48	-128124.00716267807
4.49	-132598.26645645392
4.5	-70985.947020193533
4.51	-45126.506829514547
4.52	-67333.158876096291
4.53	-53585.621368021551
4.54	-133238.50686526395
4.55	-80804.191280523606
4.56	-72256.347044821465
4.57	-125974.14277295224
4.58	-55374.992304616782
4.59	-139648.2983602169
4.6	-105361.48661843705
4.61	-88977.422812396646
4.62	-92315.469317730458
4.63	-98334.913040413463
4.64	-125305.09588578276
4.65	-175509.38399410766
4.66	-103634.82088554303
4.67	-78234.031704270325
4.68	-106082.97767864415
4.69	-120625.61826553845
4.7	-139001.03172903787
4.71	-115299.6051556582
4.72	-125928.72229990055
4.73	-92809.502652804324
4.74	-103781.41222294826
4.75	-169117.27285213803
4.76	-163901.46809698903
4.77	-84253.865034352959
4.78	-145227.47957298078
4.79	-157985.25260812644
4.8	-110530.84634009356
4.81	-126444.79712175264
4.82	-124548.09824633216
4.83	-110139.51689104814
4.84	-85082.793830238967
4.85	-85893.867723893374
4.86	-105132.36476834673
4.87	-58745.333619897086
4.88	-114161.1099746415
4.89	-150394.1544299011
4.9	-136079.81758362646
4.91	-68000.776603812657
4.92	-101575.65151842682
4.93	-133020.23643269885
4.94	-69246.452196399187
4.95	-126983.2468774678
4.96	-147845.79637245552
4.97	-217451.83372542658
4.98	-210498.80487019243
4.99	-158376.16143999886
5	-111778.04634243
5.01	-88765.433716771135
5.02	-118126.56112024485
5.03	-103481.87506782943
5.04	-104068.8040266896
5.05	-82208.799471501407
5.06	-157552.58602720647
5.07	-135533.71322770542
5.08	-132356.10414942162
5.09	-105838.88963214384
5.1	-98064.173884658987
5.11	-78321.504306103598
5.12	-93912.961825414008
5.13	-157601.57802903562
5.14	-182027.63481743986
5.15	-111214.53840960974
5.16	-120814.90010859301
5.17	-91747.423186105108
5.18	-102846.77102483694
5.19	-94068.121715958274
5.2	-87881.492937134841
5.21	-154431.14706703843
5.22	-130590.90441257819
5.23	-95742.93963831084
5.24	-97307.87199654142
5.25	-66959.092417361375
5.26	-103808.99026514601
5.27	-93987.130057325849
5.28	-134758.6932026392
5.29	-81483.414259023368
5.3	-72526.429431495868
5.31	-97208.049269964788
5.32	-49570.980530057263
5.33	-98354.307542455019
5.34	-101352.16062671838
5.35	-103287.85150783791
5.36	-154949.87680136511
5.37	-137157.30738645932
5.38	-149574.6015378414
5.39	-154404.25349316461
5.4	-99680.643440810309
5.41	-134234.46555618534
5.42	-169089.26799403573
5.43	-70623.983150093642
5.44	-83723.849851077932
5.45	-130376.02318081289
5.46	-145029.4767784788
5.47	-157264.71996934598
5.48	-118930.07137930374
5.49	-60769.808526420893
5.5	-49243.987296960091
5.51	-116960.85108264358
5.52	-127586.15474050447
5.53	-106292.55465228118
5.54	-75447.73360088568
5.55	-122922.49681846898
5.56	-88255.948667082383
5.57	-124034.97694816963
5.58	-74784.822087727021
5.59	-100890.27944348808
5.6	-120518.68546779362
5.61	-125081.14867932491
5.62	-99538.629923269065
5.63	-110920.736295069
5.64	-88645.972387745671
5.65	-72342.62717848974
5.66	-90921.551494603002
5.67	-77556.497379864144
5.68	-54254.816195564796
5.69	-66347.100638825199
5.7	-125638.36792957271
5.71	-156525.63021137766
5.72	-115896.52041332872
5.73	-107810.20571900228
5.74	-133490.44878326153
5.75	-71054.281983416993
5.76	-108604.19715665581
5.77	-91082.50780944193
5.78	-109306.60296263936
5.79	-77295.30505815841
5.8	-156417.17034306185
5.81	-160077.82290589693
5.82	-90062.651706205943
5.83	-44624.821610172898
5.84	-170640.39827627633
5.85	-34291.542512179738
5.86	-57863.230828467509
5.87	-35591.437962981792
5.88	-74778.458323170737
5.89	-66033.541197108658
5.9	-112950.76921438733
5.91	-121043.34857351842
5.92	-166278.16132808771
5.93	-111712.56323463439
5.94	-137487.64360838092
5.95	-83083.964281447858
5.96	-93115.679531920498
5.97	-168017.27970777455
5.98	-91077.530150644947
5.99	-126717.40581933278
6	-139536.76527914131
6.01	-92350.689452977473
6.02	-117642.72527157396
6.03	-45946.744000255443
6.04	-65211.517612058837
6.05	-110912.5113961802
6.06	-82687.699141115037
6.07	-150085.81821351289
6.08	-189928.54074359994
6.09	-112132.59276890238
6.1	-97783.519728930842
6.11	-121844.12049398993
6.12	-144507.93670052805
6.13	-119604.97714920827
6.14	-135220.97637522989
6.15	-161395.60708767147
6.16	-171386.4923933676
6.17	-209460.77760841619
6.18	-103855.53341094995
6.19	-86147.929506077635
6.2	-115158.3191462625
6.21	-109257.79292843705
6.22	-114576.50294962521
6.23	-50988.880760197033
6.24	-165711.98861634807
6.25	-131864.98029318781
6.26	-106097.24454317673
6.27	-168778.02078457165
6.28	-79835.145480057501
6.29	-29952.292821065883
6.3	-99120.326812422602
6.31	-127162.34443049225
6.32	-97179.119873468735
6.33	-152370.14486469416
6.34	-181383.26311990907
6.35	-124251.07924924133
6.36	-99683.509598390272
6.37	-198753.99170430156
6.38	-165344.1706519587
6.39	-246696.57695838829
6.4	-121229.45941750908
6.41	-137695.16991591424
6.42	-42902.077730379315
6.43	-51428.277897958062
6.44	-97440.00482241757
6.45	-92388.674242897134
6.46	-110551.88471546175
6.47	-158542.6945054284
6.48	-104403.50195341774
6.49	-147499.84724690346
6.5	-70834.493958464125
6.51	-110055.13910694516
6.52	-53500.439429387661
6.53	-49922.042442187987
6.54	-112582.23516505223
6.55	-203007.15204546016
6.56	-200684.67497804109
6.57	-220171.83730042665
6.58	-175457.83235410252
6.59	-113809.85534430252
6.6	-70234.362018793268
6.61	-132599.76870400683
6.62	-142676.33092022303
6.63	-61944.01182323361
6.64	-93088.278919928081
6.65	-132568.71289060029
6.66	-148771.99705130086
6.67	-133393.55272913026
6.68	-158520.18009303816
6.69	-163453.70840328143
6.7	-114041.59600666125
6.71	-160023.98707714706
6.72	-119353.80630159276
6.73	-179622.09366723962
6.74	-163230.07287940284
6.75	-82272.343199739
6.76	-157873.32686898502
6.77	-124961.53007119829
6.78	-98246.878701404246
6.79	-53879.580827705169
6.8	-191314.72130284368
6.81	-159889.61454559013
6.82	-125693.52154673616
6.83	-140963.96339896767
6.84	-127560.30558426201
6.85	-66389.124541884681
6.86	-176983.13015387263
6.87	-159709.26025049679
6.88	-113792.80744473661
6.89	-147305.28735456694
6.9	-189818.3701153619
6.91	-146234.93054257621
6.92	-114597.68816020606
6.93	-143448.70273862474
6.94	-118111.88049122479
6.95	-102164.62665340181
6.96	-123277.90119642568
6.97	-105997.23506606686
6.98	-178591.72403635128
6.99	-101454.95975120453
7	-155343.37580431841
7.01	-138813.59348641674
7.02	-107727.53789958946
7.03	-120886.24225437224
7.04	-104204.66544242667
7.05	-151444.49363449751
7.06	-118868.32218951198
7.07	-178382.15815467626
7.08	-120475.79354660297
7.09	-78265.536036831298
7.1	-73401.621383468635
7.11	-94603.290927804788
7.12	-143722.1513808484
7.13	-39548.347477586998
7.14	-102031.55702180423
7.15	-151339.84864462845
7.16	-68769.180201782219
7.17	-71895.586988229101
7.18	-169743.85008210083
7.19	-101696.24527150813
7.2	-104287.07342327027
7.21	-67629.354588729519
7.22	-70205.049311332565
7.23	-62260.783234987284
7.24	-92268.225841256586
7.25	-92138.985156051407
7.26	-71799.382198369218
7.27	-53452.540968297646
7.28	-130927.65047845137
7.29	-130011.82760790792
7.3	-103085.5870333916
7.31	-159565.13585304332
7.32	-115497.0628701571
7.33	-173878.76470184579
7.34	-163748.20559149637
7.35	-169903.02680517623
7.36	-152904.14643209067
7.37	-136969.07388619534
7.38	-155618.76923072859
7.39	-99489.654786083003
7.4	-156934.93670719198
7.41	-134528.28034822745
7.42	-108328.94131272142
7.43	-111134.62757420981
7.44	-155171.33533375949
7.45	-128214.88684254806
7.46	-127347.73301113554
7.47	-127578.00614621209
7.48	-107262.41280164882
7.49	-128596.29567126691
7.5	-101682.10728460953
7.51	-162889.57130861678
7.52	-137463.92946287035
7.53	-86423.08979217305
7.54	-102411.12963736676
7.55	-63391.055392461487
7.56	-146611.93156047727
7.57	-86106.827921541422
7.58	-123809.64289503307
7.59	-72317.385107218535
7.6	-126376.81546520707
7.61	-101266.69555411278
7.62	-118755.47269177665
7.63	-174235.35398749
7.64	-205147.64219569281
7.65	-155121.11997502606
7.66	-114910.58393518804
7.67	-151738.02808610638
7.68	-95758.914078886708
7.69	-104409.78559054564
7.7	-132411.76622725601
7.71	-164243.22481284942
7.72	-91246.493963599438
7.73	-127675.35283131749
7.74	-102074.22619876706
7.75	-110868.6368991896
7.76	-138547.09501718223
7.77	-185085.93590743473
7.78	-56007.689904311534
7.79	-57299.180109510562
7.8	-114659.04157813879
7.81	-109494.57398865945
7.82	-106350.55818455109
7.83	-161563.78597531762
7.84	-109635.43973971381
7.85	-68077.264548540261
7.86	-111997.69472715756
7.87	-103484.7196173072
7.88	-66833.880912388835
7.89	-114105.18023357078
7.9	-42356.422833169891
7.91	-91963.057417478602
7.92	-85388.755023876089
7.93	-84921.89488294888
7.94	-182816.07437267771
7.95	-168906.75536129385
7.96	-70074.235515042907
7.97	-156368.18265960985
7.98	-41669.358866539595
7.99	-71096.174415965492
8	19053.844603400983
8.01	-42123.607487102527
8.02	-15477.664621608092
8.03	-52587.387601858936
8.04	-50761.453851328319
8.05	-79422.915223366334
8.06	-107934.99236605967
8.07	-130533.81582918976
8.08	-120903.85926050131
8.09	-87954.764147680515
8.1	-231029.20906980481
8.11	-193628.9969031181
8.12	-166039.90094494895
8.13	-177500.20032073191
8.14	-157325.02789842215
8.15	-130415.49328143282
8.16	-141338.06667561375
8.17	-126091.19578465421
8.18	-138295.15060355215
8.19	-81543.05712447234
8.2	-192028.94755103259
8.21	-88256.839723676167
8.22	-134060.63506292622
8.23	-108924.90631246651
8.24	-126847.21670305499
8.25	-161444.88454085897
8.26	-163594.26396912386
8.27	-161798.61011282768
8.28	-160935.39408036685
8.29	-121373.15751916774
8.3	-117061.22729958262
8.31	-135377.19427338662
8.32	-177399.63988432987
8.33	-158873.04360492012
8.34	-156357.54037979458
8.35	-175135.76968308107
8.36	-183459.90477829112
8.37	-144628.11902364454
8.38	-139324.54321475897
8.39	-159362.21852151066
8.4	-147637.64840741947
8.41	-111874.12209699707
8.42	-153314.34118723858
8.43	-110492.78530846685
8.44	-95780.188223711273
8.45	-153444.38707066991
8.46	-136443.76710900926
8.47	-77478.98272946931
8.48	-137228.08420509088
8.49	-34229.354335453936
8.5	-77291.970715554649
8.51	-152555.80185603886
8.52	-92513.39554385122
8.53	-99450.486028807747
8.54	-146328.58197732278
8.55	-93535.31175291707
8.56	-73752.848369081083
8.57	-110809.83397627367
8.58	-123945.38004533877
8.59	-70165.807673461561
8.6	-80407.886425388526
8.61	-132791.57665187638
8.62	-85768.496772724058
8.63	-113026.43908186255
8.64	-184350.60085048844
8.65	-145920.26290723064
8.66	-99610.293984088508
8.67	-169227.21620152611
8.68	-172864.94964492574
8.69	-101961.05287577464
8.7	-171836.28412210345
8.71	-267569.76829583338
8.72	-218490.51624736356
8.73	-104683.22848644339
8.74	-146437.94035858
8.75	-143272.86674452873
8.76	-52477.000822698719
8.77	-109453.40492405258
8.78	-205697.98703592538
8.79	-137311.7427502487
8.8	-165673.92939952662
8.81	-147510.60917538541
8.82	-133297.27717934741
8.83	-153714.09255705978
8.84	-87948.083634502647
8.85	-98095.518300678057
8.86	-137256.16670134891
8.87	-50790.639609714541
8.88	-136760.3979304166
8.89	-91500.59790986414
8.9	-38919.711878858245
8.91	-159249.27428872115
8.92	-176548.91551343797
8.93	-162673.42073313016
8.94	-184150.25181697452
8.95	-152033.43887812045
8.96	-117755.17033920558
8.97	-90886.426582171713
8.98	-88321.595471895547
8.99	-50883.064461025642
9	-38144.934311541299
9.01	-95472.531276160211
9.02	-89117.556496839854
9.03	-126628.49089527583
9.04	-99680.229989044528
9.05	-131629.45016924184
9.06	-148059.8479250485
9.07	-147929.40814598219
9.08	-124918.52275208929
9.09	-96836.92027853636
9.1	-133273.82348033422
9.11	-100270.27589476967
9.12	-118535.48317841177
9.13	-210762.98943010296
9.14	-92617.088703649482
9.15	-128151.2394102149
9.16	-192407.60570495256
9.17	-215849.4917898823
9.18	-149830.88230064779
9.19	-156693.78938574097
9.2	-204242.93996432188
9.21	-119698.54626423813
9.22	-152935.71216279757
9.23	-250969.14558211033
9.24	-130684.2181151421
9.25	-238281.75033626269
9.26	-155507.93581385937
9.27	-137391.41615136233
9.28	-160778.98907527831
9.29	-103713.61180031669
9.3	-71087.04550223994
9.31	-121814.77308060318
9.32	-95205.944973520076
9.33	-45526.443032436066
9.34	-117177.30020410508
9.35	-85024.537165730406
9.36	-16095.783385674171
9.37	-63644.048936277693
9.38	-96880.335881368825
9.39	-99844.651919172553
9.4	-137409.48115713053
9.41	-218752.16299866271
9.42	-106762.12750848524
9.43	-111542.49849277856
9.44	-51542.621968127845
9.45	-165296.25299355836
9.46	-66111.610612082863
9.47	-130728.00435313616
9.48	-126013.7597299176
9.49	-197679.14423316706
9.5	-193214.5427411308
9.51	-205665.77222384993
9.52	-237629.36151106498
9.53	-188281.16546630525
9.54	-126500.15668062461
9.55	-123750.95328802188
9.56	-135048.36617006685
9.57	-88803.792059563173
9.58	-106065.96426676761
9.59	-103189.18782659298
9.6	-130645.25560254751
9.61	-95722.456180978217
9.62	-136502.1893911814
9.63	-133867.96796954711
9.64	-194063.77600261665
9.65	-128429.10955890115
9.66	-127660.61646590923
9.67	-132037.74254920051
9.68	-173914.67328760886
9.69	-161497.75716867184
9.7	-174449.42522856407
9.71	-140005.94550961669
9.72	-155020.0237807293
9.73	-93565.905736263361
9.74	-88020.207175803793
9.75	-116052.76244774308
9.76	-123546.19703029619
9.77	-122893.90563452851
9.78	-120195.53974022949
9.79	-97009.829048983316
9.8	-139850.68535393584
9.81	-97855.54735828501
9.82	-95195.839365862936
9.83	-57920.687251451367
9.84	-96842.515895040138
9.85	-113072.61810547445
9.86	-101601.76530317751
9.87	-177433.15033864568
9.88	-120194.40723037341
9.89	-87425.182378886195
9.9	-134612.00964897743
9.91	-54566.286986042811
9.92	-45378.563806225808
9.93	-80216.093599652304
9.94	-90092.319978577245
9.95	-108850.92046973325
9.96	-164507.08872076139
9.97	-158521.36007335401
9.98	-145871.07305170916
9.99	-151814.29841890268
10	-85717.561040891072
