# Supplementary material for: Study on vibration characteristics of roadheader cutting pre-cracked hard rock
Source: Sci Rep. 2026 Jan 21;16:5933. doi: 10.1038/s41598-026-37089-7 (PMC12894704; doi:10.1038/s41598-026-37089-7)
Supplement: Supplementary file 1 — Supplementary Material 1 [file 41598_2026_37089_MOESM1_ESM.zip › data/jgt-wyl.csv]

QUERY DESCRIPTIONS
Q01 : Total Geometry Total Force Magnitude
GROUP/TYPE:	Wall1
SELECTED OBJECTS:	All
RANGE:	None
UNITS:	N
EXTRACTED DATA
TIME	Q01 : Total Geometry Total Force Magnitude
0	0
0.010002	45738.96896
0.020001	110765.5956
0.03	92356.29534
0.040002	157706.3148
0.050001	67368.84646
0.06	52243.10018
0.070002	145323.4943
0.080001	49007.31817
0.09	21482.63446
0.100002	52635.51643
0.110001	68860.26649
0.12	177528.5284
0.130002	56143.44398
0.140001	124745.1595
0.15	31464.68186
0.160002	120873.8259
0.170001	101743.5066
0.18	177773.0915
0.190002	133098.5356
0.200001	174626.889
0.21	164643.5981
0.220002	171689.0012
0.230001	171011.7002
0.24	97186.05008
0.250002	122054.557
0.260001	61873.24857
0.27	98214.2019
0.280002	117176.8371
0.290001	173286.5941
0.3	84470.55703
0.310002	92639.84752
0.320001	75000.1576
0.330003	168958.6821
0.340002	144459.9988
0.350001	84917.90265
0.360003	118302.8569
0.370002	68628.48258
0.380001	57088.32633
0.390003	61485.01942
0.400002	98115.85398
0.410001	126532.9044
0.420003	83254.89677
0.430002	66246.56745
0.440001	6293.830488
0.450003	44903.34027
0.460002	30110.40945
0.470001	45540.26698
0.480003	152961.5
0.490002	113426.0147
0.500001	84796.21257
0.510003	151760.7484
0.520002	137383.9189
0.530001	105714.1615
0.540003	51872.48638
0.550002	39747.5475
0.560001	78341.69022
0.570003	58138.11431
0.580002	75270.06392
0.590001	67872.97238
0.600003	42778.31178
0.610002	33347.46005
0.620001	65887.93794
0.630003	151721.3455
0.640002	75382.4333
0.650001	154165.9523
0.660003	136210.5875
0.670002	74930.57682
0.680001	134584.8892
0.690003	184090.7603
0.700002	243583.5176
0.710001	225291.0471
0.720003	164062.0357
0.730002	209865.07
0.740001	122175.095
0.750003	101067.0601
0.760002	88813.62981
0.770001	121045.2811
0.780003	133561.3762
0.790002	136173.9385
0.800001	137521.6725
0.810003	107613.4907
0.820002	79170.94807
0.830001	53595.53322
0.840003	59288.23444
0.850002	88989.09448
0.860001	93015.54613
0.870003	76724.58453
0.880002	144223.2704
0.890001	121360.6747
0.900003	156937.413
0.910002	119203.7504
0.920001	137008.1909
0.930003	73592.65112
0.940002	111649.6292
0.950001	109405.9529
0.960003	98619.28691
0.970002	156713.0377
0.980001	177192.5972
0.990003	199563.4762
1	237902.6841
1.01	191785.2177
1.02	144064.1803
1.03	119425.5791
1.04	137511.1819
1.05	158045.5029
1.06	165498.3703
1.07	133873.5326
1.08	137984.7816
1.09	227184.0091
1.1	215224.7241
1.11	289162.4398
1.12	222036.5508
1.13	166975.8468
1.14	259427.6449
1.15	200891.992
1.16	113920.2509
1.17	149128.8066
1.18	128203.858
1.19	140172.642
1.2	112504.1311
1.21	173885.32
1.22	144782.0529
1.23	100429.831
1.24	182590.8207
1.25	160491.9367
1.26	123543.3363
1.27	94778.80357
1.28	122417.5015
1.29	139597.1743
1.3	83589.31131
1.31	82008.78555
1.32	152959.1676
1.33	176673.4666
1.34	229161.9455
1.35	229654.9922
1.36	124561.7621
1.37	192976.9621
1.38	78294.58132
1.39	121463.9337
1.4	154502.0287
1.41	62535.68079
1.42	58051.08852
1.43	179031.528
1.44	133337.105
1.45	172481.5896
1.46	207765.4502
1.47	219538.8692
1.48	106548.0941
1.49	65273.24753
1.5	111269.8719
1.51	82242.9495
1.52	114145.898
1.53	134991.4305
1.54	156296.1642
1.55	149416.7663
1.56	108032.2914
1.57	122110.0573
1.58	96455.60673
1.59	165825.8418
1.6	210111.5623
1.61	190814.1892
1.62	194026.6778
1.63	116515.1361
1.64	93858.17796
1.65	135356.9736
1.66	137961.9474
1.67	94001.07732
1.68	124830.5102
1.69	93648.82646
1.7	119784.926
1.71	144751.9303
1.72	105208.3898
1.73	88120.74049
1.74	85288.21959
1.75	124025.4583
1.76	178304.7048
1.77	167965.293
1.78	199387.9736
1.79	79851.66758
1.8	85612.66498
1.81	61838.89265
1.82	90892.40875
1.83	108022.5088
1.84	175995.5913
1.85	175211.1031
1.86	178264.9002
1.87	139759.8648
1.88	73258.6838
1.89	83693.50086
1.9	125003.2626
1.91	157300.1019
1.92	117818.5807
1.93	243020.3451
1.94	225289.2862
1.95	259710.1117
1.96	118296.2392
1.97	138288.4174
1.98	184309.4456
1.99	226106.6721
2	263056.3488
2.01	122664.5818
2.02	116309.2823
2.03	105229.6296
2.04	131013.4136
2.05	195709.0707
2.06	148766.0158
2.07	171418.8538
2.08	228018.1303
2.09	128397.7999
2.1	109315.9701
2.11	125569.0756
2.12	138688.3449
2.13	122268.6159
2.14	128388.7184
2.15	151413.8331
2.16	185391.606
2.17	233158.7943
2.18	207362.646
2.19	136112.1523
2.2	167824.2297
2.21	143400.3013
2.22	135848.4361
2.23	86895.11443
2.24	139722.3432
2.25	110254.7941
2.26	84447.7813
2.27	118368.9628
2.28	121954.3342
2.29	79392.44102
2.3	171272.6855
2.31	145873.1231
2.32	206920.5818
2.33	218201.9154
2.34	114107.5891
2.35	166295.7857
2.36	196688.1091
2.37	213897.656
2.38	167407.7292
2.39	191818.137
2.4	267897.633
2.41	342986.2265
2.42	217955.4256
2.43	270155.6585
2.44	146166.5743
2.45	87392.80347
2.46	124771.1013
2.47	92247.57569
2.48	92029.01659
2.49	46818.81193
2.5	170674.7074
2.51	222754.6683
2.52	161882.6313
2.53	234054.9605
2.54	197506.8767
2.55	179914.5424
2.56	219593.595
2.57	203151.2143
2.58	164608.3974
2.59	181530.7693
2.6	219343.5863
2.61	156871.0617
2.62	173338.6702
2.63	108069.7189
2.64	92139.74576
2.65	181749.5041
2.66	157628.0695
2.67	182534.6731
2.68	151410.4087
2.69	187186.6938
2.7	180095.1262
2.71	155623.0901
2.72	102201.2006
2.73	132350.7523
2.74	156159.6926
2.75	123086.9634
2.76	201228.7389
2.77	140662.3129
2.78	122664.765
2.79	227841.3807
2.8	96836.84854
2.81	171369.5492
2.82	185725.5787
2.83	119333.6616
2.84	156348.4666
2.85	182870.3971
2.86	174407.3313
2.87	125884.6233
2.88	95650.65832
2.89	118886.6874
2.9	197742.1465
2.91	229835.0772
2.92	265390.0083
2.93	305918.9793
2.94	259973.1969
2.95	241609.8678
2.96	227923.0561
2.97	222738.4295
2.98	202042.8655
2.99	104481.7977
3	106093.4794
3.01	177390.7873
3.02	155358.1294
3.03	109776.5783
3.04	137309.834
3.05	151024.9677
3.06	206866.4248
3.07	145722.0018
3.08	174923.7722
3.09	174203.5111
3.1	228434.9404
3.11	209218.583
3.12	235734.3518
3.13	138819.3953
3.14	147136.757
3.15	118473.3581
3.16	70272.09679
3.17	92658.25209
3.18	111991.0178
3.19	93354.75531
3.2	181382.402
3.21	254944.0598
3.22	211900.2198
3.23	186645.9177
3.24	203310.6044
3.25	196805.6468
3.26	224370.2768
3.27	193194.1085
3.28	114483.181
3.29	197684.3822
3.3	278320.3619
3.31	221735.0688
3.32	231005.2309
3.33	267873.046
3.34	274317.6126
3.35	305666.6721
3.36	330444.8669
3.37	312140.0467
3.38	264086.1064
3.39	213682.7973
3.4	209267.6641
3.41	274360.1212
3.42	356352.2686
3.43	243571.5815
3.44	132427.2066
3.45	67533.10307
3.46	145361.1538
3.47	153759.1275
3.48	129226.2708
3.49	139904.4013
3.5	216344.9378
3.51	180105.3044
3.52	262343.536
3.53	143618.1662
3.54	150079.5537
3.55	113631.2626
3.56	87122.24416
3.57	142886.4889
3.58	152573.2945
3.59	157628.007
3.6	208860.4441
3.61	233570.9176
3.62	213505.1483
3.63	201041.4196
3.64	159682.3515
3.65	189989.6098
3.66	123975.4504
3.67	92824.28639
3.68	185827.4454
3.69	212668.8641
3.7	196053.491
3.71	192623.5821
3.72	151122.1246
3.73	279785.5505
3.74	181810.4863
3.75	233977.4797
3.76	233044.9381
3.77	355705.7948
3.78	324546.7549
3.79	254802.3529
3.8	213100.9045
3.81	349288.6965
3.82	253972.6079
3.83	234216.6072
3.84	232761.646
3.85	245176.0252
3.86	202395.4451
3.87	223677.5604
3.88	166307.247
3.89	163090.2528
3.9	121278.9642
3.91	165908.55
3.92	99838.45414
3.93	119084.3245
3.94	184906.9316
3.95	129589.054
3.96	139800.5874
3.97	97865.98323
3.98	174209.5337
3.99	185287.3718
4	216800.352
4.01	244597.6352
4.02	222900.6558
4.03	252276.4056
4.04	270997.8393
4.05	385005.5673
4.06	258731.7581
4.07	167255.0914
4.08	147017.3367
4.09	126157.6604
4.1	159797.9172
4.11	278754.5697
4.12	257388.7966
4.13	277995.4461
4.14	167740.5824
4.15	225115.0254
4.16	288813.3097
4.17	281387.0206
4.18	276234.7794
4.19	209128.2776
4.2	155525.8091
4.21	177349.5612
4.22	222700.7351
4.23	201026.0599
4.24	161682.5518
4.25	205326.3862
4.26	287002.1477
4.27	239276.648
4.28	247951.7741
4.29	187737.7439
4.3	203799.7472
4.31	195690.4697
4.32	172849.7679
4.33	260410.6556
4.34	256327.0706
4.35	300086.7932
4.36	297467.5188
4.37	277281.2077
4.38	179960.3605
4.39	202374.1654
4.4	122355.0301
4.41	130905.6155
4.42	106316.9104
4.43	64922.48932
4.44	120071.8579
4.45	101658.1832
4.46	215908.9973
4.47	172565.3121
4.48	215295.7279
4.49	196095.1168
4.5	226384.0543
4.51	193538.9944
4.52	97573.04866
4.53	127193.6493
4.54	232185.883
4.55	149113.0445
4.56	173128.3586
4.57	228788.7701
4.58	125688.4575
4.59	156910.4724
4.6	170982.4619
4.61	129607.4319
4.62	191850.6134
4.63	195005.9396
4.64	264358.7638
4.65	320476.0979
4.66	188998.3581
4.67	135339.7359
4.68	194299.8776
4.69	182167.544
4.7	240702.5855
4.71	216892.6829
4.72	229796.6843
4.73	162130.3878
4.74	144141.65
4.75	253398.5941
4.76	246405.3316
4.77	197753.5356
4.78	274778.5971
4.79	251284.1642
4.8	240155.1053
4.81	287271.9659
4.82	279750.5627
4.83	217991.4351
4.84	179896.6899
4.85	149000.3312
4.86	160047.9798
4.87	148434.2662
4.88	172268.973
4.89	232428.828
4.9	195869.902
4.91	105916.0009
4.92	196639.0773
4.93	280112.1984
4.94	251223.6585
4.95	262661.9339
4.96	244119.4037
4.97	350859.8316
4.98	381518.6598
4.99	353274.5975
5	300372.1069
5.01	208069.4778
5.02	221691.9763
5.03	252698.1351
5.04	261306.843
5.05	206508.0171
5.06	307998.1345
5.07	267250.1759
5.08	238717.6232
5.09	162933.6379
5.1	185078.4969
5.11	180097.6984
5.12	175070.5796
5.13	229834.7532
5.14	271761.6717
5.15	185106.7338
5.16	237937.8243
5.17	162411.9794
5.18	184430.4879
5.19	215314.3247
5.2	220450.0004
5.21	257183.5231
5.22	254613.7689
5.23	166351.7069
5.24	156803.0346
5.25	121741.1583
5.26	198088.3641
5.27	161937.1909
5.28	218538.3091
5.29	125496.4189
5.3	143854.4548
5.31	174249.3064
5.32	94436.46493
5.33	126599.2768
5.34	136551.4995
5.35	179323.6339
5.36	221271.7484
5.37	277983.3609
5.38	282668.2706
5.39	280795.0921
5.4	216433.1551
5.41	245441.0303
5.42	280765.7619
5.43	131014.577
5.44	125950.394
5.45	209033.8492
5.46	260339.7519
5.47	293087.2344
5.48	265866.6757
5.49	208011.0784
5.5	217505.2946
5.51	225514.5287
5.52	201381.7811
5.53	202579.2314
5.54	116498.2695
5.55	148212.4165
5.56	116298.6363
5.57	175506.3502
5.58	140379.0229
5.59	151233.3199
5.6	190758.0473
5.61	235693.1894
5.62	170085.5756
5.63	189558.1688
5.64	130564.9253
5.65	126980.6703
5.66	147623.7702
5.67	164944.6423
5.68	175262.3312
5.69	132283.5155
5.7	202262.4759
5.71	236511.083
5.72	142510.6138
5.73	132870.4487
5.74	167542.9969
5.75	182012.9616
5.76	209523.3583
5.77	142134.241
5.78	223457.3993
5.79	190468.3937
5.8	295312.8444
5.81	309440.5641
5.82	254099.1143
5.83	196415.5961
5.84	272253.264
5.85	241488.4424
5.86	258970.3735
5.87	139760.4623
5.88	146852.6264
5.89	223964.948
5.9	241885.2445
5.91	200428.7777
5.92	218771.7888
5.93	141450.5828
5.94	190702.9382
5.95	198145.1048
5.96	153975.3874
5.97	309672.75
5.98	265817.2687
5.99	264329.6501
6	216313.8214
6.01	177026.788
6.02	212107.8226
6.03	178597.4286
6.04	163312.1634
6.05	265219.5221
6.06	256387.5566
6.07	267794.3974
6.08	312534.1069
6.09	233072.0037
6.1	209798.2276
6.11	234100.6861
6.12	221080.4503
6.13	231413.5299
6.14	202417.9497
6.15	229439.4476
6.16	247859.1966
6.17	316674.5034
6.18	238652.7326
6.19	163061.5912
6.2	203298.5414
6.21	236260.5251
6.22	225569.9303
6.23	186740.287
6.24	254640.134
6.25	247216.801
6.26	210602.6842
6.27	314701.814
6.28	219883.5747
6.29	148814.3581
6.3	219466.636
6.31	255358.3573
6.32	220075.1906
6.33	219850.7884
6.34	280293.3318
6.35	196084.6895
6.36	194758.4333
6.37	269456.7666
6.38	250308.0372
6.39	322470.3902
6.4	235758.4953
6.41	231638.0395
6.42	138558.2473
6.43	136768.7148
6.44	173190.4621
6.45	206151.3878
6.46	143934.6937
6.47	251523.8568
6.48	209091.8188
6.49	212490.305
6.5	118997.5855
6.51	231672.7758
6.52	199031.981
6.53	89960.84895
6.54	133577.6497
6.55	227452.4127
6.56	278390.6846
6.57	274532.9136
6.58	235419.1325
6.59	215514.8082
6.6	150231.8068
6.61	211474.612
6.62	271889.918
6.63	212727.4272
6.64	207779.3853
6.65	187590.6611
6.66	200448.2003
6.67	223139.6852
6.68	266550.6215
6.69	253154.8323
6.7	216119.9403
6.71	253539.4099
6.72	184786.0137
6.73	230163.1059
6.74	244032.0589
6.75	186456.3584
6.76	299155.4452
6.77	293658.3175
6.78	257782.2335
6.79	258141.7951
6.8	304920.074
6.81	299907.265
6.82	261294.4885
6.83	266219.8783
6.84	190403.0232
6.85	100268.7787
6.86	199429.6458
6.87	225571.0872
6.88	241589.2924
6.89	282329.0444
6.9	326351.7922
6.91	295616.2097
6.92	289153.0481
6.93	285193.1031
6.94	272685.0246
6.95	250066.1063
6.96	215916.8106
6.97	210543.4977
6.98	280502.2526
6.99	224151.5801
7	268812.481
7.01	254806.1135
7.02	211790.1774
7.03	178702.5949
7.04	225602.3174
7.05	295786.9813
7.06	276743.3818
7.07	283110.0949
7.08	211715.7057
7.09	216680.4697
7.1	188645.3304
7.11	166527.0157
7.12	246061.4034
7.13	191727.5421
7.14	163974.9348
7.15	201907.3838
7.16	211977.2999
7.17	186822.315
7.18	293156.8367
7.19	216471.3522
7.2	258153.2503
7.21	318059.816
7.22	338235.521
7.23	230031.6717
7.24	261433.0345
7.25	232226.5294
7.26	279401.5819
7.27	269984.0851
7.28	246850.6084
7.29	242709.4319
7.3	214644.9193
7.31	218077.0813
7.32	155805.687
7.33	202570.5942
7.34	252575.0871
7.35	324792.3532
7.36	211202.6063
7.37	214353.9397
7.38	299694.0474
7.39	250089.7044
7.4	226068.8908
7.41	205025.0216
7.42	168421.2462
7.43	217505.8513
7.44	272695.2117
7.45	268940.4433
7.46	311917.4421
7.47	279541.4777
7.48	210332.3882
7.49	178115.7281
7.5	133534.9867
7.51	201576.3453
7.52	214725.8647
7.53	169632.4569
7.54	162066.1123
7.55	105022.5631
7.56	213238.6476
7.57	177396.2259
7.58	310947.2775
7.59	173830.8953
7.6	239776.9751
7.61	237654.3989
7.62	223063.7659
7.63	237965.6158
7.64	312935.7518
7.65	339920.2016
7.66	307351.1137
7.67	348467.9477
7.68	312764.4554
7.69	290607.1339
7.7	262736.5255
7.71	291945.7069
7.72	168838.5686
7.73	145262.1119
7.74	108698.6223
7.75	131973.7555
7.76	194251.9424
7.77	307780.0814
7.78	223648.4467
7.79	215404.3812
7.8	180955.8951
7.81	226443.7066
7.82	217435.1416
7.83	209044.9833
7.84	192949.9332
7.85	156219.0066
7.86	177598.8587
7.87	168750.4093
7.88	209813.3755
7.89	264883.3922
7.9	130406.5562
7.91	184380.5978
7.92	245353.9609
7.93	203306.4583
7.94	259812.0129
7.95	250670.9547
7.96	153632.2955
7.97	257637.4656
7.98	144075.7987
7.99	202083.9603
8	204206.5688
8.01	187861.9039
8.02	223583.8535
8.03	291228.0805
8.04	184924.1949
8.05	207489.2858
8.06	162651.1902
8.07	216313.2299
8.08	240054.8355
8.09	214456.1933
8.1	374329.2201
8.11	411701.9882
8.12	326834.2236
8.13	329933.0478
8.14	277193.0865
8.15	290523.3319
8.16	271766.271
8.17	325139.5634
8.18	274351.4543
8.19	144008.1474
8.2	268579.4546
8.21	166230.1058
8.22	203643.3262
8.23	182386.2228
8.24	205829.0139
8.25	186258.3401
8.26	244875.4216
8.27	275826.3813
8.28	279588.8627
8.29	196168.5648
8.3	181995.7117
8.31	242483.0242
8.32	316975.4861
8.33	304973.162
8.34	309853.1736
8.35	294752.6026
8.36	340698.6179
8.37	336621.011
8.38	280356.7564
8.39	356753.865
8.4	303559.0248
8.41	229758.6387
8.42	238567.491
8.43	243939.6954
8.44	196969.5222
8.45	239152.6353
8.46	255440.966
8.47	255787.9984
8.48	290170.0545
8.49	200197.2531
8.5	222088.1893
8.51	315427.8894
8.52	348694.682
8.53	273338.0561
8.54	277695.7939
8.55	194479.4394
8.56	199549.615
8.57	241658.8462
8.58	242172.7244
8.59	204016.8482
8.6	196069.1645
8.61	289904.8175
8.62	311924.516
8.63	274805.1885
8.64	301221.67
8.65	282154.7994
8.66	228910.3344
8.67	269043.9962
8.68	305774.6972
8.69	218454.245
8.7	254948.0216
8.71	380243.6985
8.72	374041.458
8.73	275620.6302
8.74	286304.5953
8.75	254896.4601
8.76	266160.6677
8.77	215391.7374
8.78	244583.6426
8.79	206766.0697
8.8	228785.1218
8.81	318050.3078
8.82	233747.0843
8.83	283596.29
8.84	258368.5668
8.85	171621.2872
8.86	183163.2979
8.87	203318.8637
8.88	293396.1714
8.89	331932.1219
8.9	253315.4414
8.91	249037.7404
8.92	324414.6961
8.93	321511.92
8.94	290609.0709
8.95	198924.1947
8.96	147339.0679
8.97	130880.1781
8.98	177215.8459
8.99	230053.3808
9	180201.0285
9.01	235986.416
9.02	271832.7003
9.03	266992.6225
9.04	159626.179
9.05	203335.5933
9.06	203165.0837
9.07	219227.8438
9.08	220853.5541
9.09	199279.7395
9.1	233708.7197
9.11	222731.959
9.12	211163.0212
9.13	321408.462
9.14	198439.0869
9.15	258708.767
9.16	364854.9188
9.17	393247.8013
9.18	248306.5661
9.19	243485.8883
9.2	242548.172
9.21	231418.3675
9.22	262956.7712
9.23	383597.8039
9.24	247980.4151
9.25	312834.4689
9.26	226021.0205
9.27	213664.7063
9.28	231722.6464
9.29	193692.6162
9.3	133630.4928
9.31	202630.8058
9.32	187888.615
9.33	189429.9442
9.34	300486.6668
9.35	297596.4552
9.36	245329.7635
9.37	145717.2651
9.38	188441.6997
9.39	216571.8214
9.4	231107.4249
9.41	346839.395
9.42	306437.0329
9.43	298046.9433
9.44	234806.028
9.45	270080.8711
9.46	181656.805
9.47	227689.976
9.48	237231.2928
9.49	264052.4775
9.5	286432.8087
9.51	344748.1172
9.52	356317.8023
9.53	337930.5941
9.54	304039.6896
9.55	309180.9648
9.56	280969.6123
9.57	278913.6905
9.58	258011.0732
9.59	194002.4792
9.6	225083.3778
9.61	152001.9214
9.62	215120.303
9.63	248708.2383
9.64	320050.1474
9.65	216914.2941
9.66	233728.4466
9.67	245798.7728
9.68	308108.1124
9.69	282063.8704
9.7	392862.3866
9.71	261497.1941
9.72	239293.1582
9.73	204494.8178
9.74	188302.8759
9.75	258664.1686
9.76	235334.7407
9.77	205573.6795
9.78	177687.0194
9.79	173621.0686
9.8	249428.672
9.81	258556.3381
9.82	234676.6177
9.83	197591.2712
9.84	260596.4799
9.85	205114.0366
9.86	194946.4187
9.87	349588.562
9.88	290818.9142
9.89	171541.5187
9.9	237106.7698
9.91	192959.5354
9.92	118883.1869
9.93	114939.0791
9.94	139781.4861
9.95	187623.5583
9.96	272679.1038
9.97	305008.4554
9.98	247123.5289
9.99	288039.9395
10	259801.2956
