# Supplementary material for: Study on vibration characteristics of roadheader cutting pre-cracked hard rock
Source: Sci Rep. 2026 Jan 21;16:5933. doi: 10.1038/s41598-026-37089-7 (PMC12894704; doi:10.1038/s41598-026-37089-7)
Supplement: Supplementary file 1 — Supplementary Material 1 [file 41598_2026_37089_MOESM1_ESM.zip › data/jgt-xyz-wyl-A.csv]

X:Acc_TX-jiegetou-meirouqian(mm/s^2)	Y:Acc_TX-jiegetou-meirouqian(mm/s^2)	Y:Acc_TY-jiegetou-meirouqian(mm/s^2)	Y:Acc_TZ-jiegetou-meirouqian(mm/s^2)
0.0000000	-5.8143053e-05	-9806.6500	-0.00073321713
0.010000000	3517.9009	475.23780	-30675.942
0.020000000	1248.6895	-585.55495	-3921.5116
0.030000000	20020.734	-3303.0095	70892.422
0.040000000	-23730.496	3798.7757	-26107.676
0.050000000	-13412.339	2441.0915	-49056.988
0.060000000	26125.153	-414.06384	-11628.067
0.070000000	-12070.261	631.86905	14132.099
0.080000000	213.80464	-3160.4590	67003.048
0.090000000	-553.58427	-373.56638	-10749.392
0.10000000	-2905.8625	3364.0037	-78176.470
0.11000000	15195.395	-1142.6301	6888.2082
0.12000000	-35277.534	1501.3791	74748.333
0.13000000	73259.986	-2606.2615	41748.067
0.14000000	-57180.334	1808.2492	-80887.848
0.15000000	62516.081	-2999.1023	-1989.2946
0.16000000	-46358.494	-2023.5660	15540.032
0.17000000	17696.784	-798.58098	26217.390
0.18000000	-40493.502	1187.2542	-56450.736
0.19000000	39815.289	-2751.8552	20629.944
0.20000000	-41091.285	-731.88537	-15939.574
0.21000000	26556.165	-3228.3865	11075.802
0.22000000	-13386.220	-185.77244	3317.0174
0.23000000	26008.682	-793.97592	-8873.7590
0.24000000	-23448.579	-284.96928	9250.6501
0.25000000	30941.786	190.29977	3457.1897
0.26000000	-13300.878	-1232.4400	19570.153
0.27000000	3245.9400	1657.1652	-20505.760
0.28000000	19652.502	1095.8685	-24894.843
0.29000000	-21246.952	-1621.8984	28791.501
0.30000000	-3131.7733	908.42644	67237.259
0.31000000	280.19379	3216.2564	5130.0729
0.32000000	-3712.0594	1471.5353	-24360.454
0.33000000	3412.1771	3336.7658	-44521.146
0.34000000	18214.607	-3269.1954	73223.568
0.35000000	-14251.630	-2689.4070	63824.650
0.36000000	12362.812	1430.6341	-62025.428
0.37000000	-13532.355	1874.8061	-30357.270
0.38000000	8230.5871	-3221.3109	43441.233
0.39000000	-11330.593	-1720.9397	14717.937
0.40000000	-6825.9940	2955.6232	-12384.801
0.41000000	5365.1829	2235.2216	1339.1592
0.42000000	1384.6686	-2016.7506	65277.240
0.43000000	-9289.1452	-623.84565	4128.0075
0.44000000	13078.526	880.34741	-31063.920
0.45000000	-1726.3375	1853.9136	-30462.418
0.46000000	8227.8920	-1701.5548	36004.388
0.47000000	-7544.1096	-1537.6473	12068.773
0.48000000	5265.4456	923.30136	-54566.837
0.49000000	-7050.3776	-3644.0591	56633.954
0.50000000	6494.9991	-5550.0097	32351.195
0.51000000	-8272.5938	2725.2075	-88058.220
0.52000000	19034.005	-1060.8416	-8650.1474
0.53000000	-4710.0487	-2991.3816	59663.426
0.54000000	-1173.0472	-442.68745	-7799.9467
0.55000000	10957.995	1462.7210	-44420.599
0.56000000	8158.3054	1381.9712	-4836.9532
0.57000000	25321.551	-2736.8049	77700.157
0.58000000	-33045.712	-1494.5629	11636.686
0.59000000	31083.784	1441.2809	-55507.486
0.60000000	9588.0132	561.36216	-7531.0535
0.61000000	12735.129	-4004.6346	69811.365
0.62000000	-16793.082	-2242.7082	13967.054
0.63000000	-1768.9165	399.40734	-27764.888
0.64000000	24526.691	-2325.0986	1375.3947
0.65000000	-34397.779	-1246.0410	-10696.882
0.66000000	39105.911	-774.05907	36138.354
0.67000000	-29344.455	-1802.2993	25447.473
0.68000000	-6393.0775	4182.5986	-83140.959
0.69000000	-3056.0817	-486.71220	-55308.013
0.70000000	-7313.5189	-2233.9665	41564.465
0.71000000	-978.04890	-4530.3540	73556.039
0.72000000	19876.487	-2774.8687	-3857.7392
0.73000000	1916.4646	715.65320	-79420.247
0.74000000	18487.117	-3280.5314	67960.591
0.75000000	923.53459	679.16852	57563.547
0.76000000	-11686.868	1914.0963	-46447.999
0.77000000	3550.1628	2667.7137	-72160.885
0.78000000	-19471.625	928.79612	2213.3948
0.79000000	10904.566	-1596.8810	43199.996
0.80000000	-8240.5767	658.42784	-6638.0685
0.81000000	-14631.456	3879.3403	-62867.080
0.82000000	-116.50963	-511.46154	-541.39293
0.83000000	-5774.5117	-2194.1327	31625.539
0.84000000	-8746.7993	3222.6884	-3882.5058
0.85000000	13030.406	1395.9822	-39148.942
0.86000000	-9517.8122	3637.5028	25739.924
0.87000000	30269.165	-427.95671	63508.640
0.88000000	4644.8636	3101.0200	13640.365
0.89000000	20.013048	1575.6242	48875.840
0.90000000	-16192.573	1339.6906	35130.652
0.91000000	16327.514	802.03364	13073.812
0.92000000	6599.2725	5925.8334	-28231.700
0.93000000	-22926.756	-183.57140	2897.8554
0.94000000	2862.5957	188.30021	-21916.242
0.95000000	19787.461	-2313.0568	20515.958
0.96000000	6491.6337	-603.76400	16739.764
0.97000000	-30060.759	2415.4788	-58093.315
0.98000000	-598.96233	-955.05771	-16265.886
0.99000000	-10209.794	-1139.0247	33853.188
1.0000000	-10614.111	1235.7701	9191.6782
1.0100000	44098.343	2534.1742	-3468.6449
1.0200000	-24392.658	1768.4717	-7021.0661
1.0300000	1094.8411	1625.0608	-31281.212
1.0400000	-14641.503	-1034.3578	-4329.3884
1.0500000	10681.965	-2154.3847	10516.775
1.0600000	-16145.114	1272.7785	-15649.033
1.0700000	21764.724	835.48701	-10465.019
1.0800000	-17034.401	1577.0598	-24455.568
1.0900000	4113.9596	-520.38276	-1552.1042
1.1000000	-22320.630	1379.6930	21100.783
1.1100000	-6271.8860	1001.3265	-39096.783
1.1200000	-4235.5564	70.408788	-4169.6784
1.1300000	26438.086	-1776.4177	-24355.986
1.1400000	-21962.456	-911.99940	3651.0262
1.1500000	11206.622	-1904.9186	45730.341
1.1600000	-127.55245	-2792.6459	-9627.7303
1.1700000	8776.5483	1003.6427	-61599.213
1.1800000	251.58740	-353.17923	-2724.4145
1.1900000	9112.5360	-2233.8544	48754.962
1.2000000	-24479.941	-1675.1397	29311.295
1.2100000	36562.066	5918.1868	-59699.259
1.2200000	-18273.128	-2238.5322	4952.8359
1.2300000	30441.810	-3018.5991	36136.713
1.2400000	-21706.269	44.906592	-35649.355
1.2500000	2053.9173	-331.70805	-23116.496
1.2600000	-8339.1082	-3290.3393	23720.048
1.2700000	6198.5844	-945.20668	2539.4424
1.2800000	2577.1988	3967.5004	-23306.943
1.2900000	-1656.6206	-1607.2365	30502.188
1.3000000	2555.3742	-2669.3214	44136.576
1.3100000	-9195.9046	1283.5714	-43838.424
1.3200000	-70.057395	-1603.9448	-50289.372
1.3300000	13268.779	-2852.9895	41879.397
1.3400000	-31801.316	-3250.3778	577.94439
1.3500000	22636.712	-2488.2549	-11112.456
1.3600000	-22607.333	1746.1467	-11999.143
1.3700000	-3166.0649	2461.4095	-58601.087
1.3800000	-12026.141	-2801.3327	43065.551
1.3900000	-13955.253	327.05064	-14788.670
1.4000000	16772.568	994.00406	-24228.278
1.4100000	13727.499	-5338.9911	56319.324
1.4200000	-14251.656	-494.75838	18850.974
1.4300000	2934.4564	5133.2421	-62879.978
1.4400000	28186.692	-3281.9049	51002.680
1.4500000	-21119.689	-3804.5276	6644.4949
1.4600000	6513.0212	266.74866	-23208.993
1.4700000	4172.2290	847.35619	9993.5580
1.4800000	-22082.405	-450.41147	2607.9402
1.4900000	-735.70130	995.42722	-16774.856
1.5000000	18.624052	1725.0973	-21856.372
1.5100000	-21187.324	-644.20626	25248.685
1.5200000	5285.3971	15.031238	17145.508
1.5300000	-13736.973	2095.6451	-27466.047
1.5400000	17193.629	1283.7554	-4527.1694
1.5500000	-14143.182	-526.45150	24703.449
1.5600000	38234.749	-1825.6925	35730.817
1.5700000	-40108.165	-2657.3199	5600.3130
1.5800000	30310.425	-823.60290	-15628.248
1.5900000	-24496.426	427.18517	-49408.687
1.6000000	-331.56040	-165.30384	34674.714
1.6100000	11455.089	-4079.6964	74584.376
1.6200000	6829.4662	1777.6281	-51098.506
1.6300000	-18288.247	-1524.5659	-21996.516
1.6400000	39206.881	-3018.9717	34920.684
1.6500000	-31133.160	113.20942	9039.4837
1.6600000	-2993.9353	262.43402	7958.8150
1.6700000	12486.880	372.62303	-2337.2100
1.6800000	-5914.3059	3282.7280	-19205.721
1.6900000	-4841.4192	149.60945	15049.503
1.7000000	6392.1759	796.47176	1802.8800
1.7100000	5334.9430	-177.96314	1420.6251
1.7200000	1200.5138	1632.4158	-13219.541
1.7300000	-10153.884	-533.02715	7342.5964
1.7400000	34192.709	-1569.1782	2389.1209
1.7500000	-13299.367	3367.4877	18091.902
1.7600000	-6021.9714	-5659.7983	23640.677
1.7700000	26628.615	-2482.6100	11964.172
1.7800000	-38817.145	4383.7298	-51883.396
1.7900000	65099.362	-1901.1327	30562.524
1.8000000	-52824.132	1175.8932	35297.037
1.8100000	47857.416	-288.61043	-20382.428
1.8200000	-30336.540	1071.9518	-36625.538
1.8300000	19974.134	-2858.8825	34793.750
1.8400000	-12754.048	-1086.4569	4329.3775
1.8500000	25057.616	-3076.4499	6555.2039
1.8600000	-19812.165	2336.6481	-16553.282
1.8700000	4959.9259	583.99739	-19779.498
1.8800000	-1039.1899	-1665.7816	36698.148
1.8900000	-48.279067	1519.6022	6269.4467
1.9000000	17034.849	2056.3804	-27563.517
1.9100000	-11534.855	3140.4082	3519.3510
1.9200000	2285.9535	-1534.9255	47535.651
1.9300000	-17589.065	345.29762	-41977.580
1.9400000	22422.560	-1089.8087	15965.804
1.9500000	-19404.160	-1926.6227	-6981.2233
1.9600000	1868.8689	-62.949132	-1637.0996
1.9700000	-6416.6579	1217.2746	-17633.274
1.9800000	19417.080	-1866.3200	11439.179
1.9900000	-6956.4508	-1709.8191	17571.812
2.0000000	-22154.082	2872.0390	17959.769
2.0100000	54326.946	-1788.0937	-3485.2011
2.0200000	-31490.145	927.44061	-30166.002
2.0300000	17822.059	512.73830	16195.329
2.0400000	-18904.657	-1606.4886	11256.681
2.0500000	16209.321	3334.6629	-11725.160
2.0600000	-57966.943	-2623.4541	19015.830
2.0700000	17885.350	111.12045	-36351.109
2.0800000	-16343.542	4647.3699	-50435.571
2.0900000	-3727.6336	-1155.2785	47892.625
2.1000000	7540.8468	972.30229	24120.641
2.1100000	-20956.732	7394.3109	-50001.032
2.1200000	-15022.417	778.13280	-35692.671
2.1300000	41707.760	-5557.6442	74383.440
2.1400000	-33639.795	-1995.2523	23301.487
2.1500000	28804.361	394.79678	-66395.899
2.1600000	-22953.310	-2890.7177	-15714.519
2.1700000	13570.737	-3372.7465	21798.336
2.1800000	-5037.5539	-2130.8237	44831.290
2.1900000	17561.417	-1281.0833	-22581.664
2.2000000	-12584.182	3981.1838	-65282.673
2.2100000	7406.1780	-3057.3775	37489.236
2.2200000	-1925.6810	-1159.7429	31034.019
2.2300000	30491.177	-282.17178	11089.313
2.2400000	-6069.4103	1327.8579	-20734.744
2.2500000	21139.295	-1156.0598	15828.993
2.2600000	-22956.234	1521.0391	5.3245060
2.2700000	28836.088	-744.91529	-21460.598
2.2800000	-14589.181	-2416.8300	14421.795
2.2900000	3301.4939	-2315.9802	33676.630
2.3000000	-14199.438	2542.4488	-68778.353
2.3100000	54065.029	-4.3730018	26320.199
2.3200000	-47768.849	-631.73463	28179.132
2.3300000	40471.682	-954.80113	25756.315
2.3400000	-11387.187	-1577.7308	-5390.4524
2.3500000	20938.876	693.32037	-63500.027
2.3600000	-26639.440	3156.5234	16043.039
2.3700000	23529.551	-1580.4796	46379.990
2.3800000	-9723.5880	-120.24947	-26927.464
2.3900000	9166.7687	4122.5142	-64209.834
2.4000000	-27737.827	-3089.2151	25883.240
2.4100000	13156.562	-954.35630	22740.212
2.4200000	35080.086	-3317.3553	23297.594
2.4300000	-21659.799	2824.2955	-69994.093
2.4400000	31424.130	-4649.3505	35590.130
2.4500000	-38933.587	243.71537	20222.087
2.4600000	13972.526	979.16331	-29061.398
2.4700000	14764.231	955.30484	20699.844
2.4800000	-13759.357	1886.1359	18172.825
2.4900000	8887.5309	1278.2459	25367.045
2.5000000	-30000.256	5474.4782	-62404.385
2.5100000	40680.117	-1299.4900	35695.521
2.5200000	-12026.454	-731.57947	97219.737
2.5300000	-18113.387	3923.3818	-73083.074
2.5400000	51862.937	-887.09689	-30644.049
2.5500000	-80685.644	1102.8575	5162.8428
2.5600000	55136.688	1735.4407	14741.935
2.5700000	-23382.552	720.26331	17353.286
2.5800000	7787.0282	900.89849	-17719.826
2.5900000	-33281.449	3245.8835	-57642.949
2.6000000	35981.117	54.732245	7717.7681
2.6100000	-10922.243	-3390.6834	20840.610
2.6200000	-11363.660	2166.3203	-38266.435
2.6300000	1800.2299	-5510.4520	13085.879
2.6400000	5979.6453	5175.7050	12302.363
2.6500000	17140.913	2885.8724	15118.722
2.6600000	-14313.123	1914.0162	21608.119
2.6700000	38291.728	-1655.0655	13124.852
2.6800000	-32086.441	-48.496574	442.86961
2.6900000	17306.531	1574.5394	-52889.739
2.7000000	-12603.177	-468.68750	-5024.7098
2.7100000	1991.2477	-4342.7853	36698.185
2.7200000	-8492.4888	552.28570	-7477.4871
2.7300000	-18363.474	3643.9586	-59281.335
2.7400000	33410.076	2036.9748	4351.3190
2.7500000	-1379.3813	-1269.8639	68889.835
2.7600000	-14136.226	3134.8349	-35614.267
2.7700000	-15890.995	3103.1147	-40073.244
2.7800000	48013.637	-939.99106	55300.437
2.7900000	-38382.062	3297.7806	-11939.075
2.8000000	66647.125	-4439.2365	51651.469
2.8100000	-49866.764	3846.8043	-46677.998
2.8200000	24501.725	-1103.4481	-12117.786
2.8300000	28659.094	-2475.3504	26422.068
2.8400000	-14750.233	860.92777	-10806.391
2.8500000	27760.821	-541.12165	-42285.342
2.8600000	-10803.827	-1949.0259	7237.7936
2.8700000	-10813.576	1359.0155	4412.6465
2.8800000	5368.8929	3913.1331	-10412.935
2.8900000	28903.854	4866.2711	25040.198
2.9000000	-32135.010	1185.4230	-14549.531
2.9100000	31707.216	-985.28389	-3596.2307
2.9200000	-21658.872	-1611.0415	14225.703
2.9300000	16676.267	-964.24430	45691.200
2.9400000	-7577.5478	212.52511	-7516.3515
2.9500000	31428.157	792.46828	-24667.654
2.9600000	-2575.7612	2155.5015	35275.115
2.9700000	-10639.571	-1352.8882	40544.226
2.9800000	21983.559	1127.0966	-15897.103
2.9900000	-5044.2689	-303.24269	16446.782
3.0000000	-504.42370	1272.2905	-41646.176
3.0100000	20193.596	2185.2490	-12006.497
3.0200000	-2048.2602	-3517.5516	64266.380
3.0300000	8133.5841	-3756.4895	3587.9076
3.0400000	-7348.1019	1153.3038	-44690.597
3.0500000	-13869.557	265.63270	-13742.666
3.0600000	-12111.149	-148.18904	-25371.759
3.0700000	13021.074	-4201.2465	32097.348
3.0800000	-39030.713	4228.5795	-40710.311
3.0900000	22434.604	893.16067	-10048.490
3.1000000	-44906.001	1394.3989	17426.580
3.1100000	49487.317	-3029.8703	21176.547
3.1200000	-26361.032	574.22901	-68126.474
3.1300000	28746.501	-1410.0808	19277.894
3.1400000	-34580.465	-16.091812	18579.559
3.1500000	31304.882	-371.15484	22743.614
3.1600000	-18355.149	549.69938	-26244.175
3.1700000	37287.896	429.46197	3348.4176
3.1800000	-46065.810	-1385.4000	49750.047
3.1900000	7064.9312	-1008.9317	40705.492
3.2000000	-19400.334	3256.4415	-66587.164
3.2100000	51210.406	-1436.6872	-8314.2383
3.2200000	-3813.6947	-2313.6787	36837.874
3.2300000	-7368.0390	-6.7493506	23927.239
3.2400000	40768.326	1198.2462	19746.758
3.2500000	-14365.366	634.19807	11137.391
3.2600000	6495.2106	1751.8934	-13433.371
3.2700000	-12210.598	-2354.4172	43301.545
3.2800000	31117.807	-345.05424	-6448.5623
3.2900000	-14955.866	3175.3956	-32883.135
3.3000000	-15879.422	632.71830	23097.966
3.3100000	11867.911	-2780.7162	73071.162
3.3200000	-28992.614	483.06434	-62161.195
3.3300000	-11784.754	3420.6758	-50092.500
3.3400000	57803.927	-10191.760	36075.280
3.3500000	-33584.411	-5075.8431	54347.492
3.3600000	51592.322	-3442.2646	-21170.848
3.3700000	-8209.0459	7835.4740	-4533.1700
3.3800000	16263.738	152.19545	10785.047
3.3900000	15204.148	-4097.5087	56587.413
3.4000000	13675.884	1171.0971	-13799.522
3.4100000	-11407.696	503.56237	-18215.939
3.4200000	11697.531	-1325.2810	31650.213
3.4300000	-3554.8206	-3577.6373	28162.036
3.4400000	34257.372	289.58254	-18913.952
3.4500000	-17987.854	7103.5998	-24582.313
3.4600000	-3443.7852	3004.1909	-21908.819
3.4700000	19731.990	-3735.4460	72183.149
3.4800000	27859.056	-704.83833	62614.486
3.4900000	12.372400	-627.59663	-33926.237
3.5000000	-11507.860	5632.7132	-84316.794
3.5100000	39036.675	-4445.0877	69226.376
3.5200000	-9906.6531	166.13798	50154.352
3.5300000	30384.645	241.44096	44799.743
3.5400000	-40025.975	6590.8219	-31792.010
3.5500000	20967.968	-1320.6412	2867.0721
3.5600000	-5523.1508	-2512.8987	74915.896
3.5700000	1661.0070	2289.0484	-21035.452
3.5800000	-11857.366	2946.8206	-30220.367
3.5900000	5640.1884	390.91772	5728.6598
3.6000000	25135.522	-4321.7059	6529.9558
3.6100000	-27557.012	690.48563	13678.545
3.6200000	16669.950	-3114.5637	8753.0572
3.6300000	-16757.509	-80.555679	-13968.244
3.6400000	26522.693	-996.85812	12852.122
3.6500000	-15064.280	746.27029	-10840.094
3.6600000	25792.250	-550.22975	-18166.484
3.6700000	-3874.1768	648.18512	-8389.0878
3.6800000	4727.9115	956.62274	12870.276
3.6900000	-2399.2589	-3261.9433	37828.798
3.7000000	14455.002	3010.9942	-6843.2955
3.7100000	-28167.365	292.04208	-26123.906
3.7200000	45932.893	-1155.3731	28041.360
3.7300000	-45914.602	4943.0197	-20817.526
3.7400000	2700.2364	5292.6797	17586.473
3.7500000	-14775.235	1556.4549	-22725.513
3.7600000	54523.769	-686.01833	8013.9387
3.7700000	-26169.018	1813.4236	1388.4077
3.7800000	42467.942	-2989.9800	45771.144
3.7900000	-32180.015	-186.70777	22863.545
3.8000000	30972.422	1742.4040	-54976.752
3.8100000	11985.847	2418.8092	-21962.074
3.8200000	-27824.626	-3978.9430	83863.323
3.8300000	8043.3843	-1777.6215	5731.0846
3.8400000	10390.128	2016.0079	-105793.58
3.8500000	-8712.8475	1216.9028	-22329.797
3.8600000	-10965.842	-3493.2953	110154.80
3.8700000	-9118.7488	-3252.2764	45046.579
3.8800000	38304.391	3245.6453	-92841.784
3.8900000	-358.10555	-24.119166	-36051.256
3.9000000	17853.462	-5723.4152	86538.947
3.9100000	-5649.6345	822.04332	6653.9360
3.9200000	-15532.712	-197.42257	-37976.988
3.9300000	32058.509	-659.62395	-7081.8092
3.9400000	-50146.327	855.98268	-21143.420
3.9500000	7528.4018	-2863.9187	52770.652
3.9600000	-18504.064	973.55495	-17195.491
3.9700000	7378.6610	2641.8219	-60477.802
3.9800000	-11272.188	1320.3602	-56285.781
3.9900000	21666.809	-5069.4285	49380.469
4.0000000	4454.5149	-5620.4451	37605.103
4.0100000	-40723.645	4790.7705	-76495.499
4.0200000	51229.295	-402.52396	-29551.863
4.0300000	-39615.364	-337.28846	15308.947
4.0400000	8022.2652	-4165.2669	1961.3666
4.0500000	24085.699	2050.8172	-50052.862
4.0600000	-43487.650	-7616.2057	11954.893
4.0700000	28223.678	-4047.6116	-785.94831
4.0800000	-25472.481	59.124198	-29632.579
4.0900000	34235.427	1021.7857	-19063.842
4.1000000	-17579.050	904.00070	-5622.7519
4.1100000	-25553.428	-58.756937	12504.819
4.1200000	37392.346	-2754.0471	33835.497
4.1300000	-14705.689	3175.8563	-94406.239
4.1400000	8581.8325	-2709.0267	-9681.5902
4.1500000	6469.8412	-1106.6876	16173.823
4.1600000	8629.3753	1580.1007	26541.142
4.1700000	-34124.443	1484.7805	27500.827
4.1800000	17945.539	3265.4289	-70019.737
4.1900000	9433.5568	2339.9805	1373.9808
4.2000000	2559.8253	-879.63086	43313.102
4.2100000	-31143.213	1660.5230	-23585.360
4.2200000	-5834.5213	3569.7156	-56777.145
4.2300000	-22744.544	-1127.2274	1666.1023
4.2400000	17677.604	-3307.7363	27245.939
4.2500000	4076.9333	3162.8204	-35652.740
4.2600000	-18335.496	1197.9211	-21602.600
4.2700000	-9838.2818	-1834.9643	33337.970
4.2800000	55933.425	-7802.1101	39611.512
4.2900000	-41338.660	-1510.7948	-31228.631
4.3000000	-3072.2873	3422.3696	-79024.518
4.3100000	-788.08715	-1025.6134	41005.604
4.3200000	19267.153	-6013.3567	70579.480
4.3300000	-30813.889	3141.6173	-76027.426
4.3400000	30133.717	2553.5837	-27432.707
4.3500000	-48717.466	-2452.0680	23902.692
4.3600000	39688.464	-2193.3766	23483.745
4.3700000	-20887.921	6167.8305	-31248.914
4.3800000	-25135.961	-217.96595	-29700.842
4.3900000	-23443.899	888.35921	-23163.677
4.4000000	3305.4544	-1968.9412	63092.651
4.4100000	3706.6646	924.55606	-11868.051
4.4200000	-4925.6479	-857.05208	-25464.326
4.4300000	46868.577	-1236.6245	26795.224
4.4400000	-15324.806	523.52701	7219.2278
4.4500000	-5164.9386	-1275.7276	12651.349
4.4600000	-2750.2787	-286.85893	-34355.832
4.4700000	48402.723	-1283.3812	58214.558
4.4800000	-23958.237	-202.19143	8028.7574
4.4900000	-1521.1474	-132.67435	-34515.876
4.5000000	50020.661	2435.3221	16247.067
4.5100000	-52933.566	1412.0675	2111.6040
4.5200000	30439.531	637.31048	-59054.802
4.5300000	-21890.169	-812.76587	8123.5707
4.5400000	5304.9465	5404.5675	9214.9935
4.5500000	-18887.933	-199.73320	65494.520
4.5600000	17227.907	-1489.8061	-8215.3180
4.5700000	-86377.070	4896.4494	-80888.268
4.5800000	108022.74	-5442.1509	34428.684
4.5900000	-70355.352	2890.4182	19625.728
4.6000000	37577.913	-3166.0959	38543.514
4.6100000	-5948.5161	3333.4076	-11539.709
4.6200000	6352.3758	2989.3123	-33634.139
4.6300000	-28229.289	-962.61501	-15419.463
4.6400000	22421.974	-657.58947	16585.492
4.6500000	-30807.206	2077.5822	20229.591
4.6600000	4880.0844	979.96030	24490.389
4.6700000	1558.0018	-2947.1968	-24946.662
4.6800000	1981.4170	2985.2019	-46295.089
4.6900000	81789.462	-2590.9425	47409.254
4.7000000	-62503.430	-3021.1530	50912.345
4.7100000	4399.1259	2325.1384	-35791.973
4.7200000	19208.705	1276.4416	-80209.141
4.7300000	-52320.255	1329.2627	22387.322
4.7400000	-8101.9597	-642.09992	8283.5310
4.7500000	1542.1716	1636.1891	-48133.549
4.7600000	-26788.344	2346.9704	-21844.753
4.7700000	22722.674	-1710.3413	42396.614
4.7800000	-3017.1355	3390.1205	-30669.472
4.7900000	-4013.1204	-1138.3557	-56761.884
4.8000000	9793.4682	-447.88432	1962.5643
4.8100000	2724.2692	-3204.2302	-1980.9265
4.8200000	8901.7917	-2328.9550	15966.240
4.8300000	-7128.3974	1251.1720	23743.552
4.8400000	6123.3549	1225.5626	-27589.415
4.8500000	7301.8298	4860.1788	-38485.304
4.8600000	19511.637	1466.8906	31370.703
4.8700000	-6871.0580	-4541.0132	109683.54
4.8800000	26224.513	1867.2157	-18093.674
4.8900000	-20372.087	4614.2736	-56527.286
4.9000000	-16832.345	-473.61808	19851.689
4.9100000	18158.382	-5354.1724	51255.643
4.9200000	-33434.951	3596.9500	-52603.848
4.9300000	39219.054	-999.41200	-52906.524
4.9400000	-17238.728	-1746.2497	51931.242
4.9500000	-6338.2342	2136.0823	8597.3077
4.9600000	11022.132	1622.8426	-45678.821
4.9700000	-3424.5889	-624.11515	-36854.290
4.9800000	-601.46084	-1408.8964	45474.596
4.9900000	8609.5486	-2566.1457	45713.945
5.0000000	16066.893	2555.8209	-20360.349
5.0100000	-17147.455	3605.5240	-46635.035
5.0200000	-19912.781	265.05240	-29760.153
5.0300000	35799.367	-2893.3568	57317.365
5.0400000	-52261.590	812.29446	38124.631
5.0500000	58680.150	-1121.0020	-29307.317
5.0600000	-80971.450	6746.3806	-95292.850
5.0700000	39080.502	-6621.0423	3778.1638
5.0800000	8708.8386	-3904.7072	68886.958
5.0900000	-17424.656	3670.1278	13170.529
5.1000000	-2785.9749	2126.0171	-43073.805
5.1100000	-3860.9957	-549.93632	14544.393
5.1200000	1148.1660	-2477.4473	26671.927
5.1300000	-5177.0155	2935.9072	-33916.079
5.1400000	-8043.2547	-516.77289	-20780.866
5.1500000	-19468.791	1318.0307	52304.341
5.1600000	59563.103	-1895.0408	19443.398
5.1700000	-11582.187	5093.5643	-9597.7862
5.1800000	1744.2423	-556.09931	-16760.838
5.1900000	34621.474	-6053.0219	44342.922
5.2000000	-4803.6494	2054.4548	30497.829
5.2100000	2038.1341	5364.6327	-58442.674
5.2200000	17396.845	-1214.3003	4634.4861
5.2300000	-3021.1318	-2382.8346	68553.360
5.2400000	-11670.424	520.15147	-23285.221
5.2500000	8885.3833	785.32176	-27475.712
5.2600000	1887.5439	65.395892	-11185.162
5.2700000	314.95123	-4763.6110	43693.381
5.2800000	-6512.7081	197.73174	-1259.4612
5.2900000	-18687.781	2194.3387	-23935.032
5.3000000	-16297.820	2509.7570	-46843.159
5.3100000	13184.454	2095.3173	-9203.3951
5.3200000	2534.3139	-4392.8878	41495.053
5.3300000	-20760.388	1673.7294	2161.6785
5.3400000	30561.285	-2498.4662	1319.7214
5.3500000	-46596.434	-1536.5338	-4271.0696
5.3600000	69907.935	-3650.1454	-23580.879
5.3700000	-32914.140	2586.0181	15960.120
5.3800000	20165.054	-1097.7464	-3000.4377
5.3900000	-6424.3474	5842.7653	-6159.5640
5.4000000	-13361.099	-5514.3930	45181.107
5.4100000	24404.245	-420.66411	-251.60970
5.4200000	-41113.253	2304.3501	-42012.696
5.4300000	28921.735	-1805.7529	1768.5372
5.4400000	-6580.1133	696.93455	5388.4135
5.4500000	-194.49264	1302.7245	6203.6694
5.4600000	-5348.5992	-4193.4343	32202.864
5.4700000	13657.701	-3279.2716	-4845.7557
5.4800000	-39229.459	3667.3910	-36758.058
5.4900000	42450.374	-1969.8080	9341.9500
5.5000000	-52176.050	-189.18262	26053.115
5.5100000	27529.685	-609.60067	-36644.616
5.5200000	-31669.634	1783.9857	-22961.983
5.5300000	30819.266	-327.64887	55367.108
5.5400000	-23788.075	942.45277	70563.005
5.5500000	4229.5185	2213.1017	-53340.891
5.5600000	11039.442	2057.8388	-44976.602
5.5700000	2768.7707	1773.2807	10972.738
5.5800000	2957.3809	-5787.6124	67803.283
5.5900000	-10306.619	239.27186	-41662.890
5.6000000	42425.820	3912.7283	-43321.122
5.6100000	-29892.866	2229.9611	11584.444
5.6200000	-21598.723	-2196.1829	41484.393
5.6300000	9325.2696	2877.0381	-6373.4030
5.6400000	10125.001	-729.32146	-28917.134
5.6500000	-17843.974	1985.7706	-21906.659
5.6600000	-13835.552	-186.94132	20495.777
5.6700000	23784.354	-1058.2344	20943.934
5.6800000	9873.0525	1804.7039	17648.397
5.6900000	-29579.282	-669.28207	-25409.725
5.7000000	12531.591	4488.7551	-21797.161
5.7100000	-1700.1635	-3822.5471	29278.046
5.7200000	-13966.110	-3299.7172	33406.600
5.7300000	-39270.184	7804.0284	-60719.743
5.7400000	27271.141	5513.2743	-89808.214
5.7500000	6802.7499	-2655.7410	69010.171
5.7600000	-29923.504	566.90551	52980.568
5.7700000	56943.641	-1577.6521	-54223.634
5.7800000	-54010.875	4837.1053	-72595.417
5.7900000	9995.0630	-5117.7213	26216.039
5.8000000	-10676.984	1950.2977	-16416.341
5.8100000	-10972.585	1325.4279	-16686.501
5.8200000	728.96059	-1730.8726	40868.148
5.8300000	33114.828	-1699.5419	43215.007
5.8400000	2319.3349	4108.1838	-74318.328
5.8500000	-24353.426	-4643.7476	63299.951
5.8600000	12492.007	1593.4292	-15833.824
5.8700000	-29086.051	5056.5895	-69849.564
5.8800000	-16827.542	1777.1862	-46169.685
5.8900000	27611.449	-7087.9606	69210.782
5.9000000	-25264.259	498.52920	14162.975
5.9100000	4989.6629	1608.2397	-47250.410
5.9200000	18072.081	-12.949557	-33218.662
5.9300000	3415.5512	-3722.2830	83710.661
5.9400000	-13433.303	-2485.7902	24595.972
5.9500000	61164.600	377.29305	-28894.003
5.9600000	-8247.7749	2589.8671	-68237.489
5.9700000	-4328.4406	-2230.1640	-10560.576
5.9800000	63408.193	-9145.8359	83310.419
5.9900000	6670.8834	-592.99279	28441.383
6.0000000	-71339.493	5510.1192	-45057.580
6.0100000	50313.989	-2785.8532	7910.7501
6.0200000	-15597.991	227.09680	44912.462
6.0300000	9313.9184	-4693.8314	47615.720
6.0400000	24785.544	-1099.5660	-39648.556
6.0500000	-34308.821	3773.4705	-32631.845
6.0600000	29522.566	-6781.9417	56142.842
6.0700000	-26338.970	-1049.3421	-9147.3812
6.0800000	-24334.512	9954.2929	-40541.458
6.0900000	66416.845	-3311.4047	65549.125
6.1000000	-55044.016	942.73807	19085.649
6.1100000	11565.494	1471.6205	-70810.189
6.1200000	-2215.7733	43.933495	-14529.932
6.1300000	-9765.5098	-2882.1083	60751.043
6.1400000	38285.507	-807.76030	22182.889
6.1500000	8615.5930	-1726.6881	-34160.889
6.1600000	305.21609	-1137.8783	-29435.742
6.1700000	662.48852	-431.34458	970.01526
6.1800000	1768.7658	-4670.9616	85431.372
6.1900000	-1486.5905	1047.0975	-37262.480
6.2000000	30271.593	4118.9862	-67045.303
6.2100000	-28551.083	473.14672	44492.550
6.2200000	12728.421	-3538.6994	47270.973
6.2300000	61599.019	-2827.1537	7721.7972
6.2400000	-35226.376	6053.6386	-103628.60
6.2500000	19974.834	-6266.5276	32299.716
6.2600000	-34540.696	-827.06783	72737.940
6.2700000	14042.060	5730.1060	-12587.207
6.2800000	-20436.575	-1238.5498	-4588.0683
6.2900000	39240.497	1627.9867	12112.072
6.3000000	-43994.298	592.76723	-13836.091
6.3100000	27210.423	-423.18902	10215.093
6.3200000	-37224.856	223.34569	52625.391
6.3300000	7758.7635	805.80815	-68641.348
6.3400000	-37162.936	4715.5154	-58275.523
6.3500000	17833.216	-1077.6700	33851.823
6.3600000	-22074.196	-1816.9835	19527.387
6.3700000	-20266.435	6586.7088	-104667.12
6.3800000	21742.358	-492.50788	-1957.6860
6.3900000	-22975.004	-679.52750	11214.815
6.4000000	31908.274	-6715.2418	100214.98
6.4100000	-27357.248	1858.6983	-58148.299
6.4200000	31414.117	1027.6040	-39840.400
6.4300000	-26795.838	790.73610	5403.0521
6.4400000	20226.640	-1791.4852	19617.331
6.4500000	7488.5826	-4356.3083	41723.565
6.4600000	-13049.680	-861.60426	-21779.851
6.4700000	-2683.3749	3286.0025	-62745.095
6.4800000	80643.996	-7707.8455	91565.925
6.4900000	-115027.37	7205.1737	4868.5042
6.5000000	97144.181	-3890.3225	27959.601
6.5100000	-43408.621	4559.6139	-18838.672
6.5200000	42839.054	-827.98887	27674.452
6.5300000	-44678.834	-78.569752	-11111.357
6.5400000	65174.091	-893.18558	-25450.425
6.5500000	-88430.104	1941.9108	15571.964
6.5600000	-2752.4874	2008.4151	5523.5059
6.5700000	39246.220	-2146.6053	-35643.894
6.5800000	-14099.642	1485.4713	-30455.716
6.5900000	27918.027	-3951.7668	20765.788
6.6000000	-26017.866	-2585.6308	-2708.2678
6.6100000	-5798.4585	5972.4164	-77439.509
6.6200000	10964.602	-3033.0734	-19464.853
6.6300000	4641.0979	-5261.5758	71244.865
6.6400000	-19723.078	1659.1979	-11072.214
6.6500000	1807.3960	1882.4256	-90841.123
6.6600000	-9155.1496	-3550.6411	-9734.7122
6.6700000	-28569.350	-5060.4817	78590.547
6.6800000	1228.3010	3225.0656	-23737.866
6.6900000	-32157.263	6621.3576	-85152.827
6.7000000	10361.239	-4111.9192	9184.1478
6.7100000	-43721.412	2042.4783	-7529.3019
6.7200000	33978.095	-4537.3407	-8846.2892
6.7300000	-3339.2799	-1466.4535	-72927.441
6.7400000	-31404.814	-1318.3200	9995.9084
6.7500000	20689.085	-788.62288	69021.371
6.7600000	-26614.427	7856.8962	-53665.168
6.7700000	-3752.5315	15.491790	-38366.854
6.7800000	-17127.740	-2015.6769	36032.274
6.7900000	14140.771	-1251.9414	58896.656
6.8000000	-47598.100	5084.3657	-121252.87
6.8100000	23795.791	-4084.4958	-15441.390
6.8200000	4878.7633	-4315.0916	73124.919
6.8300000	3533.8408	1068.6309	14249.525
6.8400000	28212.177	3363.1181	-32896.284
6.8500000	9105.2169	-900.35484	-11259.861
6.8600000	-5496.1208	3270.7973	-54136.098
6.8700000	-28138.029	-4222.4693	-222.84826
6.8800000	14852.514	-1921.8114	39925.376
6.8900000	-30670.573	148.32267	-25749.475
6.9000000	17193.178	2433.5969	-79999.404
6.9100000	-20743.166	-1126.6547	23501.946
6.9200000	20868.617	-3731.8744	80531.873
6.9300000	-40605.673	2219.9608	-20253.257
6.9400000	-11767.035	1168.5077	-52467.683
6.9500000	-5576.3231	1075.8314	-18637.276
6.9600000	16799.524	-3046.0199	-12881.987
6.9700000	-23429.413	2503.9205	-1273.8959
6.9800000	-32123.245	4124.7691	-52055.616
6.9900000	47432.130	-3830.7151	24228.604
7.0000000	-38917.859	4777.5060	-4256.9471
7.0100000	13878.984	398.31085	-15662.434
7.0200000	-21025.336	606.00513	-291.20124
7.0300000	19784.059	-2798.7197	-33527.736
7.0400000	-29545.325	-1506.7997	-11572.797
7.0500000	25208.204	-357.90056	16270.382
7.0600000	5587.6730	-8054.0919	57845.759
7.0700000	-34209.537	3715.0663	-55170.061
7.0800000	18623.860	-710.40688	-25290.909
7.0900000	1131.7194	-894.54568	48117.202
7.1000000	13135.256	105.81766	32624.098
7.1100000	-7777.6371	2075.0042	-48221.106
7.1200000	6372.2451	596.48134	-49998.354
7.1300000	-8836.9659	-1920.2180	71895.319
7.1400000	2333.8273	-1074.4710	-42940.030
7.1500000	35314.739	1375.2575	-68240.580
7.1600000	-38770.205	-2778.1083	85461.588
7.1700000	52390.058	-4675.6014	22771.969
7.1800000	-49138.613	13321.959	-108544.43
7.1900000	51795.055	-5570.8369	28153.643
7.2000000	19452.889	-9173.0992	68300.782
7.2100000	-76654.712	-1627.5093	15989.788
7.2200000	78178.390	-6048.0337	-72308.588
7.2300000	-18775.756	3870.1931	-57274.744
7.2400000	10660.811	391.70566	43828.120
7.2500000	-63185.843	-634.23353	27001.115
7.2600000	32265.315	-1288.5519	-26745.954
7.2700000	15652.311	-1858.3253	-41533.558
7.2800000	3006.9222	-41.802631	-26226.086
7.2900000	25306.696	-786.81021	109010.77
7.3000000	-8770.0823	-908.55521	42320.774
7.3100000	-20359.946	8608.1426	-117370.58
7.3200000	-19938.509	-890.95461	-17172.896
7.3300000	-13126.138	-1992.6104	28928.092
7.3400000	11214.963	-6295.7904	18207.532
7.3500000	-13323.870	2824.5717	-58696.819
7.3600000	1582.0589	2389.8929	-72261.021
7.3700000	20202.970	-2113.0819	39578.749
7.3800000	-36638.054	-1131.6021	57416.442
7.3900000	40833.665	-7304.3726	-12163.451
7.4000000	-37750.272	4550.3299	-96113.355
7.4100000	20011.199	3903.0529	9710.6566
7.4200000	-15470.052	3011.4539	108793.38
7.4300000	-414.50691	3635.5444	1123.4580
7.4400000	8.1966549	5127.7116	-83550.334
7.4500000	8408.5965	-5437.4420	18761.435
7.4600000	11045.189	-3417.8047	61761.515
7.4700000	4883.5438	2448.0060	-2523.3840
7.4800000	32344.434	2506.0732	-29313.645
7.4900000	-24695.238	2901.3777	-8309.1286
7.5000000	32.772583	-682.79217	34710.912
7.5100000	40802.533	-2849.7062	-14468.089
7.5200000	-23816.889	588.77459	12235.248
7.5300000	-5283.0619	1197.5781	9220.0513
7.5400000	21983.997	3974.5811	-36548.179
7.5500000	-9916.0001	-1954.4549	-22923.416
7.5600000	6463.5065	-2883.5080	-45730.331
7.5700000	-21722.637	-1736.8576	49739.774
7.5800000	-15941.169	176.76581	-21059.301
7.5900000	-46656.465	2993.9028	-42214.859
7.6000000	14714.947	3712.2103	-59458.965
7.6100000	15685.879	-3773.3575	39634.045
7.6200000	-52539.128	-686.54096	4929.4120
7.6300000	88450.938	-4924.7278	-69587.319
7.6400000	-50003.167	2849.6548	2083.4499
7.6500000	-9019.0601	-2067.6037	98124.657
7.6600000	37545.118	-3811.0961	26160.797
7.6700000	-43406.662	9702.0450	-50858.666
7.6800000	19397.964	-245.10547	43093.969
7.6900000	-24885.778	-6222.5688	35778.459
7.7000000	20287.765	1309.9042	-40055.367
7.7100000	-36168.492	7212.5214	-47150.713
7.7200000	27469.625	259.24511	78960.371
7.7300000	166.70476	-471.67591	-19302.595
7.7400000	-1660.4383	3009.6446	-51621.482
7.7500000	15072.670	-3165.6257	2804.5105
7.7600000	33985.745	-3312.7230	51926.879
7.7700000	-11890.816	5143.0022	8183.9633
7.7800000	46897.407	328.60093	70885.890
7.7900000	-56547.875	6548.4717	-51412.300
7.8000000	17498.601	-2968.4576	-104902.81
7.8100000	-8815.3616	-6035.3565	52166.705
7.8200000	-29136.299	-2198.3747	87521.820
7.8300000	57856.205	2006.5112	-101251.13
7.8400000	-46972.768	9266.5248	-45340.023
7.8500000	20273.351	-3220.3272	58249.657
7.8600000	15821.414	-4874.0664	-358.79278
7.8700000	-14318.766	-1654.3282	-27774.697
7.8800000	39729.855	-3871.8989	17696.544
7.8900000	-58.910000	4633.4523	-14198.327
7.9000000	6537.6635	1523.5990	24905.955
7.9100000	-18520.826	3120.2038	-8879.6520
7.9200000	14236.525	-2218.8281	19655.507
7.9300000	494.36527	-914.82655	1060.2762
7.9400000	-29832.738	3467.5013	-85482.464
7.9500000	4042.1250	2281.4740	5651.9064
7.9600000	-6713.5272	-1434.4218	103793.98
7.9700000	-3395.9662	3010.0592	-66807.722
7.9800000	22353.634	-3248.3005	-25697.044
7.9900000	-26863.283	2222.2959	-26476.667
8.0000000	18876.802	-2498.0799	50588.307
8.0100000	-30288.107	5096.0096	-36235.843
8.0200000	41125.101	-1705.9692	17276.870
8.0300000	-19051.307	1541.0473	32543.241
8.0400000	-35795.193	-2048.2301	2975.0227
8.0500000	18356.837	-3813.9693	-33150.258
8.0600000	-8420.2719	-518.12255	-1276.8434
8.0700000	9977.0558	-2524.0142	30557.264
8.0800000	-6554.7663	-212.93174	23438.755
8.0900000	16274.518	-676.17817	-20869.407
8.1000000	12355.034	3546.0387	-55547.139
8.1100000	-44955.060	-2968.3152	89443.940
8.1200000	63863.679	-6317.2262	71785.333
8.1300000	-40462.720	7220.3447	-86643.385
8.1400000	31760.336	4513.5575	-46806.689
8.1500000	-29645.031	-2573.3112	68133.523
8.1600000	-5007.2009	-6696.1381	32021.281
8.1700000	27517.325	-1740.0623	-28767.227
8.1800000	-54398.171	4196.9947	-30147.590
8.1900000	8632.3800	1511.2188	66109.067
8.2000000	15587.828	2602.5652	-6520.5917
8.2100000	-27534.613	-6593.5106	55716.871
8.2200000	32394.690	-4875.8607	-54568.202
8.2300000	-32826.005	-110.78507	-41415.542
8.2400000	41867.181	-3653.5763	33176.148
8.2500000	-36485.599	4530.0943	34364.180
8.2600000	3117.2213	905.66520	11477.488
8.2700000	18953.445	-877.40181	-11929.491
8.2800000	-22394.018	-4128.6914	-7742.5752
8.2900000	45051.901	-6966.1666	13117.646
8.3000000	-29414.324	2304.5906	-10072.585
8.3100000	-29632.309	5289.4988	-16358.698
8.3200000	23242.784	2579.6291	-20595.186
8.3300000	38211.602	-4462.2126	48772.513
8.3400000	-46947.874	-165.25218	17147.554
8.3500000	31836.103	-598.80902	-54225.268
8.3600000	-27188.419	4912.5368	-43988.905
8.3700000	7403.2033	-1931.0272	38688.192
8.3800000	-10767.991	1249.7960	-14901.390
8.3900000	-3432.6643	2057.8419	-36138.033
8.4000000	11315.672	2427.4267	-19750.037
8.4100000	-6739.4229	-4399.8606	2091.6707
8.4200000	-9470.8756	1189.4887	-44946.800
8.4300000	4921.6709	225.60780	42258.673
8.4400000	-9466.4393	1420.5883	30020.022
8.4500000	10639.233	4527.4580	-46512.448
8.4600000	-34889.836	-5.7808328	-10707.676
8.4700000	3559.9917	-5210.4168	6547.7349
8.4800000	5861.7137	1730.2057	-64763.939
8.4900000	18663.720	-6076.5862	46372.584
8.5000000	-27984.012	750.84738	-26289.015
8.5100000	-4751.1172	2889.3472	-99065.323
8.5200000	16127.788	-3720.2486	44889.800
8.5300000	30303.872	-7002.3211	26510.539
8.5400000	-36964.911	3311.7976	-44470.615
8.5500000	23025.319	2145.3376	-1864.3912
8.5600000	20105.931	-828.71044	46170.147
8.5700000	-4317.7673	-178.93667	1160.5288
8.5800000	43398.938	-1755.2871	-10491.386
8.5900000	-29535.896	-5324.1605	22782.361
8.6000000	15990.547	-344.73192	9582.7745
8.6100000	-20118.285	6968.1444	4098.9898
8.6200000	2403.3479	-2679.4006	44684.269
8.6300000	32070.758	-1498.4296	-13721.588
8.6400000	-27287.629	-1202.6234	-48362.046
8.6500000	44016.074	-9490.4160	60543.204
8.6600000	5175.2617	-2586.0784	85954.669
8.6700000	-35951.329	6395.4425	-74390.133
8.6800000	25297.420	4935.8081	-74808.539
8.6900000	-28309.454	-2292.0369	41507.876
8.7000000	17878.957	-3168.2845	8775.3709
8.7100000	-25533.980	3140.3664	-76768.044
8.7200000	5974.0260	-2828.6539	16834.985
8.7300000	-28770.363	638.38375	76871.845
8.7400000	-22072.136	7294.8337	-53444.730
8.7500000	39306.579	222.44821	-52850.051
8.7600000	-16289.169	-4335.6358	64915.783
8.7700000	-2027.8037	-1663.0294	-6416.8374
8.7800000	51232.860	-2674.3697	-73894.905
8.7900000	-28807.538	310.97764	39985.133
8.8000000	47602.970	1748.0884	34241.872
8.8100000	6251.7131	1537.7656	-33537.294
8.8200000	5263.2692	-3534.0698	-44282.961
8.8300000	-33804.662	-1077.3865	-3918.4605
8.8400000	40016.891	-2416.5906	66510.819
8.8500000	-29269.584	4767.7554	-52269.057
8.8600000	25352.461	8008.8485	-55347.783
8.8700000	-7127.6428	-6559.9108	87298.601
8.8800000	16611.087	-637.64763	4830.8063
8.8900000	916.67499	-1586.6824	1209.6708
8.9000000	-27060.424	-1309.6222	27090.699
8.9100000	10751.989	5218.0768	-75169.153
8.9200000	-5218.9249	1415.5518	25653.579
8.9300000	-818.55350	-5194.8330	115620.26
8.9400000	26573.015	-7486.9978	-28906.750
8.9500000	-27253.435	-39.895308	-63523.207
8.9600000	-485.56207	-1903.4617	20351.398
8.9700000	-20474.433	953.24108	23004.370
8.9800000	-20642.436	6400.3102	-15431.999
8.9900000	20000.580	-3428.9545	8238.8064
9.0000000	3890.3229	-4124.2937	-16392.504
9.0100000	20017.031	38.976375	-26272.187
9.0200000	-24848.052	3933.9244	55177.649
9.0300000	31929.091	-2071.6662	-9974.7427
9.0400000	-7796.0492	417.04014	-30593.608
9.0500000	14368.120	1636.3900	5933.9308
9.0600000	9231.8665	-2464.5840	-10506.876
9.0700000	-1727.8663	-4209.7447	25775.975
9.0800000	3612.2798	-1787.6623	23973.183
9.0900000	8894.4676	-646.61048	-24853.651
9.1000000	-30514.114	9208.7587	-47064.598
9.1100000	30782.636	-2003.7562	10998.741
9.1200000	-7950.1925	-1463.9899	45206.854
9.1300000	-13565.489	1183.1291	-54233.386
9.1400000	20587.969	-702.50909	32760.240
9.1500000	28607.235	882.05881	-24331.129
9.1600000	-53257.119	5373.9385	-57899.805
9.1700000	14805.204	-886.55098	51248.849
9.1800000	-14589.999	-5409.9499	57551.618
9.1900000	-26191.159	-865.95679	-79782.252
9.2000000	40603.309	2717.9649	-87258.107
9.2100000	-26809.469	-4484.7580	95710.429
9.2200000	43556.794	-2320.3181	23543.184
9.2300000	-21664.606	6951.2531	-87627.710
9.2400000	14887.408	-3441.5517	19720.062
9.2500000	1699.6826	3379.1672	-14496.970
9.2600000	14019.573	-2295.8960	74605.609
9.2700000	-13671.328	1692.1591	10519.632
9.2800000	49774.399	9020.4306	-68816.029
9.2900000	-8342.2896	-1141.5757	57485.285
9.3000000	33393.444	-12334.514	92957.272
9.3100000	-40995.271	5627.0879	-6335.0232
9.3200000	45418.124	187.64900	-25084.856
9.3300000	-17839.745	2983.3283	13088.311
9.3400000	15614.509	3010.0596	7103.2312
9.3500000	-19548.185	-3185.7303	36728.049
9.3600000	-7511.1251	-1069.6195	30285.560
9.3700000	6010.2948	2339.0426	-71510.031
9.3800000	-6289.3295	-2811.4706	-42100.178
9.3900000	14382.255	-2505.3260	81617.758
9.4000000	-28842.210	1523.1493	6163.3150
9.4100000	52361.402	-1183.6725	-95702.754
9.4200000	-51965.403	-246.65314	28621.648
9.4300000	-71661.631	-707.54448	46073.420
9.4400000	56498.605	-4954.8799	28905.379
9.4500000	-34586.497	8059.8672	-104609.15
9.4600000	50567.604	-2617.8214	19474.844
9.4700000	-7994.8437	236.38604	26614.816
9.4800000	34574.694	-3967.7948	20203.561
9.4900000	-59652.369	4021.3720	-68348.964
9.5000000	10233.820	759.11002	-7454.2338
9.5100000	20467.302	-4444.5189	29521.840
9.5200000	-25586.878	4009.6530	23618.639
9.5300000	6772.9688	-2770.4060	14594.960
9.5400000	7855.5844	-731.00888	-8866.4467
9.5500000	-17479.376	-4448.6493	-31455.744
9.5600000	-16275.094	-909.79463	-11090.554
9.5700000	41016.089	-3540.5742	23459.036
9.5800000	-45534.530	4559.1704	-18066.204
9.5900000	44027.620	-4535.3805	-33877.792
9.6000000	-34190.098	-366.11615	-21268.937
9.6100000	16906.204	-6649.4414	16864.220
9.6200000	-27776.881	4958.0502	-40625.068
9.6300000	11094.005	450.07500	-2937.0620
9.6400000	3611.1282	7841.6871	-3393.0992
9.6500000	24085.854	5933.3614	43009.198
9.6600000	15147.067	-6.3565423	-9925.5718
9.6700000	-18699.538	-797.52635	-56084.817
9.6800000	-37182.682	5079.6656	-36128.936
9.6900000	21289.318	-3876.6282	38501.473
9.7000000	-28337.957	2412.3329	16366.106
9.7100000	23066.034	209.23895	-50721.915
9.7200000	-34795.261	3388.5688	-55465.331
9.7300000	-8760.7316	-4156.8162	44683.418
9.7400000	16467.458	-1966.1910	-15001.704
9.7500000	12340.312	1338.5423	-27927.566
9.7600000	48985.603	-3443.2414	42982.156
9.7700000	-64711.596	1256.9425	27154.322
9.7800000	15781.196	-1754.3776	-23411.436
9.7900000	-5984.5320	685.39477	-42450.122
9.8000000	-23957.991	3068.1197	-54724.366
9.8100000	9408.2863	-795.62334	45009.755
9.8200000	-28449.894	4266.1016	17343.146
9.8300000	105567.24	-4074.1724	25619.015
9.8400000	-71586.906	4346.3802	-51268.272
9.8500000	18102.923	-108.78801	-16916.124
9.8600000	-54326.783	509.36002	43632.216
9.8700000	13984.914	8877.1774	22648.662
9.8800000	-11466.926	3189.9478	2942.9216
9.8900000	15768.226	1081.2200	-25582.564
9.9000000	-21397.167	1689.5157	-54453.605
9.9100000	-10956.880	-3951.3844	55408.998
9.9200000	25748.315	-5679.3937	22497.462
9.9300000	27274.925	4606.2917	-48165.750
9.9400000	-65105.578	7001.1764	228.21802
9.9500000	49559.568	-4926.1411	21702.658
9.9600000	-38764.694	-1410.2381	-1510.6067
9.9700000	33789.688	-5791.5265	13754.871
9.9800000	-41480.751	2061.1232	-12715.803
9.9900000	8394.0837	265.05444	-811.09128
10.000000	7270.9965	-2568.4896	34663.009
