# Supplementary material for: Study on vibration characteristics of roadheader cutting pre-cracked hard rock
Source: Sci Rep. 2026 Jan 21;16:5933. doi: 10.1038/s41598-026-37089-7 (PMC12894704; doi:10.1038/s41598-026-37089-7)
Supplement: Supplementary file 1 — Supplementary Material 1 [file 41598_2026_37089_MOESM1_ESM.zip › data/jgt-xyz-yl-A.csv]

X:Acc_TX-jiegetou-meirouqian(mm/s^2)	Y:Acc_TX-jiegetou-meirouqian(mm/s^2)	Y:Acc_TY-jiegetou-meirouqian(mm/s^2)	Y:Acc_TZ-jiegetou-meirouqian(mm/s^2)
0.0000000	-5.8143053e-05	-9806.6500	-0.00073321713
0.010000000	-6696.0254	565.37270	-30604.886
0.020000000	1085.5079	616.13807	1779.0379
0.030000000	16291.686	-2328.5702	60161.607
0.040000000	-18865.484	4066.3599	-35500.111
0.050000000	-11760.054	2740.5953	-40369.374
0.060000000	23080.620	-598.41820	-6542.8228
0.070000000	-18845.455	3863.3780	9877.3556
0.080000000	-891.82131	748.57560	61359.029
0.090000000	-3532.7466	357.99168	-11740.772
0.10000000	2053.4580	3505.9941	-66504.104
0.11000000	12410.981	-1486.9297	5020.6443
0.12000000	-29162.883	1618.8093	80553.569
0.13000000	73400.801	-2286.6158	41383.904
0.14000000	-61030.850	3485.9718	-66133.924
0.15000000	52381.994	845.31226	-33660.907
0.16000000	-39756.785	849.79814	16870.702
0.17000000	17512.997	-1344.5939	31546.155
0.18000000	-17651.527	960.45106	-19103.314
0.19000000	18025.967	-2535.2875	12502.678
0.20000000	-25031.456	2979.1662	-40608.673
0.21000000	27269.888	-1061.0759	17976.931
0.22000000	-15911.263	376.71706	33876.363
0.23000000	23414.188	366.29736	-16364.779
0.24000000	-35244.924	899.32476	-16432.700
0.25000000	28602.808	-2350.2665	-2012.9212
0.26000000	-9134.2760	-2362.1929	30664.760
0.27000000	-554.50159	891.18888	658.22451
0.28000000	6339.9664	2434.1646	-50623.799
0.29000000	-5085.3042	1818.4870	12470.540
0.30000000	-13774.727	688.40992	49386.795
0.31000000	-5064.4357	2438.4654	-805.85698
0.32000000	-727.08658	2440.1324	-29105.604
0.33000000	-8185.9222	1719.3975	-22140.617
0.34000000	9150.8240	-1324.9374	73105.758
0.35000000	3787.2950	-1226.4478	-11884.021
0.36000000	3523.0130	-724.08924	-10855.778
0.37000000	-8469.0097	1096.2968	-22482.445
0.38000000	5121.0003	2180.3977	-38253.492
0.39000000	-7467.9673	-2646.8543	34622.429
0.40000000	-5573.5907	379.95666	-8398.1120
0.41000000	2593.4450	2955.5617	-32081.584
0.42000000	6430.2997	-619.97023	37088.171
0.43000000	-10519.676	-289.16038	9331.5141
0.44000000	23442.495	3332.0463	-25600.773
0.45000000	-748.93813	1047.9074	-10752.681
0.46000000	7419.0294	-2017.5407	43991.600
0.47000000	-8750.5783	-602.40839	-4471.5323
0.48000000	10038.573	950.61632	-57486.937
0.49000000	-10660.057	-1407.4495	54869.133
0.50000000	-12073.478	-2190.8958	27938.343
0.51000000	10338.469	235.23509	-74491.651
0.52000000	-4180.0650	-339.60067	-32624.403
0.53000000	-4446.8491	-2115.8175	38663.702
0.54000000	-4245.8366	-350.76125	7090.9216
0.55000000	-7863.7973	3726.1451	-49063.533
0.56000000	15931.376	-60.285469	61.937580
0.57000000	14507.808	-627.04457	63266.384
0.58000000	-4122.6568	-2587.1425	24099.532
0.59000000	16368.154	-360.41254	-29370.540
0.60000000	1291.8527	834.66819	-48428.969
0.61000000	14395.242	-2230.8923	39780.290
0.62000000	-24993.047	-1793.3631	18804.642
0.63000000	7232.7521	-744.91960	-1855.6964
0.64000000	-4859.1112	132.15648	-7117.0698
0.65000000	11471.255	-478.09938	12663.340
0.66000000	-9952.2345	2762.9403	16133.607
0.67000000	16969.649	-702.58417	11785.453
0.68000000	-20011.462	2101.2954	-52831.224
0.69000000	3836.1549	176.28701	-28433.740
0.70000000	-3231.1062	742.15885	11092.958
0.71000000	16261.890	-1944.0572	27770.459
0.72000000	-49926.562	1627.6125	-53905.316
0.73000000	31928.463	-1609.6104	-46687.180
0.74000000	-17334.999	-2349.3689	66684.777
0.75000000	-2080.1135	1533.0472	36452.894
0.76000000	-6437.5742	2056.6015	-70346.304
0.77000000	-1140.1120	1854.9355	-77883.111
0.78000000	-13358.665	-2004.8448	21230.980
0.79000000	16011.446	-2618.2345	53827.127
0.80000000	-21381.305	1017.1590	-32031.985
0.81000000	19415.106	989.47602	-26950.963
0.82000000	-1215.5608	-1622.1132	18735.877
0.83000000	-9646.5682	-530.38692	6056.9113
0.84000000	-2827.1231	614.64762	-12310.308
0.85000000	-6668.9469	-415.33430	-15680.727
0.86000000	-2662.5220	-1914.1979	18932.425
0.87000000	34647.432	-1810.7469	31123.433
0.88000000	-30820.503	1264.8322	-51454.260
0.89000000	14828.121	-3689.1207	30632.914
0.90000000	-38189.167	854.44222	36745.362
0.91000000	23437.702	-1531.0853	9672.3519
0.92000000	5178.2732	4372.0176	-20493.798
0.93000000	-8172.4174	-54.487326	-16571.516
0.94000000	-20473.435	28.765526	-38950.237
0.95000000	25684.001	-2185.4811	15397.582
0.96000000	-21441.400	-3048.4352	37130.878
0.97000000	-1842.2273	1604.4744	-55356.466
0.98000000	-20820.544	-1524.4127	-52494.319
0.99000000	-2375.4959	-2902.2105	37009.461
1.0000000	-25815.529	-883.34585	-10667.730
1.0100000	27615.570	3481.4326	-7250.5059
1.0200000	-22963.396	1341.7051	-13388.058
1.0300000	8926.6479	-285.42213	-10664.585
1.0400000	-4996.3507	-2593.9218	18714.348
1.0500000	-7156.4545	916.01194	-6071.9837
1.0600000	-7004.1830	-1376.5173	800.18553
1.0700000	23.560007	3480.1484	-58973.067
1.0800000	-4262.1629	1558.7388	-24347.272
1.0900000	10624.237	-2123.5446	43557.884
1.1000000	-1122.6662	-3589.4965	26953.245
1.1100000	-29291.094	3185.7357	-56564.554
1.1200000	-4852.9809	1723.1816	-24148.687
1.1300000	19394.906	1390.3640	-2989.4385
1.1400000	-24594.009	-2993.4548	60340.356
1.1500000	26637.896	-1296.1401	3570.1424
1.1600000	-19684.176	947.60768	-63289.439
1.1700000	9823.8422	2257.6890	-43197.434
1.1800000	-11372.329	-886.00552	49622.479
1.1900000	7164.4961	-530.47015	42972.819
1.2000000	-10509.905	3243.0713	-30031.754
1.2100000	18629.027	-1.2173067	-19961.678
1.2200000	-10421.083	-1068.1710	16489.901
1.2300000	6771.7114	963.39455	-37270.032
1.2400000	20562.380	234.81540	-16906.583
1.2500000	-22596.734	-3213.8732	52223.765
1.2600000	17232.758	133.30855	-5520.3170
1.2700000	-28631.512	2198.4863	-27907.142
1.2800000	25421.393	1536.1509	-9346.3868
1.2900000	-10621.216	-1859.0623	35094.007
1.3000000	17988.115	373.47624	51530.123
1.3100000	-17157.596	520.50635	24616.441
1.3200000	-7038.8681	3962.0158	-70226.950
1.3300000	21442.804	-2100.5941	-2135.7400
1.3400000	-17155.273	-1449.4600	48758.780
1.3500000	16272.998	4867.7259	2725.5683
1.3600000	-11525.403	1699.4483	-8566.1885
1.3700000	5453.6734	630.17038	-23762.531
1.3800000	21048.199	-5280.6000	52145.294
1.3900000	-22286.730	357.29050	6217.4204
1.4000000	-15648.539	4646.5097	-52148.061
1.4100000	26287.180	-1149.1883	27029.573
1.4200000	-20894.182	46.453406	46677.213
1.4300000	9921.3781	4954.8923	-4753.3194
1.4400000	18396.551	2285.3719	20417.378
1.4500000	19893.093	-310.19646	2551.0766
1.4600000	-16902.007	-3142.5644	9248.1581
1.4700000	13307.085	1460.6302	13847.597
1.4800000	-3615.2366	-733.64097	2206.6222
1.4900000	322.56750	1540.9192	-45697.187
1.5000000	-15475.273	4042.9469	9019.4015
1.5100000	-2209.6164	-6278.4502	45662.471
1.5200000	1463.2182	-2407.6572	7568.5732
1.5300000	10402.975	3664.4727	-36331.450
1.5400000	-23516.578	1939.9800	-33082.247
1.5500000	5337.5316	-2678.3592	56073.980
1.5600000	449.28609	-1099.5932	17888.900
1.5700000	10646.058	6218.1011	-19676.070
1.5800000	-11739.971	-2754.3294	35872.242
1.5900000	-5732.3068	-1729.3785	24110.232
1.6000000	7735.7408	2895.3459	396.79730
1.6100000	2028.6741	-53.007865	2461.7067
1.6200000	1926.3325	1031.2249	-34592.292
1.6300000	-7832.2610	-1361.1271	-10826.091
1.6400000	13371.746	-2826.0393	43537.201
1.6500000	-22927.321	-1855.3692	-15439.890
1.6600000	26669.372	-625.53245	-9094.1650
1.6700000	-27029.277	3660.8355	-7607.7268
1.6800000	-3424.2916	232.95210	-3632.8854
1.6900000	-6977.5236	977.14314	-35577.658
1.7000000	9559.6881	-2497.8478	8400.2288
1.7100000	3567.3164	-4778.4559	63429.301
1.7200000	-27486.492	-1883.9541	31092.798
1.7300000	17486.375	3273.8586	-94708.629
1.7400000	-19935.419	1103.5598	-45203.588
1.7500000	2463.2803	-5139.3634	106031.33
1.7600000	-13648.702	-5140.1649	43056.544
1.7700000	-616.86110	4668.3630	-119616.73
1.7800000	-11635.415	2377.7169	-62772.957
1.7900000	-1234.3127	-4830.8003	73023.498
1.8000000	-14735.317	-3313.0447	56968.315
1.8100000	16425.824	993.37621	-85944.604
1.8200000	-13795.390	3466.5778	-95194.090
1.8300000	18688.498	-3331.4221	40567.007
1.8400000	-15803.265	-2582.7619	61927.171
1.8500000	11710.973	-1042.4757	-5521.8024
1.8600000	15114.198	4276.0664	-68292.935
1.8700000	1871.6224	-2692.3275	11142.247
1.8800000	3491.9214	-2601.1175	64285.738
1.8900000	-17385.548	2048.5119	-32535.764
1.9000000	19353.636	-1149.7903	-19398.032
1.9100000	-12614.893	94.437530	16297.861
1.9200000	-18100.954	-1206.2414	-17512.934
1.9300000	39216.343	-3347.7698	929.47464
1.9400000	-8312.5539	-574.27660	20859.099
1.9500000	4394.0372	0.92343786	-7346.3975
1.9600000	-16878.208	1784.7952	-32226.766
1.9700000	-7900.1547	1469.1257	11378.651
1.9800000	1687.8405	2956.7607	71589.085
1.9900000	-12866.045	-3711.2231	41434.383
2.0000000	8787.0064	2412.7930	-48632.499
2.0100000	7598.3557	-2121.0012	-54237.895
2.0200000	-8199.6481	154.94371	1247.5937
2.0300000	12345.962	-5912.0613	84586.978
2.0400000	28685.551	-1947.5947	8096.3362
2.0500000	47798.686	-2886.1338	-15539.789
2.0600000	-51441.765	-1882.7056	43086.209
2.0700000	18387.191	-671.51753	-28796.070
2.0800000	-21550.696	4657.5022	-49273.518
2.0900000	-3593.4106	-4110.1494	69869.989
2.1000000	25383.928	2908.9896	10688.233
2.1100000	-32565.501	3909.7500	-47467.459
2.1200000	-23428.552	2666.8967	-34649.654
2.1300000	53399.447	-2011.9600	77595.133
2.1400000	1625.3899	-2568.7500	21225.649
2.1500000	-5213.9034	2868.7266	-41799.211
2.1600000	-500.06577	380.17891	-5544.0011
2.1700000	-10.990813	-1104.9338	36259.932
2.1800000	-8076.7183	-1114.8891	21187.255
2.1900000	18285.970	155.39281	-5196.4406
2.2000000	-5434.6706	-171.96909	44609.903
2.2100000	1101.0942	-4793.8149	65353.315
2.2200000	51.922921	2544.0883	-26104.321
2.2300000	12477.233	1199.7185	-6644.7419
2.2400000	-16383.235	-2112.0186	21162.309
2.2500000	45876.102	-3266.2946	17383.009
2.2600000	-29802.000	3465.4612	-47341.792
2.2700000	38808.693	639.86759	3020.1634
2.2800000	-28855.598	-216.95778	38957.294
2.2900000	534.30200	-20.870799	14557.191
2.3000000	3388.5777	1858.2864	-47725.962
2.3100000	-17568.455	914.77512	-39852.688
2.3200000	17186.892	527.45072	6421.8212
2.3300000	-27999.748	382.70187	45180.715
2.3400000	33050.101	-4255.5960	51481.556
2.3500000	-28064.533	-1087.7812	-89624.474
2.3600000	6545.9690	4264.0162	-49790.522
2.3700000	-10940.296	223.86182	54658.208
2.3800000	28447.579	-2638.3222	42948.132
2.3900000	-27215.078	935.87660	-70451.069
2.4000000	19093.416	-1929.7948	-1679.7838
2.4100000	14388.864	-6267.5573	71152.001
2.4200000	-15432.255	1654.3730	12873.103
2.4300000	-4379.7301	1475.0052	-90710.542
2.4400000	7818.6592	-1531.0004	-4687.9285
2.4500000	-9826.4040	3099.3282	21786.079
2.4600000	-37303.677	205.15961	34861.198
2.4700000	84455.798	-602.00898	-12321.263
2.4800000	-60248.776	4771.8527	-37155.478
2.4900000	37555.686	-2640.9989	8115.0039
2.5000000	-2737.7402	-1894.5920	43057.493
2.5100000	-34062.678	5288.7321	4297.7843
2.5200000	33501.329	-12.453944	9417.2247
2.5300000	-5605.5866	1271.7348	6126.2415
2.5400000	9797.1911	-3570.9488	12450.258
2.5500000	-14023.481	898.48124	-69605.503
2.5600000	3936.0361	-2550.9451	23646.765
2.5700000	2175.7525	-3053.9208	43396.800
2.5800000	-23733.212	1173.7779	-13761.099
2.5900000	13534.097	-429.85043	-1982.2690
2.6000000	7123.3634	1098.2125	568.96554
2.6100000	-9984.2656	-301.02405	-43650.448
2.6200000	-379.78168	-1131.1238	-1586.3461
2.6300000	20626.487	-2982.4539	18277.911
2.6400000	-10989.695	4516.0510	11870.482
2.6500000	15939.385	-1697.5726	2886.8250
2.6600000	-10860.356	-1446.6633	36787.437
2.6700000	1431.5449	978.70007	-26149.376
2.6800000	2604.6865	3699.3927	-59411.628
2.6900000	-14124.710	-897.55422	33466.370
2.7000000	-10445.966	-1411.6841	28360.365
2.7100000	-240.34260	1833.4688	-38340.077
2.7200000	27782.887	-1045.9836	-8471.0182
2.7300000	-32609.904	-427.76036	-7318.0546
2.7400000	39373.234	2367.0908	-10325.718
2.7500000	-14706.868	1829.5159	22531.462
2.7600000	-8387.8609	1770.1331	-10916.173
2.7700000	18034.447	1212.3264	-32438.609
2.7800000	-8113.0030	-357.09159	20838.246
2.7900000	30146.573	490.31004	12446.675
2.8000000	8339.3882	-1004.7280	30060.327
2.8100000	-5733.7987	2107.1322	-37717.491
2.8200000	-7779.1861	3424.2789	-30853.993
2.8300000	25370.167	-3928.6277	83956.266
2.8400000	-34302.049	1090.6870	15865.772
2.8500000	23901.821	-1194.3757	-792.08258
2.8600000	-4168.9051	2824.6094	-16260.898
2.8700000	18823.771	-1794.2948	12444.101
2.8800000	-25930.739	-695.30422	-9530.3756
2.8900000	36471.133	-5757.0633	53726.545
2.9000000	-42651.289	218.51128	-36044.971
2.9100000	44465.046	1097.2706	-30813.531
2.9200000	-31993.453	1872.0389	22702.089
2.9300000	28037.443	-4776.7212	60672.741
2.9400000	-18631.224	2413.9866	-48706.639
2.9500000	54838.525	-2208.3265	-5865.1891
2.9600000	-19775.695	-1264.2311	73273.661
2.9700000	6153.1038	767.17679	-10483.619
2.9800000	-19334.090	4330.0009	-80277.298
2.9900000	-13820.513	-2865.1755	66338.841
3.0000000	-6821.8393	-1107.3058	47834.073
3.0100000	4415.0077	2169.4201	-74607.834
3.0200000	26022.406	585.18291	-14831.645
3.0300000	-10312.711	-4927.7100	73871.804
3.0400000	23300.761	366.04812	9513.2054
3.0500000	-16451.059	9776.2351	-23608.548
3.0600000	18292.339	432.45825	11707.211
3.0700000	4035.7990	-1152.7782	85045.265
3.0800000	-17169.424	1668.9558	-32398.298
3.0900000	9932.2929	4294.9628	-61710.826
3.1000000	8580.6861	1652.0871	19365.680
3.1100000	8999.9480	-2460.1212	4507.4059
3.1200000	3099.4085	-512.91149	8565.1273
3.1300000	3375.3517	-2285.4096	49698.927
3.1400000	-401.14594	1647.1971	-57327.028
3.1500000	15109.478	-885.39127	-29153.757
3.1600000	-46387.528	-1032.8484	46642.817
3.1700000	49911.184	-485.92864	58513.171
3.1800000	-44163.993	2877.1287	-25910.067
3.1900000	25010.361	-699.49754	-958.27257
3.2000000	-30945.801	3373.0812	-25247.447
3.2100000	37602.513	-1733.9611	39537.809
3.2200000	15750.300	-3368.2903	37216.352
3.2300000	-27554.955	-2814.5305	-3041.2875
3.2400000	8350.4356	1200.6829	-64947.397
3.2500000	14364.794	-1785.8554	12387.189
3.2600000	-23154.485	-1139.2252	28567.062
3.2700000	16906.136	286.74492	18532.021
3.2800000	-32237.607	-1076.9312	-11210.308
3.2900000	-3376.7410	547.18682	-7533.6895
3.3000000	-14794.021	3006.1660	8874.8141
3.3100000	28091.109	-3673.3239	44163.980
3.3200000	-28496.850	1592.6341	-30300.359
3.3300000	2033.1063	3725.5917	-55044.208
3.3400000	10737.081	-17.540526	9921.4936
3.3500000	-42901.932	-5760.2258	75635.769
3.3600000	27368.353	266.97870	12690.379
3.3700000	-30809.468	3996.1292	-81133.674
3.3800000	3487.6609	-3452.1813	19559.314
3.3900000	19989.377	-5020.1621	89100.295
3.4000000	-19349.030	843.32542	-10000.841
3.4100000	42380.264	-1258.2528	-52385.589
3.4200000	-13359.536	-3.6423152	56526.105
3.4300000	-13594.287	-4377.3708	60730.622
3.4400000	16783.819	3131.7290	-47829.187
3.4500000	10340.006	2326.1079	-13035.011
3.4600000	-21988.473	230.75192	23328.101
3.4700000	12489.207	-2634.7426	16465.334
3.4800000	8341.1673	5498.5243	-57107.551
3.4900000	23039.219	-1853.9840	92496.311
3.5000000	-34927.560	-3017.3190	-11252.624
3.5100000	14628.509	2574.5865	-85898.327
3.5200000	34914.235	-1061.5027	41844.002
3.5300000	-26538.510	-3411.4286	68440.146
3.5400000	1942.9149	5009.6019	-50614.021
3.5500000	34109.194	3187.2481	-24401.549
3.5600000	-36149.507	2415.5844	-11447.082
3.5700000	25438.492	-3392.6227	53156.426
3.5800000	-15105.098	6102.8322	-8402.0442
3.5900000	56692.588	-3128.1400	-10595.194
3.6000000	-14483.568	-3488.3506	10568.223
3.6100000	-9343.1971	-1002.9715	10569.943
3.6200000	27187.247	-4222.0550	-1496.5384
3.6300000	-30175.715	-512.74173	-22476.097
3.6400000	36530.247	-199.47739	41773.336
3.6500000	-37204.330	976.47579	1771.5644
3.6600000	24849.944	29.147183	-17173.350
3.6700000	-16133.162	-704.22754	16516.464
3.6800000	-15901.028	2807.1345	-22889.881
3.6900000	16271.429	-3953.9409	36665.466
3.7000000	-7667.4566	-795.21953	-1390.0074
3.7100000	-14542.445	3682.5865	-49974.666
3.7200000	53791.937	-3696.5897	34689.644
3.7300000	-44303.242	4312.4458	11133.022
3.7400000	37350.737	-1084.1829	17345.612
3.7500000	-31865.596	3524.9519	-37758.649
3.7600000	47261.076	3137.7673	-6902.2789
3.7700000	-48528.596	-3676.0381	19676.927
3.7800000	39262.354	-1015.8962	64217.474
3.7900000	-11652.240	3889.5360	48540.540
3.8000000	31952.610	2794.7053	-37826.951
3.8100000	-8535.4983	1454.9648	17672.215
3.8200000	-14557.578	-154.72614	37414.493
3.8300000	6886.2382	1148.5856	14937.887
3.8400000	12377.615	775.95079	-66309.238
3.8500000	11240.191	-7127.6286	30847.101
3.8600000	-16329.387	-615.21168	55685.489
3.8700000	2782.4717	3780.4602	-8357.0540
3.8800000	28307.699	1895.8202	-15223.903
3.8900000	-24048.057	-322.17906	22666.408
3.9000000	14980.719	-4657.0124	49064.590
3.9100000	-2854.8491	1571.9075	-75086.100
3.9200000	-13249.227	276.59970	-12790.045
3.9300000	499.87822	250.78259	43703.795
3.9400000	-13132.866	-1710.3175	41923.812
3.9500000	11065.173	-801.09377	-19157.549
3.9600000	10297.088	1662.3798	-49281.388
3.9700000	-42040.780	-1291.6748	30557.215
3.9800000	34916.413	-2992.3221	17769.476
3.9900000	-46959.628	3086.0191	-71983.995
4.0000000	42637.817	-2194.5468	16120.708
4.0100000	-52122.216	-2287.8612	36249.183
4.0200000	54044.493	-3009.0785	-14007.572
4.0300000	-29711.281	7309.5794	-112498.40
4.0400000	7717.0362	-1134.8065	-3565.2555
4.0500000	-5858.6778	-1237.4326	13350.824
4.0600000	-12579.537	-6331.0970	79232.798
4.0700000	-17892.367	1804.7076	-85836.384
4.0800000	136.33784	2269.2736	-65425.141
4.0900000	8602.1373	551.92348	26106.058
4.1000000	-29341.692	2475.7151	14761.929
4.1100000	-7051.8819	350.03126	6735.3215
4.1200000	12326.244	-1397.1634	23898.285
4.1300000	-11961.387	5197.7417	-108204.91
4.1400000	22896.299	-1100.5070	24140.396
4.1500000	-16640.616	-2811.0141	65132.706
4.1600000	7591.1060	-727.15455	-20.683426
4.1700000	-29500.187	446.24688	-71724.537
4.1800000	27590.563	-3351.2202	24918.847
4.1900000	-25799.778	1797.2114	24239.609
4.2000000	23629.561	-1425.9710	-52750.410
4.2100000	-37008.711	2607.9333	-25336.600
4.2200000	6750.8799	1162.3031	-13827.180
4.2300000	-14546.563	1336.2226	6155.8168
4.2400000	-5254.8299	1329.2730	17475.216
4.2500000	73611.802	-1976.1025	14570.446
4.2600000	-34151.100	1821.5816	-42108.401
4.2700000	29314.663	-4431.0990	53980.516
4.2800000	-8937.1011	1228.7869	-25681.519
4.2900000	-2860.4445	-1505.8814	2739.8545
4.3000000	-18990.292	-3488.4502	-12445.025
4.3100000	11869.693	1500.3557	1951.2427
4.3200000	12046.427	-3740.1843	53850.929
4.3300000	-22570.068	1830.5653	-66283.719
4.3400000	11423.494	2135.2890	-51806.232
4.3500000	-25916.360	128.31686	36637.735
4.3600000	10607.858	-3387.9176	34399.278
4.3700000	-26985.755	6247.2559	-60884.832
4.3800000	11096.880	-4055.4483	52441.298
4.3900000	-12776.944	-242.32969	-1826.8266
4.4000000	-7691.8377	0.17876800	-21729.497
4.4100000	16668.613	-529.55775	-9840.4617
4.4200000	-12318.649	-1842.1443	-12537.926
4.4300000	7405.0224	1320.5819	23499.528
4.4400000	-24325.100	3187.9103	-34678.130
4.4500000	-2151.5551	1483.9004	-46673.081
4.4600000	8098.4985	303.94814	7423.4881
4.4700000	38060.575	-4516.6081	85923.038
4.4800000	-15753.412	1859.2635	-2217.6350
4.4900000	-9094.5443	3985.6925	-77190.012
4.5000000	25908.260	-487.77604	29301.164
4.5100000	-3153.0957	-2041.8625	53839.489
4.5200000	-23844.984	1071.3466	-40031.362
4.5300000	805.96895	5542.8463	-56693.443
4.5400000	-1941.8860	2254.5538	-6606.6672
4.5500000	29738.174	-642.38389	123847.68
4.5600000	31502.915	-291.44870	3212.3922
4.5700000	-37360.952	6303.9495	-88191.682
4.5800000	31928.790	-1754.7104	32396.818
4.5900000	-24544.073	-1490.7738	47180.199
4.6000000	21455.700	-4634.9976	8940.9386
4.6100000	-11670.758	1747.7797	-42948.894
4.6200000	-15664.638	5508.9648	-86419.874
4.6300000	26138.666	-3819.5572	26205.233
4.6400000	-30262.649	880.63014	71925.750
4.6500000	22741.550	-2218.1280	26649.697
4.6600000	-31854.379	329.34745	-41306.394
4.6700000	-1023.3440	-3340.8748	-7199.1391
4.6800000	11468.206	1628.5774	-829.33653
4.6900000	-7933.4554	-3213.6416	-5909.4223
4.7000000	-22293.172	1947.3093	-23281.139
4.7100000	4461.7078	2400.4022	3933.8316
4.7200000	-12511.757	-276.05220	38607.907
4.7300000	-19258.550	-1306.2478	-11788.827
4.7400000	29528.629	-3502.3912	-10274.907
4.7500000	3467.8932	-1891.1074	-31919.312
4.7600000	-6271.8855	2727.8426	-55948.869
4.7700000	-13588.344	-3751.8359	53955.615
4.7800000	17381.787	-3342.4906	4943.6815
4.7900000	-31607.624	4813.3511	-64336.589
4.8000000	31866.686	-3238.5088	8290.8057
4.8100000	-27969.256	3279.1064	-16575.581
4.8200000	38927.863	-4172.0840	46722.561
4.8300000	-31003.155	3114.4441	-4746.8816
4.8400000	32024.904	-455.19717	-38404.221
4.8500000	-31119.905	310.48877	-21140.501
4.8600000	48390.417	-315.14484	32830.556
4.8700000	-21740.480	-1263.0484	17173.891
4.8800000	27988.473	1431.9601	2683.2771
4.8900000	-1052.0018	-87.067026	-16869.580
4.9000000	-4147.6952	-730.01599	-12944.051
4.9100000	-18547.281	-46.840705	-13566.005
4.9200000	6753.5456	-183.55827	-409.47325
4.9300000	-31239.891	-2870.0333	-4374.9812
4.9400000	35954.563	-3395.4457	55068.543
4.9500000	-27223.578	8361.6625	-17477.443
4.9600000	27349.404	1987.3840	-79350.538
4.9700000	-43269.415	-3347.9804	73083.268
4.9800000	9923.1824	-3789.9603	81401.978
4.9900000	-23355.762	4497.7711	-39971.795
5.0000000	4589.5433	1416.2637	-57837.867
5.0100000	1047.0531	1201.7819	-13878.116
5.0200000	12303.715	-2399.2126	48614.135
5.0300000	13054.736	-2499.1232	21241.636
5.0400000	-13850.463	2682.5412	-43147.727
5.0500000	14937.557	-549.27120	4257.5302
5.0600000	-18131.318	765.34329	-15528.905
5.0700000	-17805.430	-428.78513	9655.4426
5.0800000	10799.990	1819.2654	-53219.871
5.0900000	-22224.039	2603.3115	19921.022
5.1000000	15636.944	-1940.8363	35260.340
5.1100000	5770.9030	3540.6700	-11360.280
5.1200000	-38064.495	4312.5369	-43747.289
5.1300000	17345.649	-4447.7584	6560.1055
5.1400000	-37765.103	5727.6694	-49260.552
5.1500000	16204.892	-3954.2365	41393.804
5.1600000	-60.914429	-2367.0918	34744.158
5.1700000	20807.721	776.01113	-92319.548
5.1800000	15191.126	-2923.1644	12900.186
5.1900000	4479.1241	-3276.9344	54716.604
5.2000000	-40029.730	5276.4709	-6274.2337
5.2100000	28715.004	2651.1786	-35189.787
5.2200000	-12589.118	-956.52266	17287.174
5.2300000	2156.5183	1318.5290	36323.359
5.2400000	-9312.7283	2786.0860	-26424.812
5.2500000	2001.4236	2221.9152	6018.1504
5.2600000	-37658.417	3653.7449	5139.1324
5.2700000	-8940.7803	3436.2111	14656.516
5.2800000	4963.1484	-805.47112	-10439.687
5.2900000	-26357.877	736.89905	-26231.577
5.3000000	1590.0095	590.92585	7884.1714
5.3100000	-895.27376	-8.2401478	5133.2948
5.3200000	-12061.787	-3855.3613	12796.350
5.3300000	-11742.221	3554.4618	-58580.789
5.3400000	5956.9142	-1335.8660	32292.622
5.3500000	-45248.525	3287.4682	-23112.721
5.3600000	83283.919	1774.1899	72289.360
5.3700000	-99253.552	5989.7680	4964.8152
5.3800000	70147.977	-4634.0159	3891.1330
5.3900000	-46273.823	2139.7524	-36833.556
5.4000000	20346.870	-5503.3105	12707.681
5.4100000	6859.5252	-156.59694	12292.691
5.4200000	-2612.2150	-2980.0338	52931.297
5.4300000	4523.2027	517.93627	-53398.656
5.4400000	9569.7722	2566.0053	-56145.030
5.4500000	21292.450	-1195.1544	32159.418
5.4600000	-37032.734	-4637.3907	87960.705
5.4700000	25892.754	202.45792	-47346.843
5.4800000	-46150.691	2810.5583	-51512.584
5.4900000	19761.264	-925.11531	-4928.2892
5.5000000	-25536.145	614.27714	13964.537
5.5100000	1582.4356	3640.4402	-34531.099
5.5200000	-19826.413	1218.1412	8853.9856
5.5300000	4254.0743	850.81113	19809.110
5.5400000	-45095.112	2094.8379	12923.222
5.5500000	51258.826	-1872.2050	2013.0893
5.5600000	27363.823	1982.6386	-30735.788
5.5700000	-14909.279	3385.9885	-15955.589
5.5800000	22028.672	-2522.2912	106411.70
5.5900000	-29840.049	1820.0297	21285.230
5.6000000	58949.821	2279.1590	-83653.069
5.6100000	-4178.7914	-767.28258	7757.1519
5.6200000	-47268.773	3610.0282	47788.627
5.6300000	25946.418	-968.45910	-22260.509
5.6400000	-48900.618	1609.6703	-1562.7700
5.6500000	33236.149	-2114.1651	37974.328
5.6600000	-57733.064	2400.4325	-22359.724
5.6700000	50923.990	-915.71909	15546.300
5.6800000	-7436.4094	2556.6204	43963.540
5.6900000	-1099.4275	1173.5004	-1995.0877
5.7000000	-972.09350	382.30193	-32570.406
5.7100000	-12499.718	2649.0268	25775.990
5.7200000	-12858.829	-1465.6463	42425.071
5.7300000	3606.8311	3384.1708	-28230.577
5.7400000	-7917.1453	-675.65183	-32326.232
5.7500000	34943.180	-1967.2512	-5483.2596
5.7600000	-7137.6800	-4018.9191	32493.664
5.7700000	62127.493	-5226.1719	36412.766
5.7800000	-60088.169	6918.2560	-89069.788
5.7900000	54823.598	-4923.3118	42297.765
5.8000000	-42543.175	1756.9512	4008.9150
5.8100000	15932.204	-6733.8926	-12892.980
5.8200000	-11159.214	-116.86211	-46693.085
5.8300000	34120.154	-3733.6468	-2192.1397
5.8400000	-25502.872	872.72557	-15289.624
5.8500000	818.24880	2206.0935	-22159.298
5.8600000	11798.277	3107.2420	21697.520
5.8700000	22313.583	-1328.2985	40788.807
5.8800000	-74506.229	738.76983	-52998.665
5.8900000	74184.634	-3835.0998	-32792.517
5.9000000	-5670.9809	1769.8444	60088.357
5.9100000	7510.2389	-734.92487	47191.278
5.9200000	-14326.326	849.19893	-45597.828
5.9300000	12130.190	325.39051	-32095.731
5.9400000	-6962.2630	-3716.8203	32572.862
5.9500000	6161.2459	-1737.7785	31000.674
5.9600000	59921.565	-1340.2040	-36624.881
5.9700000	-47382.268	1776.4675	-18571.503
5.9800000	58580.997	1672.5273	42432.130
5.9900000	17285.000	-2338.6662	33800.705
6.0000000	-50848.537	4773.2215	-69742.305
6.0100000	2624.1509	-1278.5302	-35457.505
6.0200000	-20952.313	-5920.3501	58766.772
6.0300000	-22909.479	2056.0777	32089.324
6.0400000	64992.794	1722.1921	-30934.051
6.0500000	-56102.374	6097.1777	-65429.149
6.0600000	25917.214	-7361.4933	92837.965
6.0700000	-16211.853	-3487.0439	61231.157
6.0800000	4737.8103	7084.9645	-85442.567
6.0900000	-6223.9966	1353.3472	-17347.519
6.1000000	19327.821	3149.0490	46626.394
6.1100000	-20681.714	1053.7654	8040.6979
6.1200000	9506.0415	-2313.0503	-35099.916
6.1300000	9084.8191	-238.34252	-15094.773
6.1400000	23271.752	-3424.1615	40241.252
6.1500000	26198.590	-2187.5642	-2847.3551
6.1600000	-44042.872	1590.4569	-37306.776
6.1700000	23578.981	1602.4108	13308.326
6.1800000	-12444.715	-606.28932	63406.510
6.1900000	10053.752	-1539.1523	-42712.716
6.2000000	-915.04338	1315.8294	-42516.375
6.2100000	-21086.339	1857.1258	38011.800
6.2200000	666.83646	-66.539505	853.35159
6.2300000	32588.542	469.16556	-47132.207
6.2400000	-14432.183	730.73789	-24926.254
6.2500000	-3432.4605	-7613.1881	67546.862
6.2600000	26522.531	1143.3628	43888.463
6.2700000	-20637.062	8831.9937	-40590.331
6.2800000	10220.772	501.36318	24205.978
6.2900000	-3976.7425	29.526999	32568.778
6.3000000	-15449.801	8347.4659	54328.724
6.3100000	4463.3075	-407.63397	-30209.245
6.3200000	22386.142	-4264.6596	57488.368
6.3300000	1035.3155	1694.4022	11254.112
6.3400000	-14475.122	4035.8165	-95233.224
6.3500000	5679.0145	-2680.9791	-32717.824
6.3600000	16713.620	-4588.4988	43227.530
6.3700000	3863.0583	-3103.0346	51135.586
6.3800000	-7098.1204	962.62507	-49457.953
6.3900000	-5400.1718	5762.8530	-4939.7251
6.4000000	36017.417	-7709.4722	73376.162
6.4100000	-9077.2346	1535.1330	27849.284
6.4200000	32267.116	689.31204	-3061.7462
6.4300000	-20059.735	-1757.6258	-35827.766
6.4400000	29329.563	-1547.8339	34757.324
6.4500000	962.04545	-1797.2374	117009.44
6.4600000	-38218.053	8503.0316	-89013.196
6.4700000	15963.816	2170.4012	-77536.875
6.4800000	71.213886	-7188.3064	110394.77
6.4900000	-23572.250	-7502.3551	60524.985
6.5000000	48709.790	1250.8163	-65367.723
6.5100000	-37254.618	6830.2078	-68829.333
6.5200000	45987.253	2017.6402	44228.659
6.5300000	-25804.420	-674.13211	84291.394
6.5400000	-8846.5677	3046.6399	-70604.828
6.5500000	17809.285	-1555.3561	-51269.608
6.5600000	10786.736	-5697.7857	39417.546
6.5700000	-26649.096	6763.9227	9770.0039
6.5800000	3453.2187	6728.1746	-31430.780
6.5900000	26409.026	-1877.3078	-31166.719
6.6000000	-26391.351	-1320.8034	11613.117
6.6100000	3675.3582	-5298.7163	67288.443
6.6200000	331.33665	2629.2446	-36463.432
6.6300000	13896.402	6202.7670	-46777.150
6.6400000	-30058.609	1748.6199	16877.325
6.6500000	26830.282	-5443.3887	27209.359
6.6600000	-32413.544	5254.1513	-39374.524
6.6700000	-3404.0187	-5495.8244	1431.7096
6.6800000	-25814.982	2303.9356	-32414.998
6.6900000	-24085.775	660.71576	-4034.8344
6.7000000	49163.081	-2273.9543	24949.561
6.7100000	-47513.396	3662.1435	-30926.413
6.7200000	11299.084	-2898.1592	-10850.239
6.7300000	-26469.338	-2657.6095	10662.951
6.7400000	30496.725	-65.256343	3571.0345
6.7500000	-1972.2056	-844.42686	38310.035
6.7600000	1535.4270	5431.5266	-79737.878
6.7700000	-22779.797	3183.0696	-4013.6439
6.7800000	72658.694	-6420.3097	62791.620
6.7900000	-39101.550	-2721.9671	36561.733
6.8000000	-36960.216	7778.1341	-116942.14
6.8100000	56129.206	3662.3214	10319.886
6.8200000	6003.4061	-160.17622	84262.920
6.8300000	-40258.744	2424.8798	-73211.901
6.8400000	14659.821	-992.55205	-53301.285
6.8500000	-40556.888	1157.2195	37124.800
6.8600000	28459.582	-2485.8124	51553.773
6.8700000	-40240.657	497.93583	-29896.587
6.8800000	36458.405	7065.4408	-82948.535
6.8900000	-43988.566	-334.33968	-5167.3913
6.9000000	26441.635	-3728.6561	49468.392
6.9100000	-8120.2159	-1529.3647	-69741.795
6.9200000	-3213.4432	-1317.9390	-26468.690
6.9300000	-2280.2610	-29.311386	65955.351
6.9400000	-1574.2746	6127.5561	-18904.314
6.9500000	43025.175	1394.8134	-52397.470
6.9600000	-13318.683	-1058.8497	69676.068
6.9700000	-41566.160	-1809.4154	39456.797
6.9800000	14397.236	3006.2935	-80591.692
6.9900000	23339.461	3405.2944	-13539.305
7.0000000	21215.904	-3397.6411	109055.64
7.0100000	-6531.3148	3774.5305	31007.480
7.0200000	10618.917	-2901.5101	-34655.973
7.0300000	-20949.715	-1362.7107	-25211.414
7.0400000	-11483.672	191.25101	-14317.761
7.0500000	38347.955	5084.5149	-5518.1489
7.0600000	-20730.486	3958.4132	34595.059
7.0700000	-2763.5567	-1723.0976	14651.249
7.0800000	2239.9247	197.52710	-51080.231
7.0900000	17622.374	-6402.7552	33682.720
7.1000000	-57430.854	3651.7271	11666.361
7.1100000	48825.439	4134.4697	-41946.194
7.1200000	-24319.664	4816.8689	-15744.655
7.1300000	-549.70249	-2277.9783	48107.107
7.1400000	-1791.5836	-5725.8127	-28763.937
7.1500000	1799.1520	-5236.4790	-58385.713
7.1600000	-24488.279	-1749.6589	45679.893
7.1700000	48612.784	-1385.0606	41940.601
7.1800000	-47864.467	3470.4086	1410.7936
7.1900000	23930.098	3470.8192	-51540.210
7.2000000	30111.710	-9772.7447	75895.298
7.2100000	-69291.724	-376.01808	-526.74786
7.2200000	66857.747	-1615.7212	-58340.924
7.2300000	5372.8400	4760.8819	3681.6751
7.2400000	-12110.260	2700.6088	41884.758
7.2500000	9276.3377	-2596.0146	34402.464
7.2600000	-25749.716	-1671.1878	-59395.525
7.2700000	41425.331	-1882.2162	-38740.007
7.2800000	-32771.528	-1219.4812	58649.232
7.2900000	42566.048	4046.4353	16165.568
7.3000000	-27324.202	6767.8191	-31450.517
7.3100000	58264.951	-5068.3887	41109.412
7.3200000	-24477.428	-2695.3868	11852.805
7.3300000	13081.354	-3694.2429	12233.752
7.3400000	22408.195	-3045.6900	12627.847
7.3500000	-24470.226	6762.2211	-29195.940
7.3600000	43654.642	-2748.9050	49294.087
7.3700000	30054.385	876.55013	8784.5587
7.3800000	-82850.917	4347.7727	-30063.349
7.3900000	43795.165	-12175.367	106271.41
7.4000000	-4541.2528	1391.8385	-23336.622
7.4100000	4901.6203	5095.6459	-62248.767
7.4200000	-8293.4496	2381.2592	55921.349
7.4300000	-995.97469	-2826.0929	50069.679
7.4400000	10361.615	-1839.9638	-53212.373
7.4500000	-8941.7999	-5337.3850	-14027.614
7.4600000	2103.1287	498.86714	8338.4643
7.4700000	1220.8607	3846.2083	9542.4306
7.4800000	16199.502	4046.2163	34496.822
7.4900000	-46561.191	4214.9170	-70284.753
7.5000000	49978.872	-6555.7861	-5440.1580
7.5100000	-34813.376	-4274.9864	41090.094
7.5200000	1279.5342	-1629.6834	-15540.281
7.5300000	-27123.338	6123.7308	-86817.366
7.5400000	21074.450	4286.3031	-2515.8306
7.5500000	-43672.464	-3006.8024	73642.302
7.5600000	-8765.9933	-3465.3317	-5300.5405
7.5700000	-50488.422	2790.5428	-81875.422
7.5800000	29945.346	-4425.6542	46451.956
7.5900000	-25766.058	370.01143	76809.875
7.6000000	26271.998	6663.2093	-47523.522
7.6100000	6441.1141	5656.6905	-60768.284
7.6200000	-31678.785	-8315.9262	71477.610
7.6300000	49451.021	-9543.0967	57687.494
7.6400000	-24633.511	6278.3296	-63449.173
7.6500000	-17026.003	3145.7493	26472.197
7.6600000	43482.948	794.07512	-5395.8135
7.6700000	-2714.3411	8911.5081	-57195.361
7.6800000	-25140.775	-2795.7967	56919.435
7.6900000	-17851.351	-4817.0112	33301.665
7.7000000	2135.5493	2861.2573	-68602.579
7.7100000	7043.0745	4727.2320	-16922.785
7.7200000	26936.255	6409.9957	71662.300
7.7300000	-12994.085	-612.52434	16357.742
7.7400000	-39544.262	-1649.3197	-84890.086
7.7500000	32705.064	-1979.4908	20168.936
7.7600000	-31638.464	-1531.2672	37798.167
7.7700000	7807.2699	5364.2546	49269.577
7.7800000	17727.706	2839.7932	-13509.708
7.7900000	-39050.595	4361.6261	-80173.598
7.8000000	7009.3428	-6659.0899	28511.453
7.8100000	29568.531	-12699.314	50679.299
7.8200000	-2363.0462	-2401.9498	4053.2358
7.8300000	37653.541	6567.4254	-52958.292
7.8400000	-45063.594	7736.3095	-15908.442
7.8500000	31294.777	-4068.4936	41716.967
7.8600000	-27790.740	-4812.7016	-67457.782
7.8700000	-12783.661	-4895.3023	-14773.619
7.8800000	34760.498	-3720.9982	54081.661
7.8900000	-666.48419	7939.7593	-19898.695
7.9000000	35378.487	3348.0261	-38888.286
7.9100000	-34846.040	2402.9687	-15109.133
7.9200000	68352.234	-14778.352	34357.160
7.9300000	-67215.488	-7169.0601	49450.258
7.9400000	68142.437	19.967169	-73715.894
7.9500000	-17863.793	5215.9737	-40921.943
7.9600000	4708.1835	-1481.8292	82047.063
7.9700000	-23945.427	4909.5605	-40424.269
7.9800000	8050.2419	-3999.5450	-5680.5310
7.9900000	-39615.206	-2272.9430	-47945.550
8.0000000	37626.234	-3543.1229	26783.124
8.0100000	-23470.752	7663.1189	61188.682
8.0200000	51926.505	2718.1265	-32079.592
8.0300000	-32638.424	3297.1169	-42653.383
8.0400000	21959.225	-9043.2645	72479.051
8.0500000	-19869.393	-3382.7615	-16207.376
8.0600000	5465.4992	674.57192	-42512.157
8.0700000	13780.162	3507.7951	37834.542
8.0800000	-13373.392	5907.8640	38535.998
8.0900000	34726.147	-854.71261	-4315.4826
8.1000000	-32535.301	-3041.5827	-42977.508
8.1100000	-26092.885	-9078.9180	61923.687
8.1200000	30403.409	-4799.8448	67713.009
8.1300000	-22088.958	13699.791	-166626.34
8.1400000	-5415.5918	3169.9669	-16713.933
8.1500000	22662.625	-9877.7141	93006.796
8.1600000	-30822.598	-2699.7621	-29905.262
8.1700000	56833.836	-9216.8812	-26273.465
8.1800000	-15684.106	-565.16705	11215.053
8.1900000	-3042.9504	7856.5534	-46014.886
8.2000000	17278.249	2866.7516	-8882.8051
8.2100000	-1828.0606	-4419.9056	93796.174
8.2200000	26161.295	-237.86215	-101325.70
8.2300000	-42984.411	2333.5777	-36193.711
8.2400000	50987.166	-6082.7609	56371.500
8.2500000	-23592.295	6821.3632	17536.362
8.2600000	-22862.327	8312.6256	-19108.564
8.2700000	14586.168	-2542.3969	7275.6785
8.2800000	70021.973	-9991.0929	14677.475
8.2900000	-20682.728	-4123.6548	-56411.713
8.3000000	-6241.7031	2434.6264	-55798.553
8.3100000	29377.820	2979.3219	21517.723
8.3200000	7033.4619	-596.06887	55791.505
8.3300000	14696.463	2382.4416	-13540.608
8.3400000	-23557.549	-5692.5531	-34628.938
8.3500000	29026.024	-8642.3555	-37119.023
8.3600000	-6324.6194	-3418.1188	64737.253
8.3700000	-16581.577	7658.2599	3480.4174
8.3800000	-10268.713	8570.0356	-50680.193
8.3900000	43915.432	-5504.8853	40415.923
8.4000000	-13430.253	-5911.5006	48943.174
8.4100000	11593.727	-3663.4080	-58834.356
8.4200000	35710.787	349.17537	-37388.785
8.4300000	-29813.705	3781.8901	78005.985
8.4400000	-51647.469	3455.6144	41660.247
8.4500000	21875.385	2856.2407	-81081.232
8.4600000	-57725.228	-4864.1299	-37886.441
8.4700000	26398.979	-12952.240	71236.216
8.4800000	-13490.668	784.96534	-70025.465
8.4900000	15423.128	1865.6512	-61198.962
8.5000000	-29767.892	3675.2408	20499.039
8.5100000	-13547.621	5777.8158	-55178.097
8.5200000	31240.523	-8529.2851	33864.880
8.5300000	-13676.225	-5262.3967	-12737.798
8.5400000	6365.4171	1283.3900	-38173.744
8.5500000	-21399.039	6030.0104	-15959.510
8.5600000	16123.130	3319.0766	45594.262
8.5700000	-9040.2699	-502.62514	3616.0835
8.5800000	36538.780	-6923.1284	1854.3522
8.5900000	-31958.866	3608.1758	-12246.457
8.6000000	5513.4900	763.57108	26928.892
8.6100000	-40183.126	12533.659	-15301.852
8.6200000	9161.8150	3017.2567	33053.103
8.6300000	774.32301	-412.23697	15378.606
8.6400000	18810.455	-7170.9689	1821.6323
8.6500000	40337.292	-6021.9754	31511.965
8.6600000	-32148.875	2515.2805	7936.9235
8.6700000	4133.2440	3041.0744	-34234.770
8.6800000	-42873.439	5395.9034	-15231.506
8.6900000	64265.868	-2462.1774	41746.119
8.7000000	-49742.911	-3124.5635	-9064.9805
8.7100000	70799.828	-4090.6458	-43516.388
8.7200000	-44805.545	5124.5721	51492.916
8.7300000	17165.833	3946.0278	67507.564
8.7400000	-41475.065	8248.4954	-46967.746
8.7500000	24862.049	-1724.2235	-31675.950
8.7600000	-2625.6155	-3880.2591	10352.435
8.7700000	-20852.982	-4604.3662	18972.514
8.7800000	-3451.1829	2281.6991	-10636.771
8.7900000	17697.879	269.43679	56195.073
8.8000000	10522.534	9482.6747	-3672.0832
8.8100000	-3623.7423	4711.3543	-36254.209
8.8200000	18709.784	-10471.192	82543.442
8.8300000	-24105.925	-5504.2401	45081.048
8.8400000	23286.008	-437.59732	-72012.808
8.8500000	-58816.018	8692.4480	-42535.249
8.8600000	51898.272	1039.3428	77666.626
8.8700000	19724.614	-4580.7167	80391.794
8.8800000	-33264.293	2224.3758	-87061.944
8.8900000	13469.129	-6856.9945	-39048.536
8.9000000	-13268.702	-4113.9946	35481.524
8.9100000	-8955.8862	7861.0741	-52934.994
8.9200000	-12727.631	5653.5310	-19417.707
8.9300000	59345.916	-9471.5493	94912.168
8.9400000	6963.9247	-2014.1810	-33506.546
8.9500000	-23770.253	-1905.5209	-55323.024
8.9600000	25806.892	-1839.8031	-16862.700
8.9700000	-21547.926	7052.1868	15406.576
8.9800000	36781.195	2709.7524	21022.389
8.9900000	-907.97615	-730.18542	-15599.796
9.0000000	-49145.204	-838.91419	-30554.484
9.0100000	59404.326	-11038.935	59209.043
9.0200000	-52684.269	3008.6907	-4520.1735
9.0300000	29855.134	4486.0934	-45994.763
9.0400000	-37137.405	12162.009	-47654.974
9.0500000	13917.317	-6465.2128	79842.395
9.0600000	-858.72975	-12554.399	20656.099
9.0700000	-21009.858	-7608.8988	-50847.119
9.0800000	24213.841	-2388.1608	16059.723
9.0900000	-1424.3287	4582.9974	21964.428
9.1000000	22256.639	7525.4416	-87550.994
9.1100000	-13706.232	2848.4484	-49166.030
9.1200000	11284.212	-9192.7022	84988.279
9.1300000	24301.936	-11313.836	44196.272
9.1400000	-38823.349	6924.0638	-46380.816
9.1500000	63969.253	1024.8711	31394.814
9.1600000	-84652.849	15611.449	-23504.308
9.1700000	36033.265	-4742.9535	34952.979
9.1800000	-289.93723	-8810.3290	18592.315
9.1900000	-26243.201	-5194.2093	-36846.423
9.2000000	25519.429	-4182.0380	42311.735
9.2100000	-18242.330	12057.057	-13336.324
9.2200000	9713.7343	1542.0034	64093.896
9.2300000	-36936.023	9518.7287	-44294.956
9.2400000	-3108.1718	-6975.8710	-32053.788
9.2500000	-21619.405	-5202.5086	-25332.932
9.2600000	28934.666	-9754.8537	137177.88
9.2700000	-25936.411	12583.351	5433.9419
9.2800000	74426.438	5735.3871	-75772.209
9.2900000	-8955.2939	2407.0010	1086.6217
9.3000000	-10104.980	-7496.9036	58728.428
9.3100000	35289.387	-7086.5937	18393.662
9.3200000	-27967.747	1820.9221	-28967.281
9.3300000	15856.631	-2383.0363	27502.784
9.3400000	10443.489	1284.8348	-18027.337
9.3500000	-24636.147	3832.2433	-42214.129
9.3600000	26417.512	-3026.7418	66029.541
9.3700000	32817.259	-3496.3807	20580.073
9.3800000	-39624.866	4129.9770	-21500.905
9.3900000	-22767.362	3998.2662	13043.986
9.4000000	25191.576	-2902.2793	-8086.9429
9.4100000	-5217.5981	-2296.8066	-10179.908
9.4200000	-39324.091	396.22931	-49220.128
9.4300000	18886.711	-1872.5659	16753.521
9.4400000	25334.644	-14790.869	117694.20
9.4500000	-38827.469	14364.675	-153434.20
9.4600000	26150.309	8390.7825	-73222.897
9.4700000	-17247.762	-2104.5803	88540.737
9.4800000	15201.511	-7716.3506	87332.626
9.4900000	-18621.838	2002.1535	-74489.354
9.5000000	30338.306	382.38988	-58222.092
9.5100000	26090.897	-3918.2046	70644.570
9.5200000	-50813.500	9463.6797	89049.717
9.5300000	25185.542	1428.7116	49435.849
9.5400000	4162.4627	-5977.4556	-54321.018
9.5500000	6833.7711	-6317.9925	-9762.9963
9.5600000	-17617.776	-809.16388	314.42711
9.5700000	52829.184	1738.4375	9122.1833
9.5800000	-40414.285	10794.555	24299.751
9.5900000	38831.324	-1586.4029	41825.213
9.6000000	-34413.535	-4307.2524	-23206.829
9.6100000	23649.835	-9393.8616	-39068.572
9.6200000	-6213.1264	1671.7434	-34763.555
9.6300000	8230.5941	4427.6782	25123.499
9.6400000	-961.72802	6952.4573	6820.4807
9.6500000	-8284.1515	2114.3091	-501.40114
9.6600000	2019.9008	-6984.5275	13684.386
9.6700000	1924.3878	-8919.4806	-43421.335
9.6800000	-17095.530	1425.5791	47607.740
9.6900000	-1185.3227	9102.3047	68331.681
9.7000000	12455.908	6955.2442	45550.021
9.7100000	-20088.012	4932.2752	-52210.157
9.7200000	7689.0243	-8993.9695	6227.9155
9.7300000	-10977.032	-10981.759	54940.230
9.7400000	38676.648	265.95512	-16742.468
9.7500000	-31800.615	10090.566	-89490.585
9.7600000	58782.265	-4425.1199	94277.428
9.7700000	-60432.766	3921.5897	19921.342
9.7800000	68166.948	-5060.2716	-13334.102
9.7900000	-75909.488	8026.5686	-106262.31
9.8000000	63441.905	-12806.280	85587.215
9.8100000	-27056.601	6233.3119	-14608.172
9.8200000	-17484.153	8339.0218	-101315.80
9.8300000	84192.927	4477.2411	14025.370
9.8400000	-43814.281	-4877.3231	36664.685
9.8500000	13836.820	-5173.5545	-9807.8908
9.8600000	47519.076	-2185.0382	-97.810013
9.8700000	-20512.214	6076.7482	-3086.4049
9.8800000	-4062.3760	-76.993689	-427.56720
9.8900000	17970.473	2700.6113	-34311.282
9.9000000	-41995.938	4750.5631	-14577.209
9.9100000	36244.869	-4725.2777	43421.253
9.9200000	-38207.866	3097.5570	-37847.203
9.9300000	50879.320	777.50937	-38903.070
9.9400000	-65253.241	3512.2060	25270.701
9.9500000	45628.647	-3922.8929	11715.522
9.9600000	-8549.2342	-4599.0812	-53774.543
9.9700000	58389.495	-5995.4595	72300.043
9.9800000	-19885.646	-1138.2759	50686.167
9.9900000	-51977.345	14190.584	-57423.389
10.000000	36841.465	6823.4967	-3205.0525
