# Supplementary material for: Study on vibration characteristics of roadheader cutting pre-cracked hard rock
Source: Sci Rep. 2026 Jan 21;16:5933. doi: 10.1038/s41598-026-37089-7 (PMC12894704; doi:10.1038/s41598-026-37089-7)
Supplement: Supplementary file 1 — Supplementary Material 1 [file 41598_2026_37089_MOESM1_ESM.zip › data/jgt-yl-x.csv]

QUERY DESCRIPTIONS
Q01 : Total Geometry Total Force X
GROUP/TYPE:	Wall1
SELECTED OBJECTS:	All
RANGE:	None
UNITS:	N
EXTRACTED DATA
TIME	Q01 : Total Geometry Total Force X
0	0
0.010002	-16336.95378
0.020001	-50149.6437
0.03	-61913.60857
0.040002	-114534.9922
0.050001	-54492.34105
0.06	-25017.47937
0.070002	-74493.25134
0.080001	-22874.86457
0.09	-15776.90686
0.100002	-27233.90027
0.110001	-51412.11771
0.12	-109638.4663
0.130002	-40116.26288
0.140001	-57642.01541
0.15	-45202.90641
0.160002	-93843.11129
0.170001	-74282.40608
0.18	-85455.98986
0.190002	-72725.11068
0.200001	-103715.8722
0.21	-124496.6641
0.220002	-114425.9694
0.230001	-62775.45028
0.24	-52259.43228
0.250002	-43562.17548
0.260001	-27829.44471
0.27	-75498.10798
0.280002	-105846.0798
0.290001	-118281.8184
0.3	-77328.77572
0.310002	-93076.18959
0.320001	-79441.67416
0.330003	-121665.2889
0.340002	-104326.6345
0.350001	-63779.86748
0.360003	-32850.89897
0.370002	-8884.188606
0.380001	-20003.96885
0.390003	1003.322025
0.400002	-38692.4483
0.410001	-87829.31806
0.420003	-60947.41341
0.430002	-32959.4208
0.440001	-12690.07589
0.450003	-38895.27252
0.460002	-21726.48147
0.470001	-22889.38685
0.480003	-67099.65972
0.490002	-77698.20192
0.500001	-63856.85947
0.510003	-82276.80338
0.520002	-81691.12541
0.530001	-37990.31035
0.540003	-19966.92438
0.550002	-29731.33043
0.560001	-36012.04783
0.570003	-33718.84804
0.580002	-20158.43971
0.590001	-35614.1502
0.600003	-54475.43249
0.610002	-42911.65059
0.620001	-66371.9705
0.630003	-109295.5044
0.640002	-77476.49749
0.650001	-64559.89123
0.660003	-106331.7853
0.670002	-59642.5871
0.680001	-86479.56524
0.690003	-128831.6943
0.700002	-135538.952
0.710001	-120582.26
0.720003	-113640.6718
0.730002	-174484.8927
0.740001	-156656.5328
0.750003	-133463.0525
0.760002	-51058.10459
0.770001	-116322.0088
0.780003	-102964.3916
0.790002	-76932.63636
0.800001	-68137.8197
0.810003	-34402.20201
0.820002	-39799.83723
0.830001	-43396.09175
0.840003	-54443.30304
0.850002	-75283.8929
0.860001	-84834.48032
0.870003	-75818.26677
0.880002	-102128.5305
0.890001	-62361.12237
0.900003	-62680.73023
0.910002	-118292.8531
0.920001	-128655.1329
0.930003	-76494.88511
0.940002	-53079.67805
0.950001	-54707.68833
0.960003	-81414.58127
0.970002	-92480.45103
0.980001	-140875.0789
0.990003	-112005.6489
1	-111917.1712
1.01	-48571.98766
1.02	-61241.8379
1.03	-63135.98486
1.04	-26988.29832
1.05	-39407.93197
1.06	-26406.68092
1.07	-53181.36835
1.08	-140058.8904
1.09	-179398.7622
1.1	-154428.9431
1.11	-187140.0943
1.12	-143339.9841
1.13	-128551.5938
1.14	-151503.124
1.15	-133421.4138
1.16	-70924.93672
1.17	-86327.03247
1.18	-80553.91145
1.19	-65130.17809
1.2	-98391.46746
1.21	-116095.1425
1.22	-74940.95375
1.23	-71815.17858
1.24	-90320.80103
1.25	-37864.52737
1.26	-69164.64276
1.27	-65791.26408
1.28	-79291.77112
1.29	-65868.11703
1.3	-43095.29794
1.31	-25058.57415
1.32	-116361.0062
1.33	-113340.3397
1.34	-82747.29088
1.35	-40266.29116
1.36	-95845.13728
1.37	-140807.1192
1.38	-93493.46094
1.39	-62327.59551
1.4	-50824.77411
1.41	-19814.75897
1.42	-50312.97833
1.43	-103304.393
1.44	-140211.1391
1.45	-58884.67873
1.46	-48526.80698
1.47	-91476.12443
1.48	-35701.32843
1.49	-77797.65573
1.5	-148571.6562
1.51	-133733.2221
1.52	-125821.8015
1.53	-110756.599
1.54	-137497.3033
1.55	-85795.58516
1.56	-37811.2877
1.57	-96112.74902
1.58	-57536.17337
1.59	-57339.06884
1.6	-73439.62553
1.61	-64007.93245
1.62	-24386.89364
1.63	-24809.52822
1.64	-54850.44666
1.65	-99521.25641
1.66	-127876.1248
1.67	-73414.65165
1.68	-13510.4923
1.69	-31383.80777
1.7	-83425.40794
1.71	-57262.32661
1.72	-43328.67015
1.73	-31332.22307
1.74	-50024.86085
1.75	-101740.0083
1.76	-87437.42724
1.77	-61221.73934
1.78	-60448.67427
1.79	-80122.65369
1.8	-73781.72249
1.81	-75241.04162
1.82	-46350.32559
1.83	-53160.27126
1.84	-67003.62478
1.85	-71333.00333
1.86	-79390.26198
1.87	-58028.23878
1.88	-44066.22605
1.89	-68366.52837
1.9	-90022.77913
1.91	-119289.9769
1.92	-83293.33912
1.93	-68864.80643
1.94	-136119.3512
1.95	-96121.63586
1.96	-51894.88787
1.97	-77356.96921
1.98	-114659.1344
1.99	-159035.1449
2	-165660.2929
2.01	-19909.61307
2.02	-73095.3719
2.03	-119188.3254
2.04	-106468.0754
2.05	-91565.88596
2.06	-51487.13654
2.07	-70479.45034
2.08	-158177.6621
2.09	-155184.0334
2.1	-69147.3925
2.11	-62811.86473
2.12	-74686.63277
2.13	-82304.63072
2.14	-90359.43343
2.15	-116366.3298
2.16	-131893.5899
2.17	-192643.7945
2.18	-189518.3111
2.19	-133273.7611
2.2	-108049.1017
2.21	-74827.1715
2.22	-58776.97276
2.23	-92040.54192
2.24	-95620.08881
2.25	-10196.52044
2.26	-10830.49548
2.27	-24853.66673
2.28	-59108.88548
2.29	-52826.22877
2.3	-41354.99323
2.31	-41078.35768
2.32	-99751.97864
2.33	-112051.386
2.34	-90497.67588
2.35	-85103.68035
2.36	-129972.7326
2.37	-138672.5576
2.38	-117949.3027
2.39	-162321.2341
2.4	-245450.4182
2.41	-235586.4704
2.42	-185786.2666
2.43	-107014.5401
2.44	-51522.73078
2.45	-87271.01351
2.46	-91869.00612
2.47	-93590.36041
2.48	-38688.352
2.49	-30163.32048
2.5	-83631.89175
2.51	-146895.2964
2.52	-105377.4916
2.53	-78959.11211
2.54	-54024.98882
2.55	-98646.98005
2.56	-101671.4709
2.57	-68044.82444
2.58	-84190.56196
2.59	-100661.8781
2.6	-93044.79745
2.61	-100182.2708
2.62	-69549.61183
2.63	-44755.43634
2.64	-65838.71119
2.65	-69396.06453
2.66	-48880.93507
2.67	-56643.34802
2.68	-82369.30598
2.69	-77146.67054
2.7	-125560.8995
2.71	-154526.1259
2.72	-95415.2994
2.73	-66082.41878
2.74	-98113.74404
2.75	-99322.51437
2.76	-151917.9529
2.77	-130014.2748
2.78	-68060.73638
2.79	-84156.66589
2.8	-56896.87545
2.81	-28248.23283
2.82	-65623.96267
2.83	-101665.1491
2.84	-109621.0977
2.85	-136531.1039
2.86	-96179.48669
2.87	-97602.22441
2.88	-145702.6292
2.89	-116559.5152
2.9	-119352.7303
2.91	-113172.8903
2.92	-118781.3088
2.93	-123951.2045
2.94	-161611.9467
2.95	-115230.2596
2.96	-108906.8817
2.97	-156400.292
2.98	-179101.7192
2.99	-157899.6027
3	-297165.4835
3.01	-127132.9712
3.02	-53133.87766
3.03	-55918.45185
3.04	-14340.66206
3.05	-101351.2562
3.06	-139010.7341
3.07	-173128.4504
3.08	-147002.9341
3.09	-111084.1787
3.1	-157836.5175
3.11	-130814.1678
3.12	-67270.20997
3.13	-87388.74307
3.14	-88362.79029
3.15	-81061.03516
3.16	-115724.4764
3.17	-122013.6111
3.18	-125081.7291
3.19	-93141.46705
3.2	-141538.2058
3.21	-229716.9149
3.22	-171903.4769
3.23	-117589.0284
3.24	-96788.84522
3.25	-88553.76399
3.26	-125910.2421
3.27	-175387.4887
3.28	-172230.9338
3.29	-122901.4776
3.3	-162022.7147
3.31	-150452.6692
3.32	-112105.0796
3.33	-158399.2112
3.34	-157083.4727
3.35	-131643.5541
3.36	-106667.9218
3.37	-138262.5166
3.38	-174964.38
3.39	-92582.80972
3.4	-61098.29547
3.41	-172783.0766
3.42	-178956.3919
3.43	-168190.7922
3.44	-170396.2724
3.45	-112178.4853
3.46	-142091.2729
3.47	-142264.1075
3.48	-223126.1813
3.49	-210920.2049
3.5	-164402.1909
3.51	-196741.1574
3.52	-187147.3161
3.53	-170772.9891
3.54	-124023.5138
3.55	-99644.39601
3.56	-94691.31727
3.57	-88785.35121
3.58	-120789.8803
3.59	-117326.599
3.6	-134591.9998
3.61	-94434.72335
3.62	-94874.7669
3.63	-94483.59372
3.64	-100205.0502
3.65	-79932.72654
3.66	-41470.09555
3.67	-53398.2482
3.68	-119917.3095
3.69	-135061.0392
3.7	-103595.1663
3.71	-145664.9698
3.72	-158439.7314
3.73	-189047.5802
3.74	-146429.8723
3.75	-193316.6486
3.76	-84639.56961
3.77	-128156.7933
3.78	-164063.4732
3.79	-142793.5083
3.8	-186479.4804
3.81	-203775.0803
3.82	-157865.4041
3.83	-131142.8954
3.84	-154075.7289
3.85	-119462.56
3.86	-46016.75033
3.87	-71231.98777
3.88	-53547.87624
3.89	-105281.9806
3.9	-101780.8406
3.91	-116065.7251
3.92	-96840.7731
3.93	-108974.9627
3.94	-153757.7365
3.95	-123036.8157
3.96	-78670.87567
3.97	-79228.92812
3.98	-37966.45058
3.99	-83492.08971
4	-48977.55718
4.01	-83241.01195
4.02	-94820.57805
4.03	-79909.38788
4.04	-101496.7153
4.05	-227969.2399
4.06	-141438.2503
4.07	-88451.61662
4.08	-121982.7011
4.09	-113274.6266
4.1	-97298.39008
4.11	-173570.0337
4.12	-150762.6287
4.13	-95171.33417
4.14	-113405.2069
4.15	-116214.2161
4.16	-172922.9203
4.17	-200359.1559
4.18	-179274.2598
4.19	-164677.394
4.2	-130567.3368
4.21	-82766.10483
4.22	-121928.0321
4.23	-131375.0991
4.24	-157401.9416
4.25	-75369.34987
4.26	-76808.6101
4.27	-39745.53748
4.28	-94545.9272
4.29	-66222.65928
4.3	-98072.34972
4.31	-131590.0766
4.32	-114145.666
4.33	-112034.6478
4.34	-128054.506
4.35	-162801.961
4.36	-159822.3616
4.37	-184722.1386
4.38	-100783.0975
4.39	-123951.5131
4.4	-96472.0895
4.41	-50560.89323
4.42	-67367.83943
4.43	-28674.33154
4.44	-50206.5393
4.45	-80827.02851
4.46	-177105.5986
4.47	-143625.7837
4.48	-110699.5733
4.49	-111756.8737
4.5	-157540.0989
4.51	-111941.1088
4.52	-88571.69666
4.53	-53652.0392
4.54	-131540.5837
4.55	-114896.9891
4.56	-144695.4795
4.57	-126939.2392
4.58	-97257.13211
4.59	-146864.0405
4.6	-137166.6577
4.61	-79896.31225
4.62	-154709.9644
4.63	-108986.3051
4.64	-148244.488
4.65	-142916.9183
4.66	-147268.3928
4.67	-115993.2689
4.68	-197170.165
4.69	-176827.3353
4.7	-120277.6818
4.71	-185151.6456
4.72	-225898.2023
4.73	-219644.3179
4.74	-188237.0241
4.75	-174836.678
4.76	-124595.9155
4.77	-133673.1914
4.78	-138505.0236
4.79	-186256.41
4.8	-97379.04477
4.81	-99481.16575
4.82	-185486.8959
4.83	-225354.5528
4.84	-118217.6631
4.85	-92906.51543
4.86	-100253.5659
4.87	-111318.949
4.88	-47373.75628
4.89	-72553.56981
4.9	-44998.79043
4.91	-42246.40931
4.92	-123401.439
4.93	-227548.116
4.94	-206278.9635
4.95	-129528.5632
4.96	-170377.2943
4.97	-227696.761
4.98	-244247.6078
4.99	-189840.2152
5	-169562.2858
5.01	-136324.4982
5.02	-117791.829
5.03	-195409.4933
5.04	-189097.7253
5.05	-143743.9199
5.06	-208208.7762
5.07	-133643.8302
5.08	-81186.27777
5.09	-68850.29572
5.1	-69856.44072
5.11	-130156.729
5.12	-117148.4826
5.13	-87735.98221
5.14	-131290.9139
5.15	-93217.51968
5.16	-73921.61534
5.17	-107231.0834
5.18	-123192.3536
5.19	-81959.38904
5.2	-125204.7587
5.21	-118069.708
5.22	-93580.88912
5.23	-76828.32366
5.24	-130967.454
5.25	-97753.42112
5.26	-123874.1397
5.27	-138971.6647
5.28	-203223.9196
5.29	-153544.5678
5.3	-190451.1413
5.31	-205496.9719
5.32	-132303.8761
5.33	-102419.6896
5.34	-101436.3874
5.35	-184877.0668
5.36	-134517.1663
5.37	-166119.947
5.38	-150303.0463
5.39	-140974.5952
5.4	-107291.8651
5.41	-173298.4352
5.42	-185622.8227
5.43	-183800.3859
5.44	-185071.9078
5.45	-190273.4225
5.46	-146167.9704
5.47	-234155.1095
5.48	-224641.4109
5.49	-189338.2279
5.5	-176813.2821
5.51	-132392.7659
5.52	-83597.47791
5.53	-109607.8
5.54	-153187.8068
5.55	-138983.5861
5.56	-108120.5012
5.57	-90671.84163
5.58	-150515.1156
5.59	-135189.8322
5.6	-144396.4382
5.61	-200968.5634
5.62	-155429.1296
5.63	-197081.8202
5.64	-119338.9323
5.65	-54032.7755
5.66	-59108.85505
5.67	-99497.83816
5.68	-113371.3279
5.69	-58444.89307
5.7	-113971.108
5.71	-76752.20324
5.72	-80854.49451
5.73	-119946.7259
5.74	-104098.1321
5.75	-136183.0478
5.76	-222650.4801
5.77	-172685.2688
5.78	-216498.0053
5.79	-205872.3655
5.8	-170628.127
5.81	-114921.1631
5.82	-141645.5366
5.83	-168448.6093
5.84	-162862.6015
5.85	-127065.8214
5.86	-190087.4859
5.87	-191659.751
5.88	-136224.1317
5.89	-124880.1313
5.9	-152150.4595
5.91	-139666.3032
5.92	-102926.232
5.93	-109544.9298
5.94	-136267.3911
5.95	-148710.3565
5.96	-67504.73089
5.97	-148380.3503
5.98	-164803.5609
5.99	-119466.692
6	-112418.9857
6.01	-199511.5091
6.02	-180561.5261
6.03	-189473.8549
6.04	-152297.3945
6.05	-118927.3403
6.06	-146512.072
6.07	-120569.8166
6.08	-155117.9816
6.09	-137953.7511
6.1	-162838.6415
6.11	-216306.1116
6.12	-155735.108
6.13	-210044.7198
6.14	-179142.7622
6.15	-116508.5999
6.16	-114142.7113
6.17	-150503.6966
6.18	-123960.4679
6.19	-80954.4449
6.2	-132307.1666
6.21	-175825.4074
6.22	-184835.6621
6.23	-183938.1869
6.24	-169226.1721
6.25	-150050.5202
6.26	-79247.92823
6.27	-152690.5731
6.28	-137643.6076
6.29	-185353.0171
6.3	-150292.5982
6.31	-199768.9983
6.32	-213374.7546
6.33	-119747.074
6.34	-78387.36435
6.35	-39247.31778
6.36	-30867.3828
6.37	-65203.60678
6.38	-147443.2432
6.39	-184400.999
6.4	-117560.2376
6.41	-90395.1957
6.42	-77379.62755
6.43	-88767.90526
6.44	-118217.4679
6.45	-92806.97426
6.46	-90993.1327
6.47	-105896.8846
6.48	-100772.9569
6.49	-96539.72416
6.5	-53533.69973
6.51	-62097.888
6.52	-85210.80159
6.53	-81637.9072
6.54	-96126.31495
6.55	-128493.6668
6.56	-174716.106
6.57	-180344.1917
6.58	-133616.5896
6.59	-118590.8425
6.6	-144076.0499
6.61	-157226.984
6.62	-127211.4383
6.63	-203319.0887
6.64	-149491.6047
6.65	-114879.8876
6.66	-187143.2897
6.67	-187461.863
6.68	-209201.6801
6.69	-183357.0156
6.7	-175526.3092
6.71	-169166.5319
6.72	-134282.3868
6.73	-175307.0654
6.74	-167182.1309
6.75	-140821.6971
6.76	-123215.6265
6.77	-163779.6971
6.78	-193909.1901
6.79	-194392.9572
6.8	-177428.2808
6.81	-230977.8362
6.82	-116630.3006
6.83	-71860.81589
6.84	-91945.71384
6.85	-95750.42442
6.86	-162572.9618
6.87	-141753.0962
6.88	-110782.7547
6.89	-217499.941
6.9	-199522.3543
6.91	-162088.0546
6.92	-186311.1617
6.93	-141760.1063
6.94	-181483.1256
6.95	-230583.1119
6.96	-296215.142
6.97	-226171.6614
6.98	-129882.0786
6.99	-133302.6151
7	-145770.8808
7.01	-206794.8815
7.02	-123472.4091
7.03	-87634.69888
7.04	-73765.44772
7.05	-136851.8391
7.06	-135013.5089
7.07	-147350.9968
7.08	-140519.0091
7.09	-128704.5208
7.1	-159279.1059
7.11	-99497.66225
7.12	-98082.79465
7.13	-116920.1117
7.14	-112505.598
7.15	-134423.1846
7.16	-174707.687
7.17	-127725.993
7.18	-129667.7226
7.19	-194394.3504
7.2	-176187.1577
7.21	-203879.293
7.22	-171111.9488
7.23	-184254.6008
7.24	-222776.4868
7.25	-178780.6067
7.26	-162579.8705
7.27	-200107.3635
7.28	-143747.4918
7.29	-76453.62267
7.3	-184034.0004
7.31	-155314.6021
7.32	-91565.60007
7.33	-95940.43331
7.34	-135061.3869
7.35	-166852.2209
7.36	-130438.3998
7.37	-102170.5496
7.38	-118144.9396
7.39	-110844.859
7.4	-161320.994
7.41	-146036.2315
7.42	-100252.3477
7.43	-91131.32076
7.44	-80667.68622
7.45	-138003.1289
7.46	-227553.0365
7.47	-205068.3145
7.48	-171446.7394
7.49	-140710.8246
7.5	-111363.8096
7.51	-126324.1818
7.52	-79455.41631
7.53	-114125.2541
7.54	-144193.2581
7.55	-122232.7298
7.56	-55942.11603
7.57	-117564.7157
7.58	-235416.4063
7.59	-119491.4908
7.6	-184292.6413
7.61	-143250.7895
7.62	-133278.1474
7.63	-125009.593
7.64	-237875.0816
7.65	-191348.6591
7.66	-166700.3757
7.67	-211574.8575
7.68	-212280.1645
7.69	-193481.6986
7.7	-182695.2194
7.71	-170957.1761
7.72	-177759.1338
7.73	-177182.7614
7.74	-220289.7394
7.75	-224974.7492
7.76	-218770.3423
7.77	-238731.2711
7.78	-212201.3293
7.79	-213520.9428
7.8	-173056.8176
7.81	-144487.1458
7.82	-115052.4949
7.83	-52778.52827
7.84	-123741.9373
7.85	-91567.98054
7.86	-100799.6009
7.87	-157679.3389
7.88	-174025.7386
7.89	-179464.7686
7.9	-118522.8242
7.91	-158776.6529
7.92	-129912.7827
7.93	-183673.0435
7.94	-134855.8989
7.95	-86303.36446
7.96	-116611.2018
7.97	-137676.5967
7.98	-126578.0262
7.99	-153429.2443
8	-169074.2373
8.01	-83707.07193
8.02	-117126.9119
8.03	-176400.1555
8.04	-157545.0674
8.05	-121681.2642
8.06	-89775.10041
8.07	-163762.2341
8.08	-132626.7024
8.09	-152425.6299
8.1	-250256.4842
8.11	-316518.247
8.12	-234492.5187
8.13	-179957.9535
8.14	-104551.1859
8.15	-97308.60876
8.16	-120561.0527
8.17	-106210.7721
8.18	-83030.79976
8.19	-125689.1572
8.2	-195037.3073
8.21	-185680.0326
8.22	-152450.8366
8.23	-132125.2552
8.24	-124605.8723
8.25	-94583.23376
8.26	-99817.80098
8.27	-155241.3945
8.28	-80930.57409
8.29	-100284.5051
8.3	-61982.27459
8.31	-106594.0354
8.32	-157310.003
8.33	-130611.6788
8.34	-106960.0401
8.35	-149235.1858
8.36	-159399.5646
8.37	-118463.6572
8.38	-154650.58
8.39	-135047.2236
8.4	-149644.2658
8.41	-169104.4623
8.42	-112525.644
8.43	-173282.8022
8.44	-133257.4976
8.45	-119613.8743
8.46	-113357.6392
8.47	-134304.2263
8.48	-106411.9669
8.49	-91036.05361
8.5	-115489.7673
8.51	-178300.994
8.52	-174587.7048
8.53	-128074.4442
8.54	-105709.1824
8.55	-84576.0512
8.56	-111284.6768
8.57	-122384.9755
8.58	-91879.8119
8.59	-133818.7129
8.6	-219328.5572
8.61	-218203.7103
8.62	-143559.6787
8.63	-137281.694
8.64	-131257.8056
8.65	-92282.48276
8.66	-77619.41949
8.67	-91848.0998
8.68	-177420.0026
8.69	-177517.9306
8.7	-148306.8386
8.71	-144865.1662
8.72	-225500.6217
8.73	-200987.1043
8.74	-147345.3876
8.75	-95881.97632
8.76	-94224.21482
8.77	-137973.793
8.78	-178835.7131
8.79	-138240.9729
8.8	-165236.0351
8.81	-265619.4674
8.82	-236861.4386
8.83	-146523.4154
8.84	-115600.9728
8.85	-128036.8846
8.86	-218485.3944
8.87	-253724.0998
8.88	-147848.0652
8.89	-130506.1416
8.9	-186289.2299
8.91	-146870.4933
8.92	-185884.9104
8.93	-209486.2541
8.94	-176229.9095
8.95	-91258.14145
8.96	-73242.69275
8.97	-84937.63604
8.98	-124803.2324
8.99	-165539.4852
9	-153000.8664
9.01	-132101.751
9.02	-132614.4486
9.03	-62496.49486
9.04	-60896.0643
9.05	-103575.5803
9.06	-109604.9841
9.07	-176629.9079
9.08	-211298.9843
9.09	-220111.6861
9.1	-106507.4934
9.11	-103054.6233
9.12	-177883.9504
9.13	-144203.7364
9.14	-153668.7222
9.15	-105482.6075
9.16	-129267.5816
9.17	-81853.46882
9.18	-55034.30515
9.19	-86038.8099
9.2	-112542.1057
9.21	-250470.1806
9.22	-233786.4738
9.23	-212535.6217
9.24	-178071.7581
9.25	-171169.8967
9.26	-138157.1685
9.27	-213731.732
9.28	-170201.4256
9.29	-122822.2501
9.3	-120693.202
9.31	-116935.0203
9.32	-138098.199
9.33	-141880.7117
9.34	-207372.6464
9.35	-161993.1516
9.36	-181383.0715
9.37	-217738.4133
9.38	-177749.602
9.39	-177139.5741
9.4	-80382.06219
9.41	-80781.32247
9.42	-101945.7884
9.43	-216882.612
9.44	-157156.445
9.45	-116713.2203
9.46	-74186.18033
9.47	-157053.5084
9.48	-155590.9012
9.49	-69887.91439
9.5	-70201.47964
9.51	-89808.23993
9.52	-113042.453
9.53	-128201.1908
9.54	-126062.8139
9.55	-144587.9529
9.56	-146843.9637
9.57	-130809.7236
9.58	-139087.635
9.59	-141482.4748
9.6	-185924.3621
9.61	-132586.0954
9.62	-184745.7717
9.63	-188624.7849
9.64	-201116.0979
9.65	-176764.8543
9.66	-153465.5187
9.67	-107007.171
9.68	-123250.8314
9.69	-102933.5476
9.7	-145148.8421
9.71	-140805.209
9.72	-149636.208
9.73	-209512.3991
9.74	-191946.5576
9.75	-234860.2344
9.76	-179204.2975
9.77	-176895.6097
9.78	-108019.4982
9.79	-214702.7566
9.8	-203212.3985
9.81	-190589.1035
9.82	-154737.9036
9.83	-154092.062
9.84	-195739.2961
9.85	-227343.8516
9.86	-247179.9494
9.87	-239270.4323
9.88	-172680.0835
9.89	-94893.84116
9.9	-125096.7994
9.91	-163053.1639
9.92	-159482.5224
9.93	-115007.3842
9.94	-145576.7552
9.95	-113870.9781
9.96	-162672.1582
9.97	-174329.44
9.98	-154122.4271
9.99	-127599.2055
10	-106137.8067
