# Supplementary material for: Study on vibration characteristics of roadheader cutting pre-cracked hard rock
Source: Sci Rep. 2026 Jan 21;16:5933. doi: 10.1038/s41598-026-37089-7 (PMC12894704; doi:10.1038/s41598-026-37089-7)
Supplement: Supplementary file 1 — Supplementary Material 1 [file 41598_2026_37089_MOESM1_ESM.zip › data/jgt-yl-y.csv]

QUERY DESCRIPTIONS
Q01 : Total Geometry Total Force Y
GROUP/TYPE:	Wall1
SELECTED OBJECTS:	All
RANGE:	None
UNITS:	N
EXTRACTED DATA
TIME	Q01 : Total Geometry Total Force Y
0	0
0.010002	-14179.86694
0.020001	-55850.29594
0.03	-58563.60734
0.040002	-60372.24369
0.050001	-13263.92677
0.06	-13346.96305
0.070002	-80057.06712
0.080001	-25215.49543
0.09	-20863.18963
0.100002	-12777.30028
0.110001	-26827.21021
0.12	-80853.54009
0.130002	1533.214009
0.140001	-9697.604971
0.15	-6589.086937
0.160002	-23212.50618
0.170001	-21899.45587
0.18	11847.04746
0.190002	-65785.34604
0.200001	-66730.15193
0.21	-29416.51199
0.220002	-55563.03295
0.230001	-92661.45618
0.24	-53626.00113
0.250002	-78251.13856
0.260001	-34383.3472
0.27	-9023.941772
0.280002	-28509.61931
0.290001	-74199.86186
0.3	-18700.27546
0.310002	-35260.06486
0.320001	-32218.71724
0.330003	-56782.36123
0.340002	-67002.98488
0.350001	-27060.47772
0.360003	-1145.655714
0.370002	-9372.058716
0.380001	-43995.58218
0.390003	-26646.56122
0.400002	-31415.52969
0.410001	-56192.28264
0.420003	-60077.95471
0.430002	-34956.87358
0.440001	-5787.621496
0.450003	-4200.334332
0.460002	-14633.58089
0.470001	-15809.6785
0.480003	-54046.46883
0.490002	-58715.39666
0.500001	-43960.0309
0.510003	-65267.76086
0.520002	-48462.89868
0.530001	-35013.25859
0.540003	-19467.7796
0.550002	-24321.42187
0.560001	-36474.06341
0.570003	-19891.33884
0.580002	-20368.31841
0.590001	-14089.60443
0.600003	-48767.93222
0.610002	-24550.47293
0.620001	-25832.58116
0.630003	-90260.19271
0.640002	-56548.08367
0.650001	-33896.66752
0.660003	-66016.82375
0.670002	-18414.53896
0.680001	-24937.05916
0.690003	-29881.06571
0.700002	-61905.82218
0.710001	-51976.20828
0.720003	-51082.15585
0.730002	-78234.07766
0.740001	-84565.57722
0.750003	-111688.234
0.760002	1989.340631
0.770001	-9587.72192
0.780003	-19049.13332
0.790002	-56199.20272
0.800001	-79750.01795
0.810003	-32582.66161
0.820002	-27123.9971
0.830001	4462.933277
0.840003	-1549.616079
0.850002	-11549.06065
0.860001	-18346.25812
0.870003	-35896.26466
0.880002	-58455.58301
0.890001	-30652.24515
0.900003	-42439.17321
0.910002	-47810.13793
0.920001	-45680.68618
0.930003	-43720.90812
0.940002	-51762.30781
0.950001	-64884.34414
0.960003	-49868.50319
0.970002	-35323.58476
0.980001	-35653.54595
0.990003	-29304.91758
1	-79919.60227
1.01	-70238.00224
1.02	-64520.95928
1.03	-59262.37644
1.04	-62350.9891
1.05	-45662.21673
1.06	-16229.53614
1.07	-49492.31496
1.08	-85261.68502
1.09	-129030.6598
1.1	-111693.1641
1.11	-160038.9269
1.12	-149857.1479
1.13	-114706.162
1.14	-132029.2592
1.15	-148577.7266
1.16	-102333.5411
1.17	-112949.9809
1.18	-99568.25727
1.19	-82003.73185
1.2	-72801.4739
1.21	-61739.00562
1.22	-22582.30823
1.23	-37870.83647
1.24	-104327.3664
1.25	-40815.59463
1.26	-61143.32693
1.27	-46833.69249
1.28	-28553.33255
1.29	-55582.55791
1.3	-54116.47668
1.31	-23142.79863
1.32	-70696.08372
1.33	-58344.02905
1.34	-15715.19563
1.35	-29971.52865
1.36	-34990.89446
1.37	-58062.22986
1.38	-28430.31438
1.39	-25742.94516
1.4	-44502.62803
1.41	-19936.39923
1.42	-43210.54299
1.43	-61905.06352
1.44	-57439.51241
1.45	-92329.99678
1.46	-74097.49459
1.47	-109163.8739
1.48	-27755.92151
1.49	-73526.09379
1.5	-77662.79542
1.51	-49785.25437
1.52	-92290.60537
1.53	-75185.86445
1.54	-63431.58819
1.55	-44798.76074
1.56	-41075.88665
1.57	-73963.31858
1.58	-66205.61283
1.59	-91241.18045
1.6	-135468.6276
1.61	-104033.1391
1.62	-140696.5755
1.63	-67275.39564
1.64	-65556.53492
1.65	-85919.341
1.66	-113182.5994
1.67	-43165.5848
1.68	-15422.6979
1.69	-33421.79141
1.7	-74672.20968
1.71	-93173.98829
1.72	-59382.43575
1.73	-40901.61661
1.74	-69668.8004
1.75	-91022.99398
1.76	-69472.43308
1.77	-87040.91961
1.78	-78939.25617
1.79	-78940.20613
1.8	-78431.62512
1.81	-52270.70993
1.82	-64544.84178
1.83	-58190.29193
1.84	-76340.37211
1.85	-72333.95793
1.86	-58104.82393
1.87	-32522.72693
1.88	-20138.7449
1.89	-59200.74027
1.9	-62060.79297
1.91	-28526.50825
1.92	6704.412151
1.93	-1634.017905
1.94	-25952.62892
1.95	-29198.83822
1.96	-37707.55156
1.97	-65202.75317
1.98	-89243.68368
1.99	-76589.27555
2	-38785.33454
2.01	-21121.20338
2.02	-41392.15503
2.03	-56078.85878
2.04	-91445.05725
2.05	-92579.66664
2.06	-63349.6095
2.07	-74969.49941
2.08	-114030.1156
2.09	-85611.93013
2.1	-43484.85881
2.11	-37220.35535
2.12	-61297.74465
2.13	-61050.31869
2.14	-22120.69234
2.15	-30947.80614
2.16	-84507.2394
2.17	-124261.7203
2.18	-110661.2473
2.19	-90948.43759
2.2	-135197.8588
2.21	-98561.67105
2.22	-85458.83507
2.23	-42542.88534
2.24	-33751.41248
2.25	-19529.12346
2.26	-36066.26896
2.27	-57283.91115
2.28	-95354.84396
2.29	-35317.51713
2.3	-49135.44759
2.31	-46136.34781
2.32	-82761.15455
2.33	-102163.5699
2.34	-22887.41431
2.35	-59555.58808
2.36	-115491.0794
2.37	-156032.9214
2.38	-132102.3915
2.39	-121168.9714
2.4	-91788.20255
2.41	-64795.41403
2.42	-66989.7545
2.43	-27727.47255
2.44	-28652.88852
2.45	-52385.52678
2.46	-70335.5721
2.47	-52353.4421
2.48	-18188.11994
2.49	-14703.57838
2.5	-26977.55821
2.51	-49875.00962
2.52	-38972.21086
2.53	-75128.4499
2.54	-51967.55696
2.55	-77454.26289
2.56	-74476.98788
2.57	-53556.26509
2.58	-42214.00942
2.59	-57077.5479
2.6	-62734.51317
2.61	-86745.69953
2.62	-42721.55588
2.63	-43071.36966
2.64	-40901.43108
2.65	-92997.46997
2.66	-108319.6036
2.67	-69546.72684
2.68	-78779.41624
2.69	-58947.94119
2.7	-66152.88033
2.71	-115204.5162
2.72	-115270.7562
2.73	-82122.70927
2.74	-76607.19171
2.75	-37394.44052
2.76	-71978.48397
2.77	-50069.35218
2.78	-36217.19265
2.79	-40184.80223
2.8	-2873.152171
2.81	-21215.97589
2.82	-24278.99685
2.83	-64167.24573
2.84	-89331.04687
2.85	-67935.84632
2.86	-17835.47834
2.87	-27997.67042
2.88	-44957.72682
2.89	-70714.41635
2.9	-161832.6648
2.91	-162060.1921
2.92	-119240.013
2.93	-57021.46318
2.94	-82484.81969
2.95	-93195.38448
2.96	-122534.5077
2.97	-118166.3675
2.98	-165910.5016
2.99	-152737.7747
3	-188562.7276
3.01	-103792.7243
3.02	-83993.686
3.03	-43632.45991
3.04	-44206.85605
3.05	-53177.09788
3.06	-65862.58109
3.07	-53303.51178
3.08	-75465.16309
3.09	-40284.47926
3.1	-59380.94689
3.11	-81330.19881
3.12	-7843.589546
3.13	-13067.11617
3.14	-51222.24369
3.15	-58873.08885
3.16	-48718.75765
3.17	-22138.49344
3.18	-83396.62895
3.19	-72843.64561
3.2	-62033.3428
3.21	-89894.61209
3.22	-125002.321
3.23	-70527.63688
3.24	-31490.82886
3.25	-30221.74628
3.26	-48304.96576
3.27	-64779.84034
3.28	-28484.11356
3.29	-52760.21914
3.3	-79525.35158
3.31	-94398.67266
3.32	-116939.5793
3.33	-134708.9271
3.34	-168725.7342
3.35	-77969.66184
3.36	-105070.3054
3.37	-144827.7577
3.38	-218105.5096
3.39	-170743.8388
3.4	-129465.6529
3.41	-105921.982
3.42	-89084.61545
3.43	-26311.96903
3.44	-29385.61643
3.45	-28403.12711
3.46	-53581.17042
3.47	-32916.35389
3.48	-121110.4433
3.49	-64427.22045
3.5	-62763.22925
3.51	-88996.7155
3.52	-128412.9446
3.53	-131016.8485
3.54	-125723.6716
3.55	-92874.27282
3.56	-84080.05283
3.57	-52936.74103
3.58	-95409.12388
3.59	-71822.24591
3.6	-118952.196
3.61	-90213.38714
3.62	-97239.51311
3.63	-102934.6114
3.64	-81146.36066
3.65	-74916.18716
3.66	-45549.8757
3.67	-21306.51719
3.68	-48563.04464
3.69	-52008.75443
3.7	-40336.58928
3.71	-45622.03092
3.72	-63599.05177
3.73	-104118.059
3.74	-79161.67086
3.75	-53307.14302
3.76	-93327.26067
3.77	-180285.8225
3.78	-218777.0833
3.79	-114015.1362
3.8	-100947.1206
3.81	-158022.5562
3.82	-111783.2034
3.83	-105651.373
3.84	-100508.6238
3.85	-97339.32152
3.86	-38734.43198
3.87	-53712.61103
3.88	-68193.82852
3.89	-67775.31439
3.9	-70589.33802
3.91	-117300.805
3.92	-144066.3602
3.93	-169802.7977
3.94	-184597.6103
3.95	-133473.7917
3.96	-147596.4122
3.97	-25653.00186
3.98	-38944.12494
3.99	-141709.483
4	-153687.4442
4.01	-112741.088
4.02	-98579.13309
4.03	-109654.0136
4.04	-104733.6021
4.05	-190774.5895
4.06	-165219.8958
4.07	-101541.4668
4.08	-80547.16105
4.09	-125130.2331
4.1	-106839.9319
4.11	-135586.2754
4.12	-154657.3205
4.13	-115687.1693
4.14	-95038.0412
4.15	-120502.6468
4.16	-96669.67014
4.17	-96108.40027
4.18	-82307.48549
4.19	-106101.1965
4.2	-89302.17584
4.21	-85966.66876
4.22	-84246.6725
4.23	-85806.68163
4.24	-102758.7241
4.25	-100209.4116
4.26	-95051.9062
4.27	-74024.19603
4.28	-53008.02445
4.29	-75395.10896
4.3	-75081.66278
4.31	-143018.8105
4.32	-105938.5583
4.33	-97397.90154
4.34	-128705.4382
4.35	-139860.6202
4.36	-116311.778
4.37	-187123.793
4.38	-96299.77463
4.39	-55068.62493
4.4	-124389.7016
4.41	-98435.23619
4.42	-91633.23294
4.43	-62312.13666
4.44	-35545.53089
4.45	-48337.75836
4.46	-107529.183
4.47	-161252.3759
4.48	-111858.8313
4.49	-103170.2108
4.5	-95049.33092
4.51	-49656.07487
4.52	-7229.310399
4.53	-8754.644024
4.54	-58639.87522
4.55	-26027.2804
4.56	-38123.01293
4.57	-97174.93937
4.58	-85773.90819
4.59	-99923.11872
4.6	-102963.221
4.61	-67236.15494
4.62	-81396.5682
4.63	-53669.87565
4.64	-76164.03698
4.65	-130576.0137
4.66	-134578.9539
4.67	-100552.12
4.68	-37826.53274
4.69	-46757.9409
4.7	-72850.53991
4.71	-119367.4497
4.72	-164418.6108
4.73	-134641.3406
4.74	-35585.27979
4.75	-25571.09539
4.76	-104419.4944
4.77	-70864.17563
4.78	-100464.664
4.79	-102815.8532
4.8	-38328.03812
4.81	-37262.38797
4.82	-47327.80119
4.83	-95392.87218
4.84	-59086.5713
4.85	-93325.78192
4.86	-138028.5427
4.87	-120127.5823
4.88	-87447.9948
4.89	-76726.37598
4.9	-39568.87747
4.91	-65645.10953
4.92	-112923.3622
4.93	-205850.9302
4.94	-176509.2492
4.95	-86477.63994
4.96	-169123.4672
4.97	-256371.9691
4.98	-248664.1098
4.99	-159563.43
5	-76795.08427
5.01	-70649.43831
5.02	-56451.74462
5.03	-65462.09013
5.04	-90925.11085
5.05	-93725.69003
5.06	-120491.0871
5.07	-74166.7102
5.08	-110329.6909
5.09	-103365.5561
5.1	-129868.9463
5.11	-210341.1182
5.12	-165744.5728
5.13	-128557.7445
5.14	-161781.0142
5.15	-130185.7741
5.16	-75006.01274
5.17	-86851.41392
5.18	-74348.0953
5.19	-78923.1452
5.2	-124857.7543
5.21	-133800.7233
5.22	-79171.53491
5.23	-95539.97451
5.24	-85481.52085
5.25	-85831.58906
5.26	-142917.7728
5.27	-127048.1075
5.28	-110852.6748
5.29	-119805.74
5.3	-114975.7356
5.31	-121123.9019
5.32	-119467.0549
5.33	-165177.6789
5.34	-89231.37248
5.35	-123343.2563
5.36	-82071.31406
5.37	-131535.096
5.38	-149870.1288
5.39	-184440.0313
5.4	-136169.1237
5.41	-210910.9635
5.42	-139824.1729
5.43	-89082.72301
5.44	-99959.52541
5.45	-102080.9025
5.46	-76171.74537
5.47	-120117.7238
5.48	-161289.0075
5.49	-125839.5148
5.5	-133170.3505
5.51	-110494.1198
5.52	-64153.04216
5.53	-127197.3149
5.54	-152779.7207
5.55	-106373.8067
5.56	-88046.65106
5.57	-139574.0695
5.58	-103582.667
5.59	-89047.64625
5.6	-105767.7042
5.61	-125479.1233
5.62	-88765.79697
5.63	-52128.69274
5.64	-89776.80624
5.65	-64921.00887
5.66	-84949.79569
5.67	-105840.5495
5.68	-108063.4223
5.69	-87736.519
5.7	-81255.89514
5.71	-56547.81657
5.72	-5271.576196
5.73	-47520.55612
5.74	-54613.83459
5.75	-70404.25842
5.76	-110571.8098
5.77	-69739.58987
5.78	-124936.8898
5.79	-121787.0811
5.8	-192145.8015
5.81	-146516.6082
5.82	-134427.8739
5.83	-54730.47173
5.84	-75390.39715
5.85	-100429.2498
5.86	-126336.3305
5.87	-138489.822
5.88	-94664.00053
5.89	-110569.0808
5.9	-98044.5388
5.91	-80542.49979
5.92	-40173.70663
5.93	-105286.9317
5.94	-106534.2937
5.95	-89407.5704
5.96	-96129.38906
5.97	-110209.2078
5.98	-104186.4906
5.99	-58044.00032
6	-121287.047
6.01	-120956.7229
6.02	-180997.0295
6.03	-170058.4499
6.04	-185889.3726
6.05	-68025.41226
6.06	-105870.0999
6.07	-103189.6309
6.08	-156898.2538
6.09	-115565.6623
6.1	-137627.1035
6.11	-139549.325
6.12	-116301.9048
6.13	-118531.2113
6.14	-92458.15671
6.15	-121470.0927
6.16	-69113.68739
6.17	-73716.75683
6.18	-78381.80328
6.19	-90051.12699
6.2	-73255.39945
6.21	-145764.8713
6.22	-123191.8845
6.23	-105144.5174
6.24	-119476.6519
6.25	-104604.9948
6.26	-84050.23447
6.27	-139476.5185
6.28	-124086.6782
6.29	-140838.3996
6.3	-128466.0908
6.31	-214613.4553
6.32	-206936.212
6.33	-98085.50333
6.34	-70491.99218
6.35	-28308.77131
6.36	-40145.21863
6.37	-67678.13846
6.38	-82710.50132
6.39	-71891.11752
6.4	-61665.44598
6.41	-102336.7344
6.42	-99150.99106
6.43	-113176.2165
6.44	-79868.56234
6.45	-75149.20034
6.46	-39420.50891
6.47	-130299.2259
6.48	-113927.1572
6.49	-111069.7941
6.5	-39991.45359
6.51	-51510.08543
6.52	-70507.33196
6.53	-30203.57502
6.54	-84650.89415
6.55	-76887.62867
6.56	-46664.4791
6.57	-110693.708
6.58	-121091.489
6.59	-103827.7373
6.6	-164237.5304
6.61	-113573.7476
6.62	-90292.04193
6.63	-117456.5349
6.64	-133446.9088
6.65	-157604.7169
6.66	-189077.3532
6.67	-124807.0137
6.68	-142693.5243
6.69	-136953.6812
6.7	-125641.5529
6.71	-135981.5022
6.72	-135333.0027
6.73	-117132.7207
6.74	-74200.94163
6.75	-29170.83567
6.76	-105800.5054
6.77	-81816.46622
6.78	-135958.6466
6.79	-191936.9813
6.8	-144276.6159
6.81	-190044.0746
6.82	-173494.3273
6.83	-87436.06775
6.84	-137449.0198
6.85	-135153.2513
6.86	-130250.4867
6.87	-86688.00875
6.88	-89120.83695
6.89	-84546.19108
6.9	-127577.7927
6.91	-93953.83883
6.92	-108167.5838
6.93	-106928.4504
6.94	-116156.0394
6.95	-87331.24459
6.96	-55886.64283
6.97	-4760.045363
6.98	-2150.960054
6.99	-109035.9377
7	-139119.3174
7.01	-120138.4335
7.02	-106358.5623
7.03	-55592.99534
7.04	-19130.07276
7.05	-103022.4659
7.06	-146504.5108
7.07	-122601.0741
7.08	-126044.884
7.09	-127898.5734
7.1	-183313.0911
7.11	-122618.7516
7.12	-116406.409
7.13	-82406.66226
7.14	-80197.3081
7.15	-110916.8588
7.16	-50160.52015
7.17	-89320.3302
7.18	-148194.0046
7.19	-162798.8573
7.2	-142051.3734
7.21	-147233.9916
7.22	-104977.9773
7.23	-78292.92018
7.24	-100989.2899
7.25	-76870.0173
7.26	-115706.7569
7.27	-119379.9442
7.28	-97514.77259
7.29	-113033.998
7.3	-171551.9615
7.31	-123946.9739
7.32	-197178.0372
7.33	-159272.952
7.34	-134532.222
7.35	-189176.7533
7.36	-79060.78499
7.37	-61808.66893
7.38	-166177.116
7.39	-74855.69884
7.4	-49572.17172
7.41	-83158.17667
7.42	-61763.89522
7.43	-86290.98898
7.44	-69354.13158
7.45	-82999.33202
7.46	-111352.6299
7.47	-136468.02
7.48	-107624.888
7.49	-49711.49688
7.5	5121.486553
7.51	-70869.37304
7.52	-24602.55613
7.53	-91141.73817
7.54	-108020.843
7.55	-88300.34089
7.56	-98583.57945
7.57	-58292.41878
7.58	-47085.56658
7.59	-57997.74651
7.6	-128595.6865
7.61	-76447.93688
7.62	-102019.6418
7.63	-105042.9403
7.64	-183868.5244
7.65	-143917.8029
7.66	-116691.0125
7.67	-145892.4158
7.68	-138424.6143
7.69	-180459.5863
7.7	-163578.7571
7.71	-136290.6688
7.72	-181191.1687
7.73	-124680.2359
7.74	-86459.08651
7.75	-104673.685
7.76	-98840.64597
7.77	-109402.2501
7.78	-65007.29524
7.79	-61292.26512
7.8	-79381.1549
7.81	-55423.14426
7.82	-55053.12646
7.83	-53299.80466
7.84	-112106.3245
7.85	-115522.7705
7.86	-100057.3244
7.87	-99614.43602
7.88	-69318.65765
7.89	-102148.1093
7.9	-92390.11879
7.91	-60729.07115
7.92	-161276.3702
7.93	-136028.7192
7.94	-115513.1068
7.95	-68088.50946
7.96	-53831.43226
7.97	-122792.0767
7.98	-96917.97491
7.99	-124994.3605
8	-132782.2218
8.01	-128114.2441
8.02	-157103.1669
8.03	-131842.2792
8.04	-76920.98284
8.05	-90002.06888
8.06	-97962.34859
8.07	-157572.7206
8.08	-103355.9696
8.09	-107604.5335
8.1	-135552.2837
8.11	-137541.1443
8.12	-124171.8383
8.13	-151222.8995
8.14	-126208.1061
8.15	-84176.34351
8.16	-135858.7016
8.17	-88717.95447
8.18	-41727.12517
8.19	-108725.572
8.2	-227625.5137
8.21	-114345.4478
8.22	-206952.4276
8.23	-153730.0327
8.24	-75318.36884
8.25	-82050.26923
8.26	-148365.1433
8.27	-175244.1966
8.28	-119234.1404
8.29	-136255.0401
8.3	-116864.7962
8.31	-165599.5305
8.32	-163909.6163
8.33	-265989.5762
8.34	-209756.4374
8.35	-186192.5801
8.36	-164734.4643
8.37	-208966.3241
8.38	-114824.7103
8.39	-134659.6974
8.4	-153837.968
8.41	-138188.9113
8.42	-65683.01668
8.43	-111713.1967
8.44	-89099.07491
8.45	-120143.0146
8.46	-199045.4366
8.47	-215231.868
8.48	-156720.2616
8.49	-100893.052
8.5	-85083.26367
8.51	-153175.7332
8.52	-162819.6141
8.53	-131514.3672
8.54	-118353.8594
8.55	-120701.8049
8.56	-99510.35586
8.57	-141036.4098
8.58	-118250.6704
8.59	-137841.2707
8.6	-123393.4816
8.61	-112159.9392
8.62	-126498.7966
8.63	-74430.75071
8.64	-77099.07416
8.65	-63889.41653
8.66	-40460.13303
8.67	-48394.94635
8.68	-75174.22441
8.69	-126580.3699
8.7	-130789.0563
8.71	-161851.0855
8.72	-129201.1711
8.73	-149131.722
8.74	-151317.474
8.75	-88811.11481
8.76	-96398.38869
8.77	-99729.40556
8.78	-76336.75328
8.79	-71777.19448
8.8	-109090.182
8.81	-128672.5386
8.82	-187136.831
8.83	-114324.2681
8.84	-113707.0835
8.85	-96472.50907
8.86	-112706.1711
8.87	-117647.1606
8.88	-156607.4638
8.89	-126219.185
8.9	-36554.83904
8.91	-102307.9729
8.92	-200971.388
8.93	-164439.5443
8.94	-160612.1277
8.95	-138004.4414
8.96	-94605.20887
8.97	-82523.6173
8.98	-60636.42918
8.99	-133278.1539
9	-177921.6251
9.01	-216520.4927
9.02	-97686.77706
9.03	-132948.6367
9.04	-157909.2585
9.05	-77413.53608
9.06	-122595.0361
9.07	-156735.6506
9.08	-167766.0229
9.09	-128465.2826
9.1	-139238.8268
9.11	-80124.25891
9.12	-150103.9783
9.13	-133728.8023
9.14	-7662.018264
9.15	-19072.46838
9.16	-140321.2965
9.17	-88018.9271
9.18	-92751.5454
9.19	-125839.612
9.2	-60502.85695
9.21	-223979.9162
9.22	-192866.0443
9.23	-190542.9138
9.24	-125316.7661
9.25	-117337.4931
9.26	-98479.68772
9.27	-157433.4605
9.28	-179918.9743
9.29	-172692.2265
9.3	-127713.1056
9.31	-55043.44082
9.32	-69851.40076
9.33	-123361.1816
9.34	-148326.0448
9.35	-135167.6795
9.36	-130889.9683
9.37	-121733.0465
9.38	-117378.9684
9.39	-148222.0119
9.4	-119862.6756
9.41	-116332.1968
9.42	-69919.14641
9.43	-120624.8698
9.44	-102429.3891
9.45	-124962.791
9.46	-102303.2546
9.47	-165418.6709
9.48	-104264.2062
9.49	-146965.0116
9.5	-154862.5514
9.51	-163589.7081
9.52	-175640.0834
9.53	-95750.65808
9.54	-129798.9419
9.55	-115069.736
9.56	-104419.9224
9.57	-181071.5282
9.58	-173101.7635
9.59	-95113.54783
9.6	-58481.03096
9.61	-35603.38001
9.62	-126544.4698
9.63	-154273.2836
9.64	-180923.4367
9.65	-97879.16349
9.66	-137923.7712
9.67	-136769.0726
9.68	-154790.5347
9.69	-155780.1357
9.7	-141035.8316
9.71	-144339.8117
9.72	-188767.6699
9.73	-139111.4841
9.74	-83452.72152
9.75	-118971.1284
9.76	-109713.6343
9.77	-99328.24774
9.78	-99625.07523
9.79	-113054.7412
9.8	-101913.1457
9.81	-94670.14262
9.82	-123537.1959
9.83	-174563.675
9.84	-168868.3142
9.85	-80090.75748
9.86	-129730.24
9.87	-129021.4236
9.88	-79860.38962
9.89	-28954.63039
9.9	-46393.38579
9.91	-101970.7561
9.92	-92649.34821
9.93	-105907.77
9.94	-95361.55682
9.95	-102243.4223
9.96	-108872.9292
9.97	-82267.89199
9.98	-22136.23367
9.99	-128231.6178
10	-99085.17909
