# Supplementary material for: Study on vibration characteristics of roadheader cutting pre-cracked hard rock
Source: Sci Rep. 2026 Jan 21;16:5933. doi: 10.1038/s41598-026-37089-7 (PMC12894704; doi:10.1038/s41598-026-37089-7)
Supplement: Supplementary file 1 — Supplementary Material 1 [file 41598_2026_37089_MOESM1_ESM.zip › data/jgt-yl-z.csv]

QUERY DESCRIPTIONS
Q01 : Total Geometry Total Force Z
GROUP/TYPE:	Wall1
SELECTED OBJECTS:	All
RANGE:	None
UNITS:	N
EXTRACTED DATA
TIME	Q01 : Total Geometry Total Force Z
0	0
0.010002	-41301.0393
0.020001	-63494.35045
0.03	-31293.033
0.040002	-84343.17736
0.050001	-34490.93662
0.06	-38226.78688
0.070002	-116264.8165
0.080001	-39517.61616
0.09	-14255.83838
0.100002	-36878.82758
0.110001	-54319.52132
0.12	-83060.96606
0.130002	-40636.23527
0.140001	-52222.33639
0.15	-37025.04428
0.160002	-77632.85702
0.170001	-88405.0541
0.18	-113638.9879
0.190002	-50435.57689
0.200001	-112328.9521
0.21	-95910.66818
0.220002	-92589.40618
0.230001	-117462.8263
0.24	-95423.40826
0.250002	-85345.81426
0.260001	-39434.06857
0.27	-53660.38941
0.280002	-98477.28896
0.290001	-94988.638
0.3	-81475.59705
0.310002	-77496.57599
0.320001	-54522.16813
0.330003	-106502.9134
0.340002	-61644.40508
0.350001	-88381.14001
0.360003	-22074.86197
0.370002	-15062.79993
0.380001	-73111.32443
0.390003	-39771.38687
0.400002	-56011.10832
0.410001	-101441.6663
0.420003	-42682.88169
0.430002	-13788.88215
0.440001	-7812.578152
0.450003	-23791.97685
0.460002	-11927.68015
0.470001	-43911.06492
0.480003	-126856.5832
0.490002	-52651.81304
0.500001	-50067.86473
0.510003	-81449.85995
0.520002	-52985.58026
0.530001	-26255.91191
0.540003	-25978.04156
0.550002	-53496.12456
0.560001	-59350.35729
0.570003	-41132.06066
0.580002	-51672.88375
0.590001	-26381.08373
0.600003	-61437.62629
0.610002	-35989.60383
0.620001	-88861.87015
0.630003	-75690.72103
0.640002	-61678.2674
0.650001	-54636.49125
0.660003	-61206.26158
0.670002	-31063.49164
0.680001	-78581.50466
0.690003	-99832.68067
0.700002	-146417.1463
0.710001	-135542.3379
0.720003	-122085.2493
0.730002	-162676.52
0.740001	-115531.5993
0.750003	-89457.57568
0.760002	-20825.45759
0.770001	-78219.99918
0.780003	-70808.65162
0.790002	-56748.02923
0.800001	-85667.32606
0.810003	-40399.9446
0.820002	-18415.24835
0.830001	-35239.15734
0.840003	-42433.09839
0.850002	-59147.99119
0.860001	-45959.48528
0.870003	-29736.33883
0.880002	-100686.6967
0.890001	-65249.74664
0.900003	-106724.9947
0.910002	-80539.83451
0.920001	-68600.79495
0.930003	-27520.41095
0.940002	-77337.11387
0.950001	-55291.10715
0.960003	-39245.51945
0.970002	-97192.61951
0.980001	-116162.6497
0.990003	-60429.59102
1	-103459.1201
1.01	-67418.1251
1.02	-67335.95838
1.03	-90809.67455
1.04	-70465.94693
1.05	-95630.06085
1.06	-31839.72854
1.07	-84134.22238
1.08	-131472.3982
1.09	-151172.4483
1.1	-88315.3657
1.11	-96065.89366
1.12	-77025.14554
1.13	-139013.0882
1.14	-120143.334
1.15	-93094.24471
1.16	-67063.16915
1.17	-81019.41584
1.18	-74036.62922
1.19	-103074.9396
1.2	-96638.05052
1.21	-87316.91475
1.22	-33402.69807
1.23	-94549.72469
1.24	-120710.4071
1.25	-66314.96184
1.26	-73229.60814
1.27	-36214.11413
1.28	-54689.29607
1.29	-64252.25858
1.3	-73414.80687
1.31	-30091.08184
1.32	-81707.04458
1.33	-51521.83074
1.34	-32938.44055
1.35	-56097.15807
1.36	-52846.71999
1.37	-124750.9153
1.38	-52418.93698
1.39	-50723.68063
1.4	-82241.46201
1.41	-35214.28018
1.42	-52949.27494
1.43	-104543.7738
1.44	-65022.25434
1.45	-74705.67205
1.46	-73902.58139
1.47	-83526.78912
1.48	-71139.34573
1.49	-135920.1637
1.5	-172438.7876
1.51	-147968.0452
1.52	-105319.0555
1.53	-62237.74415
1.54	-113796.7451
1.55	-46251.83859
1.56	-37293.15229
1.57	-83622.8481
1.58	-84533.16225
1.59	-89708.05766
1.6	-71369.30101
1.61	-37248.82452
1.62	-86541.14096
1.63	-92789.97533
1.64	-66888.34588
1.65	-106309.694
1.66	-62229.48848
1.67	-49122.19122
1.68	-14151.26174
1.69	-86854.44642
1.7	-115972.4811
1.71	-70911.10483
1.72	-14950.53483
1.73	-48841.94201
1.74	-94399.6178
1.75	-89037.15564
1.76	-73445.77274
1.77	-118933.501
1.78	-121788.5744
1.79	-115551.2971
1.8	-76698.33597
1.81	-87323.19403
1.82	-60351.07274
1.83	-60194.01728
1.84	-74765.36465
1.85	-40998.44993
1.86	-50871.25348
1.87	-33430.84019
1.88	-31529.96065
1.89	-121007.1631
1.9	-88997.88267
1.91	-82629.96343
1.92	-89375.30868
1.93	-58071.3246
1.94	-55414.1807
1.95	-57713.35123
1.96	-101472.8482
1.97	-122451.3916
1.98	-137202.3559
1.99	-96940.21754
2	-61928.74849
2.01	-29120.15229
2.02	-95816.57329
2.03	-87127.47744
2.04	-108743.6325
2.05	-112241.5186
2.06	-28479.90042
2.07	-64420.24321
2.08	-143937.5155
2.09	-51236.18724
2.1	-41892.43333
2.11	-46095.82988
2.12	-77223.78779
2.13	-28219.06109
2.14	-58987.35242
2.15	-78465.52749
2.16	-74835.9255
2.17	-74367.74992
2.18	-65393.21019
2.19	-81642.23716
2.2	-96419.65976
2.21	-24687.15936
2.22	-55825.64247
2.23	-73581.50434
2.24	-71307.61476
2.25	-29862.02157
2.26	-84501.19386
2.27	-85722.50085
2.28	-100859.5091
2.29	-70963.47708
2.3	-61798.55354
2.31	-59364.01138
2.32	-112320.2198
2.33	-133563.8076
2.34	-42362.08983
2.35	-83614.95386
2.36	-92007.20144
2.37	-77323.02533
2.38	-69688.16434
2.39	-109878.815
2.4	-93049.73301
2.41	-70623.30196
2.42	-48564.27437
2.43	-91052.88712
2.44	-22841.63916
2.45	-105444.6087
2.46	-84589.94791
2.47	-62549.24773
2.48	-69758.84835
2.49	-87351.35836
2.5	-111607.8173
2.51	-200721.3696
2.52	-166728.8867
2.53	-127111.8199
2.54	-69584.67727
2.55	-111324.4606
2.56	-43834.08347
2.57	-46889.48768
2.58	-69739.73162
2.59	-55549.74694
2.6	-57802.56753
2.61	-119930.302
2.62	-65029.72664
2.63	-66872.86344
2.64	-84268.50003
2.65	-101437.7045
2.66	-51531.18305
2.67	-70779.92734
2.68	-104982.7405
2.69	-73506.53016
2.7	-79379.21369
2.71	-118221.1241
2.72	-54816.93493
2.73	-59399.39872
2.74	-97076.46375
2.75	-61920.73604
2.76	-80930.45195
2.77	-94850.90296
2.78	-37213.91396
2.79	-85522.7843
2.8	-25963.57427
2.81	-60220.45656
2.82	-112736.4117
2.83	-97846.06692
2.84	-149028.6526
2.85	-83794.05546
2.86	-62866.05054
2.87	-72728.42026
2.88	-138250.5502
2.89	-61779.7942
2.9	-122976.0507
2.91	-121696.3787
2.92	-135422.8012
2.93	-95245.18627
2.94	-154248.3276
2.95	-127099.0135
2.96	-83775.28751
2.97	-117089.2072
2.98	-223652.8461
2.99	-135009.3259
3	-62697.55043
3.01	-117333.5955
3.02	-91102.36293
3.03	-42947.46928
3.04	-63728.77981
3.05	-95860.491
3.06	-109812.1346
3.07	-47116.53107
3.08	-107475.4862
3.09	-79950.92795
3.1	-54838.52669
3.11	-119322.517
3.12	-124650.117
3.13	-52579.27521
3.14	-104204.1029
3.15	-84929.096
3.16	-49757.20528
3.17	-46275.50118
3.18	-73149.77809
3.19	-32030.54986
3.2	-103583.4742
3.21	-117599.634
3.22	-112785.7631
3.23	-41968.67779
3.24	-88688.06077
3.25	-35626.73787
3.26	-61748.74403
3.27	-55823.00987
3.28	-93613.6565
3.29	-100487.2505
3.3	-139781.868
3.31	-104976.9217
3.32	-132489.5594
3.33	-170535.1823
3.34	-197917.1817
3.35	-129513.436
3.36	-98460.32002
3.37	-158344.3546
3.38	-123637.7105
3.39	-58989.94057
3.4	-83669.96303
3.41	-152740.5985
3.42	-126920.2496
3.43	-101712.3445
3.44	-91625.69489
3.45	-58039.70421
3.46	-73433.34504
3.47	-59762.22986
3.48	-201647.5055
3.49	-78799.64362
3.5	-103476.1215
3.51	-145903.3165
3.52	-121776.0388
3.53	-94295.33457
3.54	-128135.5524
3.55	-59267.10019
3.56	-98829.27333
3.57	-47621.79537
3.58	-76994.45652
3.59	-64347.15915
3.6	-76140.85717
3.61	-105246.3051
3.62	-81489.91097
3.63	-85689.19436
3.64	-63550.44605
3.65	-41718.3407
3.66	-36750.27858
3.67	-35316.61162
3.68	-121125.9454
3.69	-44079.22877
3.7	-50275.35577
3.71	-95982.5398
3.72	-52478.81856
3.73	-107527.9334
3.74	-52054.68441
3.75	-81466.05265
3.76	-94015.74178
3.77	-156483.7716
3.78	-151692.0013
3.79	-109371.2673
3.8	-199330.2255
3.81	-172932.2713
3.82	-121071.4175
3.83	-48110.73955
3.84	-106265.9739
3.85	-54760.43778
3.86	-24532.29446
3.87	-62146.44446
3.88	-83065.41138
3.89	-128243.6996
3.9	-85094.11439
3.91	-188026.4239
3.92	-129632.9735
3.93	-152312.0638
3.94	-123844.2406
3.95	-94924.34285
3.96	-122668.6025
3.97	-78329.54281
3.98	-94468.18674
3.99	-181811.7422
4	-175122.0112
4.01	-142497.7126
4.02	-62442.44802
4.03	-141643.4912
4.04	-105654.4903
4.05	-201109.8504
4.06	-86091.57057
4.07	-131736.2792
4.08	-65951.49643
4.09	-64758.50255
4.1	-148238.1636
4.11	-190311.9684
4.12	-72992.79143
4.13	-170540.3292
4.14	-96409.94979
4.15	-91619.15113
4.16	-102705.3201
4.17	-179191.1154
4.18	-134451.7987
4.19	-123456.0815
4.2	-131166.5014
4.21	-76595.38882
4.22	-127494.4884
4.23	-146323.083
4.24	-108546.2866
4.25	-90478.30509
4.26	-123758.1586
4.27	-44853.24645
4.28	-166624.421
4.29	-130603.5973
4.3	-138746.6923
4.31	-169720.5387
4.32	-114215.0104
4.33	-125276.5698
4.34	-119689.0805
4.35	-109157.5626
4.36	-109098.3038
4.37	-215640.1414
4.38	-64745.7218
4.39	-127322.5229
4.4	-87042.48295
4.41	-75199.9435
4.42	-90185.41341
4.43	-49468.27587
4.44	-82209.82691
4.45	-101703.7992
4.46	-140172.632
4.47	-92283.25292
4.48	-107299.8539
4.49	-143028.3348
4.5	-73823.30989
4.51	-62300.16626
4.52	-83923.07094
4.53	-98989.42655
4.54	-159072.7539
4.55	-56682.97515
4.56	-61460.98599
4.57	-106144.3923
4.58	-85313.59862
4.59	-149163.3509
4.6	-105485.4993
4.61	-34501.99147
4.62	-104065.5713
4.63	-78506.44176
4.64	-127195.1206
4.65	-162712.1798
4.66	-163566.1382
4.67	-81815.76824
4.68	-95960.11497
4.69	-60908.96711
4.7	-108727.1071
4.71	-180332.5975
4.72	-207254.3542
4.73	-208347.8396
4.74	-124451.3454
4.75	-74419.79447
4.76	-130723.2008
4.77	-72906.72138
4.78	-96483.11474
4.79	-117354.3686
4.8	-54596.73441
4.81	-139688.6304
4.82	-115526.7816
4.83	-171853.4646
4.84	-104443.1634
4.85	-42511.40732
4.86	-30411.42027
4.87	-70398.0378
4.88	-70953.19644
4.89	-78035.49733
4.9	-81897.39408
4.91	-72195.94901
4.92	-101876.794
4.93	-167371.9985
4.94	-61730.66839
4.95	-88585.87645
4.96	-204027.7888
4.97	-194571.5031
4.98	-203061.1398
4.99	-158588.6513
5	-93319.06077
5.01	-100139.9393
5.02	-94612.5519
5.03	-107629.1548
5.04	-135518.0029
5.05	-62966.98443
5.06	-127183.7696
5.07	-80128.41184
5.08	-121592.2173
5.09	-73028.89729
5.1	-95693.69852
5.11	-127132.8111
5.12	-155293.5141
5.13	-127122.7957
5.14	-244939.7909
5.15	-160022.4544
5.16	-59824.29511
5.17	-115322.5671
5.18	-70908.58634
5.19	-63081.89914
5.2	-98076.59967
5.21	-105838.5597
5.22	-81581.51109
5.23	-87932.44863
5.24	-129949.9429
5.25	-99000.83796
5.26	-108211.5798
5.27	-96019.35829
5.28	-111769.4083
5.29	-140491.9192
5.3	-105002.1561
5.31	-119876.4003
5.32	-56475.61555
5.33	-149163.2088
5.34	-93477.50625
5.35	-174427.8235
5.36	-96451.82062
5.37	-159267.3059
5.38	-110541.1195
5.39	-151238.944
5.4	-127286.6285
5.41	-187527.6749
5.42	-71912.87376
5.43	-73621.78915
5.44	-80156.84287
5.45	-109529.0526
5.46	-85325.66912
5.47	-149451.4434
5.48	-123489.0092
5.49	-95039.12306
5.5	-69232.43448
5.51	-150469.0961
5.52	-123733.0163
5.53	-157291.6551
5.54	-137465.8708
5.55	-61659.85574
5.56	-79096.36503
5.57	-173077.7408
5.58	-96739.30438
5.59	-84496.98418
5.6	-105686.0734
5.61	-72493.33247
5.62	-86301.00399
5.63	-170785.7463
5.64	-83397.28341
5.65	-38628.44274
5.66	-70361.93605
5.67	-56688.60315
5.68	-40388.25579
5.69	-49012.10798
5.7	-91946.41529
5.71	-83337.21736
5.72	-64875.14762
5.73	-81901.88562
5.74	-52569.69546
5.75	-88083.60047
5.76	-104975.4945
5.77	-70991.17719
5.78	-175599.3965
5.79	-78444.4851
5.8	-140770.6751
5.81	-78670.0855
5.82	-102554.3803
5.83	-48374.63195
5.84	-71202.44973
5.85	-84787.58881
5.86	-73511.64487
5.87	-55666.95497
5.88	-86024.13189
5.89	-82694.73327
5.9	-71588.30482
5.91	-87665.39237
5.92	-126311.6052
5.93	-121298.329
5.94	-106726.9859
5.95	-87617.46363
5.96	-101196.9421
5.97	-74901.97569
5.98	-67356.61454
5.99	-47718.60227
6	-132177.5199
6.01	-190734.9874
6.02	-186558.4856
6.03	-189399.7379
6.04	-152045.8823
6.05	-186980.3684
6.06	-126018.3899
6.07	-117568.139
6.08	-178316.1752
6.09	-103596.2303
6.1	-75787.00552
6.11	-93007.61154
6.12	-73764.44681
6.13	-94711.95952
6.14	-93046.50402
6.15	-114146.1387
6.16	-110623.1395
6.17	-115949.0631
6.18	-63978.70169
6.19	-101302.1166
6.2	-120191.3183
6.21	-120413.7681
6.22	-123595.628
6.23	-141918.8173
6.24	-181028.061
6.25	-154501.7321
6.26	-105965.8806
6.27	-142860.6713
6.28	-66761.93819
6.29	-110188.6272
6.3	-101711.3385
6.31	-230660.3946
6.32	-174624.3617
6.33	-133605.5024
6.34	-111821.4666
6.35	-71965.88279
6.36	-88794.13404
6.37	-97318.03283
6.38	-160199.7554
6.39	-146841.3258
6.4	-88319.16853
6.41	-106891.1708
6.42	-80901.2025
6.43	-78380.19595
6.44	-101551.2276
6.45	-28327.21944
6.46	-151050.6345
6.47	-190659.2002
6.48	-81117.98467
6.49	-84270.50502
6.5	-57034.77866
6.51	-53218.25027
6.52	-63098.40118
6.53	-30960.80175
6.54	-104464.1373
6.55	-101526.2587
6.56	-120711.1045
6.57	-140106.3094
6.58	-123855.5658
6.59	-132818.2989
6.6	-162060.0265
6.61	-97951.52178
6.62	-131003.2332
6.63	-134356.7241
6.64	-117275.7883
6.65	-131591.5266
6.66	-178768.0722
6.67	-111363.4172
6.68	-165296.8199
6.69	-135094.543
6.7	-86164.12662
6.71	-82613.53072
6.72	-72055.03251
6.73	-74627.93045
6.74	-116173.7472
6.75	-28024.12932
6.76	-137569.5377
6.77	-104930.9496
6.78	-93509.62722
6.79	-41855.79136
6.8	-152885.6496
6.81	-102749.4021
6.82	-17702.11997
6.83	-107034.7651
6.84	-97746.40866
6.85	-117204.7571
6.86	-118853.3182
6.87	-83857.28325
6.88	-126626.7931
6.89	-147518.6305
6.9	-111617.7618
6.91	-180654.527
6.92	-128338.8581
6.93	-84787.5815
6.94	-129892.2071
6.95	-155573.0171
6.96	-97497.12334
6.97	-106523.9359
6.98	-133071.5944
6.99	-169214.4443
7	-110664.4368
7.01	-154385.21
7.02	-135996.3019
7.03	-86336.7296
7.04	-61914.54495
7.05	-118149.048
7.06	-138120.0855
7.07	-153384.3784
7.08	-190261.0041
7.09	-96226.37255
7.1	-103472.7856
7.11	-108208.2696
7.12	-121272.5529
7.13	-85267.62506
7.14	-104226.9226
7.15	-144733.4808
7.16	-68694.44351
7.17	-103339.6877
7.18	-85819.9858
7.19	-133138.7666
7.2	-28078.06211
7.21	-78554.82353
7.22	-84592.85889
7.23	-65652.66051
7.24	-106677.0795
7.25	-74010.18583
7.26	-106002.0621
7.27	-131801.9877
7.28	-93713.7235
7.29	-124616.3479
7.3	-186171.8594
7.31	-110344.4559
7.32	-166231.3534
7.33	-156820.1537
7.34	-141684.3667
7.35	-200519.5044
7.36	-113809.1351
7.37	-133521.8418
7.38	-219452.0192
7.39	-79274.62914
7.4	-83388.26965
7.41	-113050.2736
7.42	-79274.1782
7.43	-79994.8529
7.44	-105547.6431
7.45	-86486.85286
7.46	-119208.8933
7.47	-130579.918
7.48	-72852.7879
7.49	-182325.1794
7.5	-121599.1426
7.51	-105752.706
7.52	-112106.5082
7.53	-119087.5849
7.54	-110528.9849
7.55	-61021.26606
7.56	-62547.36311
7.57	-130375.895
7.58	-98330.324
7.59	-54643.55081
7.6	-74901.49745
7.61	-117754.4218
7.62	-88090.18796
7.63	-112659.0737
7.64	-217340.8666
7.65	-72347.7426
7.66	-67947.29711
7.67	-200950.8517
7.68	-120016.6486
7.69	-115042.1614
7.7	-159685.9622
7.71	-110539.2283
7.72	-131913.9035
7.73	-158686.0259
7.74	-192536.4978
7.75	-135659.9004
7.76	-205250.6903
7.77	-161363.2637
7.78	-65638.83206
7.79	-100519.9283
7.8	-56588.70842
7.81	-100934.4736
7.82	-78258.63368
7.83	-52376.06804
7.84	-63195.24574
7.85	-69301.58336
7.86	-177497.8289
7.87	-128421.3868
7.88	-72058.51679
7.89	-98486.13565
7.9	-41637.44135
7.91	-59669.73317
7.92	-89509.4091
7.93	-41394.60249
7.94	-109110.6521
7.95	-102768.4974
7.96	-40501.88639
7.97	-176565.6379
7.98	-87667.11459
7.99	-160509.058
8	-124067.4581
8.01	-37151.49172
8.02	-59355.69601
8.03	-94031.11026
8.04	1677.925167
8.05	-56666.51862
8.06	-82376.84482
8.07	-68803.80798
8.08	-73998.98186
8.09	-130908.7543
8.1	-237283.4027
8.11	-168045.0651
8.12	-57410.84557
8.13	-191347.6669
8.14	-102951.6995
8.15	-61807.16137
8.16	-155059.5054
8.17	-94514.44615
8.18	-58510.56054
8.19	-166294.7395
8.2	-233900.3895
8.21	-72208.89557
8.22	-154547.14
8.23	-107654.3155
8.24	-62277.94324
8.25	-133784.952
8.26	-174155.4868
8.27	-132648.195
8.28	-151243.4529
8.29	-161704.2256
8.3	-124643.4525
8.31	-164125.1929
8.32	-164280.9733
8.33	-204958.6031
8.34	-194323.7298
8.35	-206618.4801
8.36	-99892.08242
8.37	-164332.5636
8.38	-183599.5013
8.39	-132603.5821
8.4	-146382.3252
8.41	-162530.7881
8.42	-149409.127
8.43	-183423.3578
8.44	-119331.5663
8.45	-137694.5251
8.46	-159620.6187
8.47	-65016.2555
8.48	-141895.2312
8.49	-101381.0937
8.5	-64890.69424
8.51	-184741.5716
8.52	-83078.68853
8.53	-106544.821
8.54	-96878.43216
8.55	-88471.37806
8.56	-74088.63568
8.57	-79133.83787
8.58	-55082.38017
8.59	-83851.72956
8.6	-63626.17293
8.61	-132109.3506
8.62	-102189.2792
8.63	-115991.4139
8.64	-132987.2686
8.65	-95731.41118
8.66	-91238.65121
8.67	-121447.6243
8.68	-142967.4261
8.69	-128277.7975
8.7	-156199.9669
8.71	-211627.7844
8.72	-180528.6875
8.73	-153487.9202
8.74	-166746.5032
8.75	-92434.32389
8.76	-91057.57358
8.77	-101122.0761
8.78	-137189.725
8.79	-61812.69698
8.8	-102437.2817
8.81	-200217.2246
8.82	-113102.1428
8.83	-84227.51044
8.84	-116955.7314
8.85	-122460.8188
8.86	-113487.9647
8.87	-70465.5961
8.88	-104941.2344
8.89	-44758.14486
8.9	-35249.55684
8.91	-153946.2441
8.92	-187058.0652
8.93	-153905.506
8.94	-207363.7911
8.95	-148048.0929
8.96	-157313.0924
8.97	-120626.9079
8.98	-88864.83925
8.99	-91893.21912
9	-127770.8109
9.01	-35038.3017
9.02	-96167.13861
9.03	-69560.48901
9.04	-136874.056
9.05	-125213.7426
9.06	-120501.4705
9.07	-118676.8861
9.08	-89075.97599
9.09	-15500.33124
9.1	-64454.25973
9.11	-126481.4651
9.12	-113282.4426
9.13	-125574.9772
9.14	-143977.0759
9.15	-49480.03818
9.16	-124814.6127
9.17	-63391.82007
9.18	-74284.89686
9.19	-181094.8612
9.2	-145488.2791
9.21	-265583.6984
9.22	-147331.1472
9.23	-244530.5121
9.24	-172965.3999
9.25	-269605.7728
9.26	-143058.1413
9.27	-153144.7323
9.28	-112866.4825
9.29	-88274.0956
9.3	-93511.11675
9.31	-133496.3352
9.32	-129750.7535
9.33	-23808.13298
9.34	-58657.02739
9.35	-123978.6477
9.36	-83392.62634
9.37	-72478.88326
9.38	-81551.96149
9.39	-46446.73552
9.4	-72129.20731
9.41	-80826.13847
9.42	-158386.8973
9.43	-172243.5772
9.44	2868.169761
9.45	-115129.4829
9.46	-96224.79802
9.47	-119071.1108
9.48	-104505.0769
9.49	-135438.4831
9.5	-126467.5777
9.51	-127791.1831
9.52	-173237.1906
9.53	-120587.2946
9.54	-140531.1413
9.55	-71862.30239
9.56	-73932.28487
9.57	-114726.4309
9.58	-153979.8265
9.59	-129227.7907
9.6	-160759.3718
9.61	-114366.245
9.62	-141575.8623
9.63	-131673.2689
9.64	-152677.7816
9.65	-111206.1196
9.66	-102203.7489
9.67	-158505.4622
9.68	-100401.0989
9.69	-124550.5614
9.7	-84277.63477
9.71	-161787.2869
9.72	-167241.3335
9.73	-94465.76568
9.74	-87961.81602
9.75	-167537.667
9.76	-86507.23491
9.77	-178441.961
9.78	-117022.1153
9.79	-215825.191
9.8	-17639.91624
9.81	-92164.73281
9.82	-91236.78266
9.83	-44646.79699
9.84	-105173.8694
9.85	-144783.2806
9.86	-106092.2429
9.87	-130011.9449
9.88	-65815.14396
9.89	-73072.70483
9.9	-100266.292
9.91	-68249.05239
9.92	-92019.70281
9.93	-108530.6895
9.94	-96328.47551
9.95	-89711.95919
9.96	-190932.6379
9.97	-132322.2041
9.98	-75597.75224
9.99	-118536.3165
10	-66195.25378
