# Supplementary material for: Study on vibration characteristics of roadheader cutting pre-cracked hard rock
Source: Sci Rep. 2026 Jan 21;16:5933. doi: 10.1038/s41598-026-37089-7 (PMC12894704; doi:10.1038/s41598-026-37089-7)
Supplement: Supplementary file 1 — Supplementary Material 1 [file 41598_2026_37089_MOESM1_ESM.zip › data/jgt-yl.csv]

QUERY DESCRIPTIONS
Q01 : Total Geometry Total Force Magnitude
GROUP/TYPE:	Wall1
SELECTED OBJECTS:	All
RANGE:	None
UNITS:	N
EXTRACTED DATA
TIME	Q01 : Total Geometry Total Force Magnitude
0	0
0.010002	46623.3904
0.020001	98314.67266
0.03	90786.81042
0.040002	154521.3377
0.050001	65840.50193
0.06	47595.19862
0.070002	159611.6727
0.080001	52160.54664
0.09	29789.46793
0.100002	47591.93892
0.110001	79457.63306
0.12	159552.5378
0.130002	57122.40287
0.140001	78382.51017
0.15	58801.12854
0.160002	123984.7187
0.170001	117528.3609
0.18	142677.6027
0.190002	110274.2077
0.200001	166816.3325
0.21	159886.2308
0.220002	157331.9778
0.230001	162248.0144
0.24	121294.7777
0.250002	123712.6179
0.260001	59259.92171
0.27	93063.59775
0.280002	147356.5996
0.290001	168875.8402
0.3	113875.8656
0.310002	126143.4443
0.320001	101595.729
0.330003	171375.4639
0.340002	138468.3333
0.350001	112300.3422
0.360003	39595.37373
0.370002	19840.6712
0.380001	87641.51859
0.390003	47883.28616
0.400002	74975.23135
0.410001	145471.5553
0.420003	95633.55181
0.430002	49984.39458
0.440001	15986.58706
0.450003	45788.02459
0.460002	28782.82892
0.470001	51981.26188
0.480003	153349.2023
0.490002	110710.08
0.500001	92287.45254
0.510003	132903.8475
0.520002	108763.8002
0.530001	57953.12647
0.540003	38112.08673
0.550002	65858.32456
0.560001	78419.95793
0.570003	56784.43878
0.580002	59087.37599
0.590001	46506.41059
0.600003	95501.13027
0.610002	61150.52789
0.620001	113881.4853
0.630003	160690.6809
0.640002	114037.2838
0.650001	91115.91409
0.660003	139322.92
0.670002	69722.83668
0.680001	119480.647
0.690003	165701.6827
0.700002	208904.5693
0.710001	188714.9517
0.720003	174437.3728
0.730002	251056.1667
0.740001	212226.6632
0.750003	195676.5338
0.760002	55177.77817
0.770001	140503.0335
0.780003	126405.6983
0.790002	110893.2809
0.800001	135431.6011
0.810003	62267.94412
0.820002	51564.13127
0.830001	56079.73576
0.840003	69043.77158
0.850002	96434.07175
0.860001	98212.7717
0.870003	89001.13055
0.880002	154871.2459
0.890001	95320.50751
0.900003	130844.1129
0.910002	150882.9789
0.920001	152790.5016
0.930003	92305.78678
0.940002	107134.5785
0.950001	101291.7361
0.960003	103225.0573
0.970002	138732.8179
0.980001	186039.5774
0.990003	130597.7758
1	172094.1184
1.01	108801.7396
1.02	111569.0288
1.03	125477.4037
1.04	97884.95168
1.05	113062.5123
1.06	44435.10947
1.07	111158.9607
1.08	210169.0729
1.09	267742.2943
1.1	210055.386
1.11	264315.2076
1.12	221215.7066
1.13	221376.7254
1.14	234135.3082
1.15	220325.1073
1.16	141421.2464
1.17	163628.2386
1.18	147933.0692
1.19	146938.7468
1.2	155948.2231
1.21	157841.7896
1.22	85099.04484
1.23	124624.5183
1.24	183338.618
1.25	86587.00457
1.26	117833.9074
1.27	88506.1989
1.28	100465.8991
1.29	107500.6154
1.3	100873.8401
1.31	45486.20091
1.32	158788.7312
1.33	137493.8448
1.34	90437.94772
1.35	75276.54267
1.36	114906.1741
1.37	196877.2669
1.38	110892.087
1.39	84381.98957
1.4	106429.7874
1.41	45056.96634
1.42	84865.61454
1.43	159478.6354
1.44	164882.8513
1.45	132563.8379
1.46	115355.456
1.47	165110.1366
1.48	84295.80382
1.49	173011.1344
1.5	240499.8592
1.51	205566.7499
1.52	188257.231
1.53	147626.1333
1.54	189416.9316
1.55	107270.8906
1.56	67139.41576
1.57	147312.6395
1.58	121817.2809
1.59	140215.04
1.6	169819.6243
1.61	127700.3695
1.62	166971.9019
1.63	117266.6665
1.64	108537.0056
1.65	169080.9412
1.66	181755.6418
1.67	98315.65724
1.68	24912.8726
1.69	98212.29247
1.7	161199.7331
1.71	130340.9028
1.72	75014.43744
1.73	70994.26556
1.74	127544.1739
1.75	162984.1397
1.76	133663.7729
1.77	159591.3554
1.78	157219.2903
1.79	161255.3814
1.8	132203.9982
1.81	126565.3257
1.82	99782.97081
1.83	99173.8082
1.84	126123.7404
1.85	109551.2288
1.86	110755.8969
1.87	74448.81019
1.88	57806.05282
1.89	151067.6781
1.9	140983.2114
1.91	147890.4024
1.92	122354.7109
1.93	90096.11712
1.94	149240.5714
1.95	115856.6871
1.96	120048.6475
1.97	158839.0475
1.98	199839.0318
1.99	201383.9621
2	181060.224
2.01	41115.46174
2.02	127424.7213
2.03	157930.0245
2.04	177546.6901
2.05	171911.2115
2.06	86459.25619
2.07	121399.1207
2.08	242365.5264
2.09	184490.1994
2.1	91800.16779
2.11	86345.29944
2.12	123689.2073
2.13	106289.7411
2.14	110152.8937
2.15	143721.009
2.16	173602.4432
2.17	241004.4997
2.18	228996.4494
2.19	180828.5613
2.2	198115.6737
2.21	126186.2292
2.22	117789.8441
2.23	125282.0667
2.24	123964.2495
2.25	37109.24447
2.26	92512.30812
2.27	106054.2238
2.28	150861.0195
2.29	95256.24673
2.3	89126.81355
2.31	85674.2663
2.32	171510.0514
2.33	202069.787
2.34	102509.5592
2.35	133345.2848
2.36	196714.071
2.37	222609.9752
2.38	190314.2666
2.39	230441.8726
2.4	278081.3455
2.41	254336.5517
2.42	203378.1031
2.43	143218.549
2.44	63224.36466
2.45	146557.2882
2.46	143326.4326
2.47	124146.8761
2.48	81816.21606
2.49	93575.00162
2.5	142050.6488
2.51	253682.5041
2.52	201051.6616
2.53	167440.2584
2.54	102280.7592
2.55	167700.7008
2.56	133436.6389
2.57	98473.32491
2.58	117190.8848
2.59	128360.5647
2.6	126230.3065
2.61	178730.4705
2.62	104360.6496
2.63	91269.77501
2.64	114493.856
2.65	154123.1685
2.66	129529.7076
2.67	114258.5411
2.68	154958.9455
2.69	121777.1675
2.7	162612.4307
2.71	226112.0039
2.72	159362.2382
2.73	120993.0329
2.74	157856.9238
2.75	122871.8177
2.76	186573.5903
2.77	168544.7878
2.78	85608.55257
2.79	126535.8028
2.8	62606.8417
2.81	69818.21882
2.82	132685.616
2.83	155006.7443
2.84	205441.8659
2.85	174004.2105
2.86	116278.7094
2.87	124897.9058
2.88	205824.3619
2.89	149677.6277
2.9	235707.4345
2.91	232124.1426
2.92	216024.3391
2.93	166394.0921
2.94	238148.5111
2.95	195237.1677
2.96	184102.4531
2.97	228329.2013
2.98	331095.6296
2.99	257853.8935
3	357483.16
3.01	201749.5839
3.02	134825.0302
3.03	82916.52388
3.04	78874.95221
3.05	149295.3938
3.06	188998.859
3.07	187175.5652
3.08	197118.8312
3.09	142669.8458
3.1	177329.4311
3.11	194845.6076
3.12	141860.6877
3.13	102820.8253
3.14	145911.6034
3.15	131338.8113
3.16	135060.9169
3.17	132358.816
3.18	167186.5028
3.19	122505.0436
3.2	186039.6072
3.21	273277.4711
3.22	240617.9835
3.23	143396.9912
3.24	135001.2036
3.25	100121.8633
3.26	148322.8444
3.27	195124.0819
3.28	198086.7385
3.29	167290.4702
3.3	228286.2507
3.31	206318.3684
3.32	209274.6937
3.33	268922.0213
3.34	303833.5096
3.35	200457.0368
3.36	179198.9097
3.37	255273.4564
3.38	305726.7261
3.39	202989.7737
3.4	165816.2227
3.41	253777.7537
3.42	236791.4878
3.43	198307.4969
3.44	195687.6901
3.45	129457.937
3.46	168681.1424
3.47	157778.6004
3.48	324214.0477
3.49	234195.6093
3.5	204143.6039
3.51	260605.595
3.52	257572.1373
3.53	234990.2945
3.54	218190.2688
3.55	148550.4136
3.56	160633.5149
3.57	113811.1266
3.58	172108.2288
3.59	151870.0851
3.6	195095.0063
3.61	167729.4158
3.62	158421.4313
3.63	163906.4421
3.64	143751.3239
3.65	117226.6856
3.66	71729.65201
3.67	67472.98453
3.68	177228.7366
3.69	151292.3437
3.7	122010.6976
3.71	180311.6776
3.72	178611.3497
3.73	241126.1376
3.74	174407.4764
3.75	216447.9057
3.76	157203.0344
3.77	270950.7561
3.78	312715.0439
3.79	212958.943
3.8	291028.2746
3.81	310485.0755
3.82	228200.0406
3.83	175143.6978
3.84	212447.1014
3.85	163538.8404
3.86	64959.45661
3.87	108725.4396
3.88	120073.4603
3.89	179232.3496
3.9	150277.0856
3.91	250169.2776
3.92	216651.7004
3.93	252799.3223
3.94	270287.0977
3.95	204851.0238
3.96	207415.9917
3.97	114327.6731
3.98	109006.1216
3.99	245169.3623
4	238088.9549
4.01	199862.9958
4.02	150359.0596
4.03	196143.8033
4.04	180093.2591
4.05	358901.2263
4.06	233910.5623
4.07	188384.7267
4.08	160365.9079
4.09	180782.687
4.1	207017.6343
4.11	291082.1877
4.12	227982.9042
4.13	226991.4269
4.14	176600.8172
4.15	190842.0833
4.16	223149.6007
4.17	285464.6594
4.18	238728.0222
4.19	231554.5552
4.2	205492.9662
4.21	141800.3873
4.22	195496.2696
4.23	214552.2032
4.24	217064.5593
4.25	154624.6706
4.26	173926.7354
4.27	95242.33862
4.28	198777.4653
4.29	164703.2565
4.3	185758.1398
4.31	258022.0721
4.32	193125.0367
4.33	194248.1209
4.34	217459.2429
4.35	240792.12
4.36	225774.3494
4.37	340056.2497
4.38	153697.3904
4.39	186031.0616
4.4	179877.8912
4.41	133794.3614
4.42	145149.8672
4.43	84570.26654
4.44	102677.3441
4.45	138611.7246
4.46	250154.5223
4.47	234833.7566
4.48	190473.2325
4.49	208784.0889
4.5	198250.1933
4.51	137396.6824
4.52	122230.4799
4.53	112934.0147
4.54	214582.6208
4.55	130735.2175
4.56	161764.0217
4.57	191893.6458
4.58	155224.1063
4.59	231955.5589
4.6	201353.6874
4.61	109975.0365
4.62	203445.859
4.63	144643.4639
4.64	209656.8326
4.65	252884.5474
4.66	257979.3711
4.67	173951.1058
4.68	222520.2557
4.69	192779.9622
4.7	177751.2468
4.71	284692.0541
4.72	347876.1916
4.73	331331.7661
4.74	228446.1135
4.75	191729.1076
4.76	208605.1969
4.77	167945.3587
4.78	196432.6391
4.79	242970.364
4.8	118036.0973
4.81	175493.3086
4.82	223588.3418
4.83	299028.5736
4.84	168448.8444
4.85	138378.2567
4.86	173284.4787
4.87	178265.0503
4.88	122171.1122
4.89	131303.0697
4.9	101477.9304
4.91	106331.0611
4.92	195853.2155
4.93	349522.7266
4.94	278419.1108
4.95	179174.4636
4.96	315053.1831
4.97	394246.7138
4.98	403391.3235
4.99	294363.9852
5	208224.1601
5.01	183313.1729
5.02	161286.2345
5.03	232495.5704
5.04	249780.8131
5.05	182788.5681
5.06	272111.5724
5.07	172574.4379
5.08	183162.5499
5.09	144076.4424
5.1	175792.9164
5.11	278113.1276
5.12	255560.3762
5.13	200959.9498
5.14	321567.8805
5.15	226373.6461
5.16	121116.6935
5.17	179835.947
5.18	160412.0409
5.19	130098.1564
5.2	202199.6781
5.21	207472.6252
5.22	147244.8902
5.23	150872.7728
5.24	203338.5159
5.25	163474.6431
5.26	217899.147
5.27	211362.3958
5.28	257061.6223
5.29	240140.2278
5.3	246001.0361
5.31	266965.0847
5.32	186992.4811
5.33	244996.1659
5.34	164285.1871
5.35	282521.0688
5.36	184752.5976
5.37	265072.4297
5.38	239314.4382
5.39	277065.2988
5.4	215070.8264
5.41	331183.3496
5.42	243265.4785
5.43	217113.9821
5.44	225096.9508
5.45	242117.9451
5.46	185600.8625
5.47	302642.7214
5.48	302865.3873
5.49	246408.1633
5.5	231927.5942
5.51	228861.8444
5.52	162523.8766
5.53	230073.2307
5.54	256329.8907
5.55	185563.3632
5.56	160307.4874
5.57	240121.2362
5.58	206742.9852
5.59	182607.5419
5.6	207862.1773
5.61	247767.3447
5.62	198709.447
5.63	265944.3844
5.64	171046.0832
5.65	92878.60254
5.66	125144.4229
5.67	155934.7281
5.68	161746.6304
5.69	116256.9956
5.7	167469.6308
5.71	126624.0422
5.72	103797.9941
5.73	152817.9937
5.74	128773.6965
5.75	176808.6615
5.76	269850.3582
5.77	199307.701
5.78	305476.2851
5.79	251732.122
5.8	293002.3033
5.81	202145.919
5.82	220571.3314
5.83	183604.0945
5.84	193074.41
5.85	182813.2719
5.86	239787.5781
5.87	242923.2406
5.88	186864.7595
5.89	186169.2449
5.9	194646.8065
5.91	183518.3684
5.92	167816.44
5.93	194418.9143
5.94	203246.1737
5.95	194384.4225
5.96	155043.7655
5.97	199431.9528
5.98	206281.245
5.99	141132.7796
6	211706.1003
6.01	301355.6147
6.02	316490.8497
6.03	317320.7822
6.04	284371.7734
6.05	231803.4236
6.06	220351.764
6.07	197503.0327
6.08	283681.703
6.09	207650.7614
6.1	226277.0712
6.11	273701.9616
6.12	207896.009
6.13	259111.5352
6.14	222032.1867
6.15	203368.0856
6.16	173328.4147
6.17	203788.3907
6.18	160009.934
6.19	157876.3645
6.2	193177.3612
6.21	258188.782
6.22	254197.4462
6.23	255008.974
6.24	275106.0278
6.25	239432.9734
6.26	156759.1908
6.27	251350.9135
6.28	196978.2293
6.29	257551.411
6.3	222343.4234
6.31	373056.0353
6.32	344739.1034
6.33	204476.3017
6.34	153680.6437
6.35	86722.70044
6.36	102219.5292
6.37	135287.251
6.38	232904.4839
6.39	246443.5761
6.4	159446.8946
6.41	173406.5195
6.42	149544.4093
6.43	163804.9209
6.44	175119.984
6.45	122731.2843
6.46	180693.1679
6.47	254053.0832
6.48	172379.5621
6.49	169581.6485
6.5	87852.94158
6.51	96652.04994
6.52	127332.5284
6.53	92388.17608
6.54	165283.9928
6.55	180914.0986
6.56	217426.912
6.57	253785.1501
6.58	218761.8406
6.59	206118.1396
6.6	272020.8204
6.61	217287.4162
6.62	203708.7381
6.63	270529.8851
6.64	232184.0388
6.65	235272.1089
6.66	320516.5831
6.67	251238.0375
6.68	302406.7187
6.69	265756.7337
6.7	232421.0441
6.71	232235.3977
6.72	203810.4726
6.73	223655.9175
6.74	216684.0653
6.75	146516.3467
6.76	212840.8214
6.77	211017.1261
6.78	254616.5312
6.79	276369.9222
6.8	275082.8213
6.81	316267.2141
6.82	209800.5569
6.83	155773.8224
6.84	192095.309
6.85	202907.6149
6.86	239835.9198
6.87	186120.3779
6.88	190393.5058
6.89	276072.507
6.9	261808.6855
6.91	260261.2523
6.92	250764.7058
6.93	196770.3108
6.94	251595.5799
6.95	291544.6474
6.96	316816.0606
6.97	250047.2503
6.98	185962.443
6.99	241437.2612
7	229891.1737
7.01	284661.4819
7.02	212255.9156
7.03	134997.9721
7.04	98187.12664
7.05	208089.5285
7.06	242423.9619
7.07	245499.7091
7.08	268015.213
7.09	205383.5765
7.1	263969.961
7.11	191426.6769
7.12	194621.9894
7.13	166528.4912
7.14	173067.5279
7.15	226539.009
7.16	194313.6131
7.17	187005.7265
7.18	214802.8194
7.19	286388.8311
7.2	228054.5654
7.21	263468.1664
7.22	217843.1236
7.23	210688.8965
7.24	266848.6444
7.25	208204.2567
7.26	225957.3081
7.27	267705.6069
7.28	197369.5373
7.29	184800.0955
7.3	312983.3063
7.31	227291.392
7.32	273671.8845
7.33	243238.5672
7.34	237518.3293
7.35	322235.2855
7.36	190308.442
7.37	179129.0457
7.38	299553.4165
7.39	155481.2697
7.4	188243.1056
7.41	202539.4471
7.42	141949.6647
7.43	148829.5296
7.44	149858.5204
7.45	182794.2243
7.46	279983.1296
7.47	278796.7881
7.48	215138.629
7.49	235612.4787
7.5	164968.1157
7.51	179342.9725
7.52	139593.4029
7.53	188449.5766
7.54	211369.0013
7.55	162669.5588
7.56	129462.0219
7.57	184979.3028
7.58	259435.5171
7.59	143624.067
7.6	236877.3154
7.61	200577.1163
7.62	189554.6178
7.63	198377.127
7.64	370984.152
7.65	250121.6488
7.66	214528.8858
7.67	326235.7462
7.68	280407.2717
7.69	288505.6826
7.7	292634.8569
7.71	244990.6599
7.72	286059.1324
7.73	268551.9447
7.74	305078.7536
7.75	282796.4404
7.76	315844.5533
7.77	308220.0107
7.78	231438.5639
7.79	243828.1993
7.8	198626.0602
7.81	184759.3791
7.82	149640.6932
7.83	91486.03569
7.84	178531.6054
7.85	162889.2722
7.86	227326.8725
7.87	226446.1577
7.88	200704.9173
7.89	228782.3383
7.9	155939.9578
7.91	180162.4895
7.92	225608.8053
7.93	232278.093
7.94	208409.5144
7.95	150484.8162
7.96	134671.4457
7.97	255358.8923
7.98	181935.7402
7.99	254808.3218
8	248213.5176
8.01	157481.322
8.02	204751.5987
8.03	239460.3331
8.04	175328.5524
8.05	161610.0145
8.06	156339.8061
8.07	237447.2481
8.08	183706.69
8.09	227924.1326
8.1	370548.435
8.11	383849.5942
8.12	271480.0029
8.13	303095.9584
8.14	193541.9565
8.15	142740.1392
8.16	238822.1188
8.17	167584.558
8.18	109812.3508
8.19	235102.009
8.2	380213.5162
8.21	229708.6863
8.22	299925.6297
8.23	229520.0594
8.24	158360.4191
8.25	183239.3194
8.26	249611.5837
8.27	269083.5607
8.28	208904.5718
8.29	234031.3536
8.3	181755.8065
8.31	256364.1392
8.32	280358.7658
8.33	360302.5038
8.34	305286.6279
8.35	315642.2245
8.36	250048.1815
8.37	291042.5298
8.38	266102.0347
8.39	232281.5031
8.4	259783.2016
8.41	272229.2259
8.42	198240.6781
8.43	275954.5181
8.44	199840.5078
8.45	218406.9713
8.46	279191.3002
8.47	261895.9635
8.48	236683.3406
8.49	169543.7912
8.5	157441.5774
8.51	298970.731
8.52	252770.9672
8.53	212251.9515
8.54	185923.3657
8.55	171898.8624
8.56	166660.4817
8.57	202809.0615
8.58	159559.3604
8.59	209615.7827
8.6	259575.1475
8.61	278649.5858
8.62	216919.2837
8.63	194525.5979
8.64	202134.8371
8.65	147520.9045
8.66	126436.8938
8.67	159773.808
8.68	239934.7959
8.69	252963.2366
8.7	251990.3278
8.71	303262.2782
8.72	316439.6941
8.73	293589.2168
8.74	269094.8485
8.75	160077.7053
8.76	162672.4737
8.77	198011.1011
8.78	237971.7059
8.79	167580.8513
8.8	222928.266
8.81	356647.2497
8.82	322359.4722
8.83	204042.6991
8.84	199928.8095
8.85	201735.0762
8.86	270773.0908
8.87	288413.1992
8.88	239577.9847
8.89	186993.1207
8.9	193086.6767
8.91	236087.5033
8.92	331562.0884
8.93	307590.2456
8.94	315995.219
8.95	222016.9183
8.96	197641.2068
8.97	169042.5992
8.98	164771.3052
8.99	231539.9559
9	267190.475
9.01	256046.2438
9.02	190728.6474
9.03	162541.7285
9.04	217665.2747
9.05	179997.8826
9.06	203871.0372
9.07	264288.4633
9.08	284125.375
9.09	255328.6969
9.1	186777.0024
9.11	181762.7939
9.12	258856.7479
9.13	233339.206
9.14	210718.2505
9.15	118061.9062
9.16	227988.731
9.17	135889.0898
9.18	130957.5115
9.19	236714.2444
9.2	193631.5072
9.21	428295.4764
9.22	336986.4883
9.23	375863.2249
9.24	278084.2902
9.25	340227.1206
9.26	221926.3028
9.27	306463.4673
9.28	272173.1167
9.29	229565.2983
9.3	199052.293
9.31	185808.6405
9.32	201954.4225
9.33	189512.3866
9.34	261619.3359
9.35	244709.5989
9.36	238718.1027
9.37	259773.2468
9.38	228086.531
9.39	235596.0372
9.4	161341.1276
9.41	163069.515
9.42	200917.9933
9.43	302086.5381
9.44	187611.7117
9.45	206137.0242
9.46	158835.6289
9.47	257307.3466
9.48	214478.1208
9.49	211722.9744
9.5	211907.3047
9.51	226180.6779
9.52	271365.3612
9.53	200362.2456
9.54	229103.9067
9.55	198269.7929
9.56	194763.0678
9.57	251117.9724
9.58	270220.9794
9.59	213924.5183
9.6	252648.9165
9.61	178679.3535
9.62	264930.6094
9.63	276979.0701
9.64	310630.7772
9.65	230635.9586
9.66	230261.2394
9.67	235117.6204
9.68	221881.1793
9.69	224445.1118
9.7	219230.4995
9.71	258525.0749
9.72	293247.151
9.73	268647.0385
9.74	227035.5011
9.75	312061.4186
9.76	227232.8398
9.77	270184.5498
9.78	187849.7886
9.79	324744.7633
9.8	228019.1545
9.81	231907.2665
9.82	218012.4035
9.83	237086.8547
9.84	279091.2438
9.85	281179.5772
9.86	298635.9431
9.87	301330.3393
9.88	201314.9926
9.89	123218.6346
9.9	166897.8274
9.91	204064.4568
9.92	206121.8144
9.93	190320.9519
9.94	198911.0187
9.95	177393.7786
9.96	273442.5314
9.97	233811.7307
9.98	173085.9773
9.99	216277.0523
10	159577.3115
